# Supplementary material for: Spatially Resolved Transcriptomes of Mammalian Kidneys Illustrate the Molecular Complexity and Interactions of Functional Nephron Segments
Source: Front Med (Lausanne). 2022 Jul 7;9:873923. doi: 10.3389/fmed.2022.873923 (PMC9300864; doi:10.3389/fmed.2022.873923)
Supplement: Supplementary file 1 [file Data_Sheet_1.zip]

Archive with 10 entries (10 files):
- Supplementary Figures.pdf
- Supplementary Material.pdf
- Supplementary Table 1.XLSX
- Supplementary Table 10.XLSX
- Supplementary Table 13.XLSX
- Supplementary Table 2.XLSX
- Supplementary Table 4.XLSX
- Supplementary Table 6.XLSX
- Supplementary Table 7.XLSX
- Supplementary Table 9.XLSX
