# Supplementary material for: Spatially Resolved Transcriptomes of Mammalian Kidneys Illustrate the Molecular Complexity and Interactions of Functional Nephron Segments
Source: Front Med (Lausanne). 2022 Jul 7;9:873923. doi: 10.3389/fmed.2022.873923 (PMC9300864; doi:10.3389/fmed.2022.873923)
Supplement: Supplementary file 1 [file Data_Sheet_1.zip › Supplementary Table 1.XLSX]

## Sheet: Female_all_SigMarkers_adjP0.05
	p_val	avg_log2FC	pct.1	pct.2	p_val_adj	cluster	gene
11	7.14106e-34	1.50967	1	1	1.16356e-29	0	Klk1
12	1.72375e-70	1.4792	1	0.935	2.80869e-66	0	Gatm
14	7.17708e-86	1.46505	1	1	1.16943e-81	0	Gpx3
21	7.40242e-67	1.37954	1	0.938	1.20615e-62	0	Acsm2
24	5.75396e-27	1.349	1	1	9.3755e-23	0	S100g
26	6.5128e-62	1.33551	0.97	0.565	1.0612e-57	0	Slc22a8
31	2.78517e-77	1.2908	1	1	4.53816e-73	0	Slc34a1
39	1.88641e-64	1.24151	1	0.935	3.07372e-60	0	Pah
44	3.74218e-69	1.16046	1	1	6.09751e-65	0	Miox
47	2.23056e-51	1.14512	0.997	0.897	3.63447e-47	0	Slc13a3
55	9.7984e-51	1.11514	1	0.894	1.59655e-46	0	Dnase1
59	2.54215e-62	1.10088	1	0.966	4.14217e-58	0	Slc4a4
60	7.06966e-55	1.09827	0.997	0.849	1.15193e-50	0	Glyat
62	4.13188e-51	1.09345	0.987	0.877	6.73249e-47	0	Idh1
65	1.28075e-19	1.08816	0.908	0.86	2.08685e-15	0	Calb1
67	7.96582e-54	1.07349	0.997	0.904	1.29795e-49	0	Igfbp4
70	3.519e-47	1.07068	0.98	0.86	5.73386e-43	0	Ces1d
74	1.81261e-37	1.06072	0.99	0.897	2.95346e-33	0	Cyp4a14
76	1.58206e-22	1.05912	0.921	0.818	2.57781e-18	0	Slc12a3
79	2.14155e-47	1.04827	0.983	0.791	3.48945e-43	0	Nox4
82	1.44467e-44	1.03739	1	0.918	2.35395e-40	0	Spp2
87	2.79524e-49	1.01048	0.993	0.897	4.55456e-45	0	Akr1c21
95	2.04573e-50	0.963681	1	0.99	3.33332e-46	0	Ndrg1
96	2.4059e-43	0.956943	0.99	0.866	3.92017e-39	0	Kl
100	5.87041e-39	0.939406	0.983	0.884	9.56525e-35	0	Slc5a2
101	4.38694e-33	0.936766	0.884	0.589	7.14808e-29	0	Car12
104	2.90587e-53	0.933239	1	0.997	4.73482e-49	0	Ass1
108	2.51727e-53	0.908848	1	1	4.10165e-49	0	Gsta2
115	4.18219e-67	0.88847	1	1	6.81447e-63	0	Tmem27
117	1.62475e-35	0.882973	0.917	0.627	2.64736e-31	0	Slc13a1
120	3.41807e-57	0.876146	1	0.997	5.56941e-53	0	Akr1a1
123	1.07189e-34	0.862781	0.95	0.726	1.74654e-30	0	Slc6a19
125	2.21538e-36	0.862207	0.914	0.558	3.60974e-32	0	Alpl
136	1.72819e-36	0.837498	0.97	0.788	2.81591e-32	0	Cela1
137	2.01993e-38	0.83553	0.908	0.589	3.29127e-34	0	Fmo2
140	2.0812e-56	0.828858	1	1	3.3911e-52	0	Spp1
148	6.21051e-54	0.812336	1	1	1.01194e-49	0	Gpx1
150	1.79214e-28	0.811083	0.914	0.723	2.92011e-24	0	Acss1
155	7.01831e-29	0.803307	0.802	0.462	1.14356e-24	0	Slc7a8
158	1.09323e-28	0.793994	0.898	0.678	1.78131e-24	0	Slc22a6
168	1.59161e-30	0.763802	0.967	0.849	2.59336e-26	0	Cyp2d26
174	5.41189e-32	0.747214	0.964	0.822	8.81813e-28	0	Maf
188	6.47879e-37	0.708309	1	0.983	1.05565e-32	0	Pdzk1ip1
192	1.70937e-11	0.702501	0.614	0.418	2.78525e-07	0	Slc8a1
196	2.91916e-32	0.699526	1	0.966	4.75647e-28	0	Car2
198	6.91929e-19	0.697106	0.726	0.479	1.12743e-14	0	Inmt
199	1.03563e-27	0.69664	0.987	0.897	1.68746e-23	0	Acaa1b
202	1.43856e-23	0.687604	0.904	0.726	2.34399e-19	0	Slc7a7
204	2.47521e-65	0.682859	1	1	4.03311e-61	0	Aldob
205	1.25124e-09	0.673101	0.766	0.664	2.03877e-05	0	Clu
206	1.93463e-30	0.672229	0.997	0.928	3.15229e-26	0	Nat8f1
208	1.43606e-22	0.661908	0.855	0.61	2.33992e-18	0	G6pc
216	6.11892e-29	0.652284	0.548	0.123	9.97017e-25	0	Clec2h
217	6.33355e-35	0.650944	1	1	1.03199e-30	0	Lgmn
219	6.69958e-28	0.649612	0.964	0.901	1.09163e-23	0	Suclg2
221	6.50941e-23	0.64083	0.865	0.644	1.06064e-18	0	Aass
222	5.15885e-29	0.639164	1	0.935	8.40584e-25	0	Dab2
223	5.56393e-18	0.638063	0.71	0.452	9.06587e-14	0	Slc3a2
227	1.60466e-21	0.62864	1	0.993	2.61463e-17	0	Pck1
229	2.42885e-11	0.62582	0.967	0.928	3.95757e-07	0	Defb1
230	2.35412e-15	0.625751	0.686	0.462	3.83581e-11	0	Tmem52b
232	1.36529e-31	0.619667	1	0.986	2.22461e-27	0	Fmo1
243	1.09338e-31	0.606614	1	0.99	1.78155e-27	0	Ftl1.ps1
245	2.14025e-18	0.602189	0.825	0.64	3.48733e-14	0	Dnajc12
252	7.23278e-50	0.595786	1	1	1.17851e-45	0	Ftl1
255	3.40564e-08	0.593098	0.69	0.558	0.000554915	0	Atp6v1g3
256	1.46508e-21	0.591896	0.845	0.586	2.3872e-17	0	Asl
259	5.77804e-28	0.590396	1	0.962	9.41473e-24	0	Sord
260	5.98575e-22	0.59012	0.858	0.562	9.75317e-18	0	Plekhb2
263	2.88398e-23	0.586219	0.934	0.788	4.69916e-19	0	Nus1
266	4.55668e-18	0.579938	0.838	0.634	7.42465e-14	0	Aldh7a1
267	3.73553e-26	0.57584	1	0.997	6.08668e-22	0	Cat
271	7.25648e-25	0.573757	0.987	0.938	1.18237e-20	0	Igfbp3
272	3.006e-20	0.573327	0.838	0.616	4.89798e-16	0	Gm19950
275	5.96781e-20	0.57081	0.713	0.418	9.72395e-16	0	Lipa
287	1.49037e-16	0.556929	0.762	0.548	2.42841e-12	0	Gsta3
291	7.18931e-21	0.554114	0.901	0.705	1.17143e-16	0	Gpd1
292	4.92429e-36	0.553277	1	1	8.02364e-32	0	Timp3
294	5.00144e-17	0.546496	0.891	0.74	8.14934e-13	0	Dao
297	7.96411e-20	0.541827	0.766	0.49	1.29767e-15	0	Slc2a2
299	7.63937e-19	0.541718	0.931	0.764	1.24476e-14	0	Slc37a4
302	1.54278e-16	0.531303	0.911	0.767	2.5138e-12	0	Acaa2
304	9.50676e-16	0.528766	0.67	0.421	1.54903e-11	0	Gm5424
307	1.29704e-18	0.526255	0.686	0.39	2.11339e-14	0	Folh1
314	4.48279e-15	0.518918	0.63	0.332	7.30426e-11	0	Gm10639
315	1.71934e-17	0.518716	0.561	0.253	2.80149e-13	0	Ugt2b38
316	6.98927e-16	0.518035	0.68	0.394	1.13883e-11	0	Enpp6
319	1.57144e-19	0.515647	0.993	0.993	2.5605e-15	0	Id2
322	4.64653e-22	0.513084	0.997	0.986	7.57106e-18	0	Aldh2
326	2.72956e-13	0.510409	0.558	0.308	4.44755e-09	0	Slc26a4
327	1.71523e-12	0.509819	0.525	0.288	2.7948e-08	0	Pgam2
328	1.18608e-14	0.508418	0.878	0.757	1.9326e-10	0	Rab11fip3
335	1.87095e-18	0.503343	0.848	0.623	3.04853e-14	0	Tnfaip8
346	2.76678e-16	0.496389	0.888	0.781	4.5082e-12	0	Cfb
353	1.19054e-08	0.492019	0.937	0.938	0.000193987	0	Cyp4a10
354	5.76233e-14	0.491249	0.875	0.74	9.38913e-10	0	Wnk1
356	3.15061e-15	0.490288	0.696	0.425	5.1336e-11	0	Car14
357	3.174e-08	0.489181	0.413	0.24	0.000517171	0	Klk1b5
363	9.26548e-15	0.485602	0.581	0.315	1.50972e-10	0	D630023F18Rik
366	1.87418e-17	0.483789	0.98	0.942	3.0538e-13	0	Smpdl3a
368	2.12072e-10	0.483104	0.723	0.562	3.4555e-06	0	Bdh2
380	4.12327e-16	0.474723	0.475	0.171	6.71845e-12	0	Cyp2a5
386	4.19342e-11	0.471842	0.719	0.541	6.83276e-07	0	Isoc2a
390	5.03695e-13	0.470124	0.802	0.627	8.20721e-09	0	Slc16a2
391	6.37692e-18	0.470118	0.987	0.938	1.03906e-13	0	Apoe
394	1.2751e-06	0.467768	0.446	0.277	0.0207765	0	Nphs2
396	2.7805e-12	0.467342	0.67	0.466	4.53055e-08	0	Cpn1
404	1.74789e-31	0.461929	1	1	2.84802e-27	0	Hspa8
412	2.80348e-14	0.45694	0.749	0.503	4.56798e-10	0	Slc25a15
413	2.13532e-10	0.456871	0.743	0.63	3.47928e-06	0	Gsta4
414	6.7724e-07	0.4567	0.442	0.284	0.0110349	0	Plat
416	5.31125e-11	0.455577	0.716	0.548	8.65415e-07	0	Tmem64
417	7.44127e-11	0.455531	0.7	0.517	1.21248e-06	0	Cyp4b1
420	3.89552e-14	0.452955	0.673	0.442	6.34735e-10	0	Fam151a
423	1.80108e-16	0.449674	0.957	0.87	2.93468e-12	0	Hadh
425	5.09522e-14	0.44876	0.901	0.747	8.30214e-10	0	Pcx
426	1.31812e-14	0.448605	0.653	0.397	2.14775e-10	0	Abcc2
432	6.94483e-17	0.445717	0.997	0.983	1.13159e-12	0	Errfi1
434	2.18352e-11	0.444615	0.528	0.284	3.55783e-07	0	Gc
436	1.9589e-12	0.442863	0.878	0.757	3.19184e-08	0	Cryl1
439	1.66812e-15	0.441157	0.974	0.887	2.71804e-11	0	Aadac
440	1.89204e-14	0.441135	0.99	0.955	3.08289e-10	0	Slc22a1
443	3.04093e-06	0.439322	0.518	0.373	0.0495489	0	Ttr
444	1.3008e-10	0.439287	0.624	0.432	2.11952e-06	0	Creg1
445	2.52378e-17	0.438448	0.465	0.154	4.11225e-13	0	Bmp6
446	4.13577e-12	0.437828	0.875	0.723	6.73883e-08	0	Xpnpep1
449	8.93762e-13	0.436334	0.941	0.839	1.4563e-08	0	Pth1r
454	3.53901e-13	0.431572	0.815	0.603	5.76647e-09	0	Enpp2
455	9.5577e-23	0.430257	1	1	1.55733e-18	0	Ctsl
462	6.56617e-12	0.42395	0.878	0.743	1.06989e-07	0	Atp6v0a4
463	1.96406e-13	0.423622	0.858	0.702	3.20023e-09	0	Odc1
464	6.09479e-12	0.423354	0.818	0.64	9.93086e-08	0	Ephx2
471	4.78156e-16	0.421921	0.954	0.87	7.79108e-12	0	Mfsd1
475	6.16657e-10	0.42105	0.752	0.596	1.00478e-05	0	Prodh
486	6.69097e-12	0.411995	0.822	0.64	1.09023e-07	0	Slc6a8
491	5.90196e-12	0.409687	0.927	0.818	9.61666e-08	0	Ddt
492	2.88534e-12	0.409677	0.554	0.305	4.70137e-08	0	Habp2
493	4.91554e-12	0.408265	0.736	0.579	8.00938e-08	0	Mfsd4b5
496	6.09342e-13	0.407381	0.429	0.168	9.92861e-09	0	Gldc
499	1.14898e-12	0.405923	0.977	0.928	1.87215e-08	0	Selenbp1
501	1.91082e-14	0.404796	0.462	0.182	3.11349e-10	0	Npl
511	8.84441e-13	0.398998	0.993	0.938	1.44111e-08	0	Acox1
512	3.23004e-09	0.397704	0.799	0.668	5.26303e-05	0	Clcnkb
514	1.93554e-09	0.39572	0.686	0.507	3.15376e-05	0	Acsl4
515	1.25255e-09	0.394724	0.733	0.582	2.0409e-05	0	Atp6v1b2
516	3.68037e-12	0.394039	0.492	0.229	5.9968e-08	0	Ces1e
519	4.87035e-14	0.39295	0.993	0.969	7.93576e-10	0	Phyh
521	9.97326e-11	0.392182	0.911	0.753	1.62504e-06	0	Atp6v1g1
524	7.64894e-12	0.390905	0.68	0.449	1.24632e-07	0	Igsf11
528	4.14524e-09	0.3861	0.851	0.709	6.75425e-05	0	Lrrc19
535	3.04147e-10	0.380772	0.845	0.705	4.95577e-06	0	Acad11
536	3.21875e-11	0.380082	0.531	0.295	5.24464e-07	0	Prodh2
537	2.62162e-09	0.379676	0.947	0.887	4.27166e-05	0	Ctsa
542	2.8236e-13	0.377147	0.987	0.976	4.60077e-09	0	Fut9
543	5.90179e-10	0.376883	0.842	0.75	9.61638e-06	0	Dcxr
544	8.17379e-13	0.376694	0.96	0.884	1.33184e-08	0	Mif
549	1.65254e-10	0.374258	0.571	0.377	2.69265e-06	0	Dhcr24
554	4.63568e-08	0.371259	0.541	0.366	0.000755337	0	Col14a1
556	3.59038e-12	0.370064	0.802	0.599	5.85016e-08	0	Steap2
557	5.6838e-09	0.369896	0.518	0.325	9.26119e-05	0	Fam149a
562	5.90613e-10	0.367965	0.333	0.13	9.62345e-06	0	Atp6v0d2
563	9.88374e-11	0.367561	0.809	0.64	1.61046e-06	0	Syn3
564	2.40361e-12	0.366717	0.98	0.952	3.91645e-08	0	Abat
566	9.12039e-11	0.366315	0.568	0.339	1.48608e-06	0	Enpep
571	2.27815e-11	0.364494	0.459	0.212	3.71201e-07	0	Ugt2b34
574	1.23846e-06	0.363539	0.436	0.274	0.0201795	0	Oxgr1
576	4.01277e-07	0.362096	0.667	0.507	0.00653841	0	F13b
578	1.36797e-11	0.361419	0.987	0.938	2.22898e-07	0	Kcnj15
583	1.71181e-10	0.357957	0.891	0.822	2.78923e-06	0	Eno1b
585	1.11892e-11	0.357435	0.931	0.877	1.82316e-07	0	St13
589	1.31746e-09	0.356458	0.7	0.545	2.14668e-05	0	Dpep1
590	2.19069e-09	0.35623	0.868	0.798	3.56951e-05	0	Ctsz
591	1.89002e-09	0.35597	0.944	0.873	3.0796e-05	0	Park7
593	1.57017e-07	0.355024	0.64	0.531	0.00255844	0	Xylb
595	2.69286e-10	0.35292	0.98	0.938	4.38775e-06	0	2002-03-01
601	4.57753e-14	0.349572	0.997	0.993	7.45862e-10	0	Aldh6a1
602	1.68997e-06	0.349007	0.515	0.356	0.0275364	0	Hmgcs2
603	8.50777e-11	0.348901	0.993	0.973	1.38626e-06	0	Abcg2
607	7.13495e-09	0.346577	0.779	0.675	0.000116257	0	Acaa1a
609	6.94242e-10	0.345624	0.485	0.257	1.1312e-05	0	Slc26a1
610	1.74875e-06	0.345207	0.647	0.527	0.0284941	0	Sfrp1
612	1.36209e-17	0.344045	1	1	2.21939e-13	0	Ldhb
614	5.03761e-09	0.343049	0.759	0.623	8.20828e-05	0	Tgm2
617	4.80689e-12	0.340903	0.475	0.223	7.83234e-08	0	Gm20528
622	2.49992e-06	0.337811	0.591	0.479	0.0407337	0	Gcat
626	6.78433e-10	0.33593	0.703	0.507	1.10544e-05	0	Slc16a12
627	1.81968e-07	0.335616	0.578	0.408	0.00296498	0	Fahd2a
629	3.72063e-07	0.335309	0.723	0.592	0.00606239	0	Cmbl
630	1.81477e-09	0.335173	0.993	0.979	2.95698e-05	0	Cystm1
631	5.05206e-10	0.33512	0.871	0.767	8.23183e-06	0	Mgst1
635	1.57987e-10	0.332866	0.703	0.483	2.57424e-06	0	Mir692.2
639	4.73651e-09	0.329648	0.7	0.527	7.71767e-05	0	Coq8a
640	2.26054e-08	0.329376	0.505	0.305	0.000368332	0	Itpr2
642	1.69641e-10	0.328414	0.607	0.38	2.76414e-06	0	Mpp1
648	1.23692e-10	0.324731	0.422	0.192	2.01544e-06	0	Nat8
649	2.96146e-08	0.324214	0.785	0.675	0.000482541	0	Sfxn1
653	8.47783e-08	0.323263	0.488	0.312	0.00138138	0	Cpox
654	1.88842e-08	0.322737	0.888	0.726	0.0003077	0	X0610005C13Rik
657	1.15697e-09	0.321689	0.947	0.866	1.88516e-05	0	Qdpr
659	4.19714e-07	0.319846	0.429	0.26	0.00683882	0	BC017158
660	2.1129e-07	0.319669	0.894	0.829	0.00344277	0	Atp6ap2
662	4.51299e-08	0.319036	0.997	0.993	0.000735347	0	mt.Ts1
666	4.47992e-09	0.318019	0.914	0.846	7.29959e-05	0	Arl6ip1
670	1.53749e-07	0.314887	0.842	0.723	0.00250519	0	Abca3
671	5.13303e-09	0.314225	0.446	0.236	8.36376e-05	0	Slc51a
672	5.59232e-09	0.314084	0.558	0.39	9.11213e-05	0	Acot4
677	4.02102e-10	0.31195	0.347	0.137	6.55185e-06	0	Kynu
679	1.26674e-06	0.311289	0.812	0.726	0.0206402	0	Lgr4
681	3.88205e-07	0.310256	0.578	0.428	0.0063254	0	Gstk1
682	2.04317e-17	0.310222	1	1	3.32914e-13	0	Mdh1
684	2.41917e-08	0.309987	0.36	0.161	0.00039418	0	Epb41l3
686	1.19038e-08	0.309467	0.356	0.164	0.000193961	0	Hpd
688	2.046e-07	0.308514	0.578	0.442	0.00333376	0	Iqgap2
690	9.05567e-08	0.308089	0.934	0.914	0.00147553	0	Aldh9a1
694	3.57235e-10	0.306388	0.993	0.979	5.82078e-06	0	Txndc17
696	5.87707e-13	0.305884	1	1	9.5761e-09	0	Cyp2j5
697	1.50856e-08	0.305811	0.977	0.979	0.000245804	0	Kcnj16
699	2.58056e-09	0.30434	0.538	0.308	4.20476e-05	0	Acmsd
700	4.87858e-10	0.304191	0.96	0.918	7.94916e-06	0	Eno1
704	2.28889e-23	0.301522	1	1	3.72951e-19	0	Gm29216
710	2.71076e-09	0.300024	0.99	0.983	4.4169e-05	0	Sod2
712	6.76488e-12	0.299736	0.31	0.089	1.10227e-07	0	Lpar3
716	7.75684e-08	0.298767	0.475	0.284	0.0012639	0	Abcc4
721	3.62135e-07	0.297372	0.825	0.719	0.00590063	0	Dhrs4
723	1.27989e-08	0.297189	0.33	0.137	0.000208545	0	Gm44120
725	2.54203e-09	0.296792	0.987	0.973	4.14198e-05	0	Slc25a4
729	1.32475e-10	0.295569	0.997	0.983	2.15855e-06	0	Gabarapl1
732	4.67392e-07	0.291654	0.98	0.925	0.00761568	0	Atp6v0b
733	2.91617e-06	0.291394	0.419	0.26	0.0475161	0	Sirpa
735	1.59265e-06	0.290494	0.551	0.414	0.0259506	0	Tspan7
739	2.89155e-06	0.287807	0.584	0.414	0.0471149	0	Bid
741	5.12966e-07	0.287312	0.512	0.353	0.00835826	0	B3galnt1
745	3.13268e-07	0.286253	0.429	0.25	0.00510439	0	Ier3
748	1.15265e-06	0.285675	0.614	0.466	0.0187812	0	Tkt
751	4.02368e-07	0.285159	0.805	0.675	0.00655619	0	Ahcyl2
752	1.24305e-06	0.285016	0.96	0.945	0.0202542	0	Atp6v1f
755	1.69157e-06	0.284017	0.927	0.911	0.0275625	0	Sgk1
758	2.12604e-06	0.283186	0.861	0.825	0.0346418	0	Gm15459
760	2.01562e-07	0.282772	0.884	0.788	0.00328426	0	Gas2
761	1.44266e-08	0.282432	0.977	0.928	0.000235067	0	Sephs2
764	3.39517e-08	0.281466	0.974	0.952	0.000553209	0	Cyba
765	5.51151e-07	0.279441	0.637	0.49	0.00898045	0	Dnajc13
769	1.99393e-07	0.277443	0.964	0.928	0.00324891	0	Ctsd
770	2.85562e-06	0.277029	0.614	0.469	0.0465294	0	Msrb1
771	4.6732e-07	0.276831	0.98	0.921	0.00761451	0	Ndufc2
772	1.07348e-07	0.276583	0.894	0.777	0.00174913	0	Neu1
776	4.24705e-09	0.273356	1	0.99	6.92015e-05	0	X4833439L19Rik
778	6.94143e-07	0.273178	0.974	0.955	0.0113104	0	Atp6v0c
785	6.69846e-07	0.265465	0.409	0.236	0.0109145	0	Gm17035
786	2.55022e-07	0.263144	0.98	0.973	0.00415533	0	Rab1a
790	1.58473e-07	0.260497	1	0.986	0.00258216	0	Actg1
793	1.97106e-08	0.259146	1	1	0.000321165	0	Gm13340
794	2.12104e-06	0.259053	0.746	0.623	0.0345602	0	Zfp871
795	1.82549e-06	0.258295	0.937	0.928	0.0297445	0	Fbln5
797	6.14519e-10	0.256859	0.3	0.099	1.0013e-05	0	Nepn
798	9.13074e-07	0.255481	0.967	0.935	0.0148776	0	Tmbim4
800	5.78051e-18	0.253853	1	1	9.41877e-14	0	mt.Co1
801	1.76506e-08	0.253686	0.389	0.192	0.000287598	0	Mlxipl
802	1.71462e-10	0.252416	1	1	2.7938e-06	0	Chchd2
803	3.02702e-06	0.25199	0.597	0.469	0.0493222	0	Gm22774
805	5.46022e-08	0.251467	1	1	0.000889689	0	Ivns1abp
4	7.96626e-53	1.89929	0.949	å	1.29802e-48	1	Akr1c18
6	1.85506e-80	1.75991	1	0.998	3.02263e-76	1	Aadat
8	1.59419e-69	1.53419	1	0.819	2.59757e-65	1	Kcnk1
17	1.27755e-66	1.4236	1	0.883	2.08164e-62	1	Ppic
18	6.17274e-52	1.39458	0.954	0.495	1.00579e-47	1	Slc9a8
20	1.57445e-64	1.38757	1	0.933	2.56541e-60	1	Mpv17l
22	4.56516e-59	1.36571	0.994	0.962	7.43847e-55	1	Scd1
23	6.69707e-60	1.35699	1	0.9	1.09122e-55	1	Slc22a19
25	2.28878e-69	1.34139	1	0.995	3.72934e-65	1	Ghr
28	6.44409e-66	1.31744	1	1	1.05e-61	1	Acadm
30	1.74029e-60	1.30656	1	0.89	2.83563e-56	1	Serpina1f
33	2.76465e-48	1.28104	0.96	0.519	4.50471e-44	1	Akr1c14
34	3.48318e-41	1.27948	1	0.998	5.6755e-37	1	Lpl
35	5.89852e-61	1.26477	0.994	0.902	9.61105e-57	1	Atp11a
36	1.39343e-58	1.25918	1	0.84	2.27045e-54	1	Bdh1
37	1.0556e-46	1.25515	0.96	0.519	1.72e-42	1	Mep1b
38	4.42616e-74	1.24568	1	1	7.21198e-70	1	Napsa
41	1.19484e-48	1.19177	0.983	0.652	1.94687e-44	1	Slc7a12
42	6.54978e-62	1.18928	1	0.981	1.06722e-57	1	Slco1a6
43	1.09555e-47	1.18775	0.977	0.698	1.78509e-43	1	X9030619P08Rik
45	7.03292e-56	1.15304	1	0.983	1.14594e-51	1	Nceh1
46	1.81804e-58	1.15228	1	0.921	2.96231e-54	1	Gm4450
48	1.72075e-52	1.13205	1	0.926	2.80378e-48	1	Guca2b
49	1.34308e-38	1.12998	0.943	0.569	2.18842e-34	1	AC117226.2
50	2.51491e-55	1.12743	1	0.95	4.0978e-51	1	Acy3
52	2.68059e-60	1.1245	1	0.976	4.36775e-56	1	Hsd3b4
54	2.40241e-44	1.1229	0.937	0.538	3.91449e-40	1	Ceacam2
56	1.53714e-61	1.10916	1	0.976	2.50462e-57	1	Gm10681
58	3.56959e-61	1.10381	1	0.983	5.81629e-57	1	Cbr1
64	9.36845e-71	1.08876	1	1	1.5265e-66	1	Kap
66	1.41194e-39	1.08228	0.937	0.462	2.30061e-35	1	Cyp2a4
68	3.63445e-62	1.07228	1	0.995	5.92197e-58	1	Mep1a
69	1.80033e-40	1.07178	0.937	0.574	2.93347e-36	1	Slc39a8
73	6.89318e-48	1.06292	1	0.926	1.12318e-43	1	Mettl7a2
75	3.66025e-38	1.05969	0.983	0.664	5.96401e-34	1	Slc10a2
78	1.36343e-40	1.05359	0.966	0.626	2.22157e-36	1	Cd36
81	4.24277e-35	1.03944	0.937	0.579	6.91317e-31	1	Kyat3
83	4.11553e-38	1.02885	0.954	0.538	6.70585e-34	1	Slc22a7
84	7.85649e-37	1.01768	0.914	0.507	1.28014e-32	1	Ces1f
89	1.32233e-53	1.00478	1	0.988	2.15461e-49	1	Nudt19
92	3.81348e-46	0.979001	1	0.914	6.21369e-42	1	Slc6a18
93	3.53106e-29	0.973861	0.914	0.567	5.75351e-25	1	Cryab
102	4.34455e-33	0.93408	0.977	0.731	7.07901e-29	1	Defb29
105	6.31173e-45	0.922097	0.8	0.2	1.02843e-40	1	Gm853
107	1.45933e-36	0.910461	0.989	0.852	2.37783e-32	1	Cyp51
114	6.95586e-39	0.888487	0.806	0.25	1.13339e-34	1	Rnf24
116	2.3643e-34	0.887053	0.926	0.54	3.85239e-30	1	Ugt3a1
118	1.26496e-37	0.880366	0.989	0.776	2.06112e-33	1	Mme
119	1.95116e-31	0.880167	0.903	0.502	3.17922e-27	1	Fgf1
121	6.72603e-45	0.875802	0.994	0.969	1.09594e-40	1	Slc5a10
122	7.16182e-32	0.864166	0.806	0.333	1.16695e-27	1	Akr1d1
126	1.89239e-35	0.854833	0.897	0.374	3.08346e-31	1	Ace
128	1.4284e-37	0.851723	0.989	0.845	2.32743e-33	1	Slc23a1
129	8.81454e-44	0.850356	1	1	1.43624e-39	1	Ehhadh
130	1.24424e-27	0.849799	0.749	0.312	2.02736e-23	1	Hmgcr
132	1.29506e-34	0.845281	0.989	0.943	2.11017e-30	1	Gstm1
133	1.18912e-28	0.844614	0.966	0.786	1.93755e-24	1	Ldhd
135	1.39128e-41	0.841683	1	0.955	2.26696e-37	1	Gclm
138	9.12013e-27	0.83511	0.966	0.798	1.48603e-22	1	Gclc
141	1.75978e-26	0.828672	0.817	0.395	2.86739e-22	1	Fam107a
144	1.4923e-28	0.821409	0.891	0.464	2.43155e-24	1	Ceacam1
146	5.56551e-29	0.815292	0.806	0.34	9.06844e-25	1	Acy1
147	1.70765e-30	0.812878	0.84	0.352	2.78245e-26	1	Aqp4
149	7.68421e-29	0.811138	0.983	0.752	1.25206e-24	1	Agps
151	8.99669e-28	0.809516	0.949	0.688	1.46592e-23	1	Gpm6a
153	8.99296e-55	0.805888	1	1	1.46531e-50	1	Slc27a2
154	3.7822e-27	0.805874	0.886	0.464	6.16272e-23	1	Gbp3
156	1.34835e-29	0.799718	0.874	0.421	2.197e-25	1	B4galt5
161	4.91503e-31	0.786637	0.977	0.836	8.00855e-27	1	Slc33a1
162	1.30517e-30	0.786006	0.731	0.26	2.12665e-26	1	Myo5a
164	8.12368e-28	0.776244	0.954	0.648	1.32367e-23	1	Ugdh
165	2.62406e-22	0.768048	0.663	0.274	4.27564e-18	1	Fam25c
166	1.06315e-27	0.766543	0.971	0.833	1.7323e-23	1	Npnt
171	6.94412e-58	0.75839	1	1	1.13147e-53	1	Chpt1
172	1.689e-36	0.755828	0.989	0.986	2.75206e-32	1	Aqp1
173	3.50044e-21	0.754648	0.891	0.54	5.70361e-17	1	Acox2
179	5.97754e-29	0.734824	0.96	0.731	9.7398e-25	1	Csad
181	1.16747e-29	0.729201	0.697	0.2	1.90227e-25	1	Capg
182	2.77783e-27	0.726927	0.76	0.302	4.52619e-23	1	Acot7
185	5.43738e-25	0.72221	0.954	0.707	8.85966e-21	1	Plau
186	7.70589e-41	0.720294	1	1	1.2556e-36	1	Hao2
189	4.65217e-21	0.707557	0.834	0.469	7.58024e-17	1	Gramd1b
190	2.2896e-23	0.70418	0.983	0.921	3.73067e-19	1	Slc17a3
194	1.18466e-20	0.701822	0.714	0.302	1.93029e-16	1	Arg2
211	3.25002e-38	0.656621	1	0.998	5.29557e-34	1	Psap
212	2.55742e-21	0.655961	0.96	0.795	4.16707e-17	1	Gss
218	9.62533e-17	0.649819	0.754	0.395	1.56835e-12	1	Slc51b
220	2.0101e-20	0.644282	0.794	0.383	3.27525e-16	1	Agt
224	4.74822e-24	0.633409	0.989	0.898	7.73675e-20	1	Acsm1
228	7.23623e-26	0.62765	1	0.99	1.17907e-21	1	Gcnt1
234	3.09729e-20	0.616383	0.989	0.852	5.04673e-16	1	Crot
235	1.64749e-20	0.612897	0.971	0.819	2.68442e-16	1	Prlr
240	2.67403e-23	0.608904	0.994	0.971	4.35707e-19	1	Calml4
244	1.94125e-19	0.602421	0.914	0.545	3.16307e-15	1	Tmco3
247	1.04831e-15	0.600129	0.594	0.26	1.70811e-11	1	Slc6a15
248	1.81849e-27	0.59992	0.6	0.152	2.96304e-23	1	Serpina1d
253	1.64229e-23	0.593528	0.994	0.945	2.67595e-19	1	Col4a3
257	1.63547e-20	0.591101	0.994	0.926	2.66483e-16	1	Cth
261	4.75317e-26	0.588606	0.994	0.979	7.74481e-22	1	Slc3a1
264	3.42232e-18	0.582984	0.989	0.869	5.57633e-14	1	Itgb6
265	9.69607e-15	0.581391	0.886	0.669	1.57988e-10	1	Smim22
268	8.08601e-26	0.574249	1	0.998	1.31753e-21	1	Ndufb8
270	4.79944e-23	0.574035	1	0.993	7.82021e-19	1	Tmem176b
274	1.40778e-28	0.571605	0.6	0.143	2.29384e-24	1	Mfsd2a
276	7.34147e-23	0.568903	1	1	1.19622e-18	1	Umod
277	2.29969e-10	0.568429	0.714	0.471	3.74711e-06	1	Ces2c
278	1.05469e-15	0.566969	0.834	0.526	1.71851e-11	1	Mtor
279	3.99053e-20	0.566865	0.989	0.952	6.50218e-16	1	Abhd14b
282	3.16168e-19	0.563973	0.8	0.429	5.15164e-15	1	Med14
284	2.08891e-20	0.560812	0.646	0.24	3.40368e-16	1	Slc5a6
289	1.07841e-15	0.554539	0.983	0.817	1.75716e-11	1	Ctsh
293	1.70118e-16	0.549561	0.674	0.29	2.7719e-12	1	Macrod1
295	2.23706e-15	0.545936	0.937	0.802	3.64507e-11	1	Slc16a4
308	2.15785e-14	0.523874	0.949	0.769	3.516e-10	1	Lpgat1
309	4.03909e-18	0.523632	0.629	0.252	6.5813e-14	1	Methig1
310	2.35985e-14	0.521152	0.966	0.807	3.84514e-10	1	Laptm4b
311	5.55288e-23	0.520692	0.497	0.121	9.04786e-19	1	Slc22a26
320	1.88237e-16	0.514392	0.994	0.96	3.06713e-12	1	Tmem176a
323	2.19181e-11	0.512537	0.811	0.514	3.57134e-07	1	Reep5
324	1.75778e-12	0.511046	0.909	0.669	2.86413e-08	1	Pou3f3
336	3.89722e-12	0.501881	0.703	0.398	6.35014e-08	1	Enpp3
338	4.02892e-14	0.501301	0.749	0.39	6.56473e-10	1	Slc15a2
340	1.70053e-13	0.501085	0.96	0.79	2.77084e-09	1	Tmem189
345	2.87241e-24	0.499165	1	0.998	4.6803e-20	1	Oxct1
351	7.57731e-14	0.492132	0.949	0.852	1.23465e-09	1	Prnp
361	3.92326e-16	0.486735	0.646	0.26	6.39256e-12	1	Hpgd
362	1.12509e-15	0.486113	1	0.96	1.83323e-11	1	Bphl
370	8.61982e-14	0.480959	0.966	0.895	1.40451e-09	1	Por
375	2.57937e-15	0.476752	1	0.971	4.20282e-11	1	Ugt3a2
376	6.3694e-16	0.475659	0.509	0.176	1.03783e-11	1	Cldn3
377	1.37399e-13	0.475542	0.971	0.871	2.23878e-09	1	Acot1
382	4.43743e-16	0.474039	0.977	0.91	7.23034e-12	1	Cgref1
384	2.08801e-14	0.472371	0.994	0.948	3.4022e-10	1	Gm44588
385	7.87395e-13	0.471894	0.977	0.902	1.28298e-08	1	Sod3
387	5.8662e-12	0.47054	0.691	0.374	9.55839e-08	1	Gltp
392	3.10587e-12	0.468535	0.92	0.671	5.06071e-08	1	Cndp2
393	3.55604e-17	0.467784	0.994	0.938	5.79421e-13	1	Cd164
397	2.13782e-16	0.466562	1	0.971	3.48337e-12	1	Gk
398	9.44717e-14	0.466454	0.594	0.264	1.53932e-09	1	Foxq1
401	1.09595e-11	0.464297	0.851	0.655	1.78575e-07	1	Slc1a1
402	2.92467e-20	0.463594	0.497	0.136	4.76546e-16	1	Slc23a3
405	2.44448e-12	0.461481	0.943	0.764	3.98303e-08	1	Osbpl8
408	1.69635e-13	0.458592	0.989	0.924	2.76404e-09	1	Entpd5
411	1.14494e-27	0.457197	1	1	1.86557e-23	1	Lrp2
419	8.53306e-12	0.454004	0.817	0.483	1.39038e-07	1	Id4
421	7.42674e-11	0.451966	0.697	0.398	1.21011e-06	1	Pla2g16
427	2.57659e-10	0.448045	0.914	0.81	4.1983e-06	1	Vamp8
428	2.65563e-16	0.447629	1	0.955	4.32709e-12	1	Lypla1
429	1.83605e-12	0.447497	0.72	0.383	2.99167e-08	1	Ggct
435	6.38412e-11	0.44439	0.56	0.283	1.04023e-06	1	Ces2d.ps
442	9.42294e-13	0.440417	0.657	0.319	1.53537e-08	1	Uroc1
448	5.48374e-16	0.436371	0.994	0.969	8.93521e-12	1	Sypl
451	6.83253e-10	0.434336	0.846	0.617	1.11329e-05	1	Mpst
452	2.37985e-15	0.434263	0.623	0.248	3.87773e-11	1	Tbc1d16
453	2.10168e-08	0.433157	0.909	0.712	0.000342447	1	Med28
456	4.36087e-07	0.430137	0.806	0.59	0.0071056	1	Coasy
458	1.47196e-14	0.428955	0.583	0.25	2.39842e-10	1	Csf1r
459	4.19742e-17	0.428776	0.497	0.157	6.83928e-13	1	Abcc3
461	1.33009e-09	0.424081	0.903	0.655	2.16726e-05	1	Shisa5
465	3.68085e-18	0.423214	1	1	5.99758e-14	1	Keg1
466	7.75947e-08	0.422924	0.891	0.786	0.00126433	1	Itfg1
467	2.82073e-10	0.422442	0.886	0.657	4.5961e-06	1	Far1
468	1.26784e-10	0.422428	0.851	0.564	2.06582e-06	1	Zbtb44
470	1.52171e-18	0.422157	0.446	0.114	2.47948e-14	1	Gm12927
472	2.66876e-14	0.42152	0.651	0.295	4.34848e-10	1	Slc38a3
473	2.91638e-09	0.421253	0.886	0.686	4.75194e-05	1	Sugct
474	2.47457e-10	0.421093	0.966	0.862	4.03207e-06	1	Kng2
477	2.22949e-19	0.417828	0.343	0.06	3.63272e-15	1	Gm6300
478	8.73539e-10	0.417048	0.646	0.345	1.42334e-05	1	Perp
479	1.11208e-11	0.416909	0.549	0.267	1.81202e-07	1	Pdk3
480	1.20481e-07	0.416405	0.909	0.795	0.00196312	1	Znrf2
483	1.98762e-09	0.414611	0.8	0.538	3.23864e-05	1	Slc6a13
484	8.62341e-16	0.41283	0.503	0.169	1.4051e-11	1	Nxpe3
487	1.69329e-08	0.411492	0.863	0.624	0.000275905	1	Slc5a8
490	2.36564e-08	0.409762	0.806	0.521	0.000385457	1	Abhd2
494	1.91866e-08	0.408058	0.84	0.702	0.000312627	1	Cmtm6
497	2.71262e-08	0.406628	0.909	0.75	0.000441994	1	X1810058I24Rik
502	8.16781e-10	0.40475	0.971	0.907	1.33086e-05	1	Mat2a
504	2.20809e-08	0.403593	0.931	0.798	0.000359786	1	Mettl7b
507	9.84309e-07	0.401665	0.834	0.633	0.0160383	1	Cib1
508	1.0354e-13	0.400459	0.503	0.193	1.68708e-09	1	Vill
510	2.07737e-09	0.399421	0.594	0.331	3.38487e-05	1	H2.T23
513	6.32754e-13	0.396386	0.989	0.971	1.03101e-08	1	Hmgcs1
526	4.84999e-08	0.387658	0.92	0.764	0.000790258	1	Bnip3l
527	1.52676e-09	0.387254	0.966	0.888	2.4877e-05	1	X9530068E07Rik
529	4.87733e-08	0.385826	0.846	0.593	0.000794712	1	Lrrk2
531	8.00165e-10	0.385228	0.68	0.379	1.30379e-05	1	Hist2h2aa2
532	1.08912e-07	0.3844	0.749	0.5	0.00177461	1	Acyp2
533	8.25932e-08	0.383007	0.954	0.81	0.00134577	1	Snx7
538	1.2791e-13	0.378665	0.611	0.26	2.08416e-09	1	Irx1
539	6.21788e-12	0.377708	0.634	0.302	1.01314e-07	1	Bicdl1
540	7.21365e-08	0.377532	0.914	0.795	0.00117539	1	BC026585
541	5.90736e-09	0.377405	0.966	0.931	9.62545e-05	1	Slc17a1
545	2.41129e-07	0.37614	0.96	0.855	0.00392896	1	Fam213a
546	5.42713e-21	0.375448	0.337	0.05	8.84296e-17	1	Ces2b
548	7.88336e-08	0.374752	0.709	0.443	0.00128452	1	Cxcl14
550	1.56022e-09	0.374184	0.989	0.929	2.54222e-05	1	Lap3
553	5.86239e-08	0.371931	0.977	0.848	0.000955218	1	Cited2
555	1.08674e-08	0.370181	0.943	0.829	0.000177073	1	S100a10
558	4.90056e-13	0.369189	0.994	0.971	7.98497e-09	1	Pter
559	1.63476e-12	0.368968	0.531	0.224	2.66367e-08	1	Elovl6
560	1.04956e-09	0.368597	0.994	0.974	1.71015e-05	1	Tm9sf2
561	1.74154e-07	0.368223	0.874	0.712	0.00283766	1	Dock9
565	2.36094e-16	0.366391	0.411	0.112	3.84692e-12	1	D330045A20Rik
567	7.87764e-11	0.365843	0.423	0.169	1.28358e-06	1	Plppr4
569	1.43643e-20	0.364965	0.36	0.06	2.34052e-16	1	C8a
572	1.44899e-12	0.36432	0.463	0.171	2.36099e-08	1	X2200002D01Rik
577	1.09915e-09	0.36143	0.617	0.336	1.79095e-05	1	Glb1l2
579	8.24484e-09	0.361357	0.657	0.374	0.000134341	1	Sqle
581	1.11852e-06	0.359922	0.817	0.581	0.0182251	1	Chuk
582	5.05183e-08	0.358046	0.817	0.54	0.000823146	1	Hist1h1c
584	1.43789e-07	0.357849	0.971	0.857	0.00234289	1	Tnfrsf21
586	9.49191e-10	0.357408	0.474	0.212	1.54661e-05	1	Tyw3
596	4.86445e-08	0.352299	0.68	0.395	0.000792614	1	Cebpd
598	1.97303e-11	0.351065	1	0.99	3.21485e-07	1	Ggt1
600	1.77245e-14	0.349629	0.429	0.133	2.88803e-10	1	Mettl7a3
605	2.61161e-10	0.34806	0.611	0.295	4.25535e-06	1	Proc
608	5.0572e-08	0.346507	0.714	0.417	0.000824021	1	C430014B12Rik
613	3.14771e-08	0.343229	0.64	0.369	0.000512888	1	Mccc2
616	4.85039e-08	0.342648	0.651	0.388	0.000790322	1	Anpep
619	5.28865e-09	0.3397	0.977	0.902	8.61733e-05	1	Gm2a
620	1.8616e-06	0.33961	0.731	0.519	0.0303329	1	Fndc3a
621	5.55061e-22	0.33864	0.28	0.021	9.04416e-18	1	AC159301.1
623	2.23461e-07	0.33716	0.96	0.826	0.00364107	1	Cyp2j11
624	1.47106e-06	0.336677	0.846	0.66	0.0239694	1	Upb1
625	6.03076e-09	0.336108	0.954	0.826	9.82652e-05	1	Me1
628	1.50292e-12	0.335412	0.463	0.169	2.44887e-08	1	Slc39a11
632	1.73978e-07	0.335081	0.909	0.655	0.0028348	1	Asah1
634	4.7296e-08	0.333114	0.731	0.419	0.000770641	1	Chac2
641	1.4286e-13	0.328452	1	0.998	2.32775e-09	1	Gpx4
643	1.608e-14	0.328013	1	1	2.62008e-10	1	AC153368.1
644	1.73016e-10	0.327079	0.451	0.183	2.81912e-06	1	Coprs
651	3.90458e-10	0.323512	0.514	0.233	6.36212e-06	1	Pantr1
652	1.1995e-20	0.323362	0.343	0.05	1.95447e-16	1	Gm15396
658	3.33611e-08	0.321254	0.994	0.974	0.000543586	1	Adhfe1
663	2.55072e-10	0.318669	0.417	0.162	4.15614e-06	1	Apoc3
664	1.01202e-09	0.318159	0.657	0.338	1.64898e-05	1	Pgm3
667	4.52521e-08	0.317043	0.457	0.221	0.000737338	1	Cldn19
668	2.36533e-07	0.316889	0.646	0.381	0.00385407	1	Pon2
673	1.41044e-07	0.313343	0.571	0.305	0.00229817	1	Cp
674	3.3256e-08	0.313198	0.989	0.967	0.000541873	1	Lrpap1
675	1.21506e-10	0.312731	0.411	0.155	1.97983e-06	1	Josd1
676	2.43666e-12	0.312563	0.337	0.095	3.97029e-08	1	Ly6f
678	3.0374e-07	0.3117	0.937	0.852	0.00494914	1	Atpif1
680	6.24254e-17	0.310895	0.331	0.064	1.01716e-12	1	Map3k7cl
683	3.17726e-08	0.310137	0.543	0.274	0.000517702	1	Igfals
685	1.73424e-25	0.309644	1	1	2.82577e-21	1	Fth1
689	1.18145e-10	0.308505	0.411	0.155	1.92506e-06	1	Slc1a4
691	1.65219e-06	0.30771	0.766	0.545	0.0269208	1	Tmem19
692	2.40511e-07	0.307107	0.994	0.948	0.00391889	1	Acadl
695	9.71846e-17	0.306021	0.343	0.069	1.58353e-12	1	Mcoln2
698	3.25002e-07	0.304671	0.549	0.3	0.00529558	1	Cers6
702	2.80758e-09	0.302255	0.537	0.255	4.57468e-05	1	Irx3
703	1.51423e-12	0.301559	0.36	0.107	2.46729e-08	1	Hs6st2
707	7.22577e-13	0.301231	0.434	0.14	1.17737e-08	1	Socs2
708	6.29352e-11	0.300318	1	0.998	1.02547e-06	1	Prdx5
711	2.24445e-09	0.299941	0.406	0.171	3.65711e-05	1	Misp
714	1.49426e-06	0.299136	0.583	0.336	0.0243474	1	Nhp2
718	5.35252e-08	0.298317	0.451	0.207	0.000872139	1	Slc39a14
719	8.70662e-07	0.297516	0.726	0.431	0.0141866	1	Bhmt2
722	8.96192e-09	0.297253	0.343	0.136	0.000146025	1	Vwa1
724	1.64267e-16	0.297084	0.269	0.038	2.67657e-12	1	Gm45875
726	4.22795e-17	0.296423	1	1	6.88902e-13	1	Igfbp7
727	2.00267e-07	0.296183	0.989	0.981	0.00326316	1	Hsp90b1
730	2.30423e-09	0.295363	0.434	0.188	3.75451e-05	1	Treh
731	2.33082e-07	0.292341	0.749	0.448	0.00379784	1	Tpk1
738	1.32073e-07	0.289689	0.514	0.269	0.002152	1	Fndc3b
740	2.7325e-10	0.28756	0.326	0.105	4.45234e-06	1	Slc17a2
742	9.57338e-09	0.287291	0.4	0.167	0.000155989	1	Ctps
743	8.91966e-08	0.286681	1	0.983	0.00145337	1	Sod1
744	1.52892e-06	0.286388	0.457	0.238	0.0249123	1	Slc22a30
746	4.4165e-08	0.286171	0.994	0.995	0.000719625	1	Selenop
747	4.54973e-07	0.286024	0.434	0.217	0.00741333	1	Trps1
749	1.91737e-06	0.285636	0.44	0.229	0.0312416	1	Smoc2
753	9.07581e-09	0.284782	0.389	0.162	0.000147881	1	Ubiad1
754	2.65868e-07	0.284502	0.663	0.398	0.00433205	1	Gadd45g
756	2.68201e-09	0.283569	0.474	0.207	4.37006e-05	1	Gm6977
757	7.38286e-12	0.28336	0.366	0.114	1.20296e-07	1	Hspa2
759	6.11942e-15	0.282799	0.32	0.069	9.97098e-11	1	Gm36958
762	1.60174e-06	0.282293	0.709	0.429	0.0260987	1	Wwp1
763	8.73107e-08	0.281511	0.423	0.205	0.00142264	1	Vps8
766	1.44604e-06	0.27918	0.314	0.136	0.0235618	1	Ndufaf6
768	9.12169e-08	0.277701	0.491	0.229	0.00148629	1	Cckar
773	3.86763e-08	0.276336	0.44	0.2	0.000630192	1	Aacs
774	1.04386e-08	0.274216	0.446	0.202	0.000170087	1	St8sia1
775	1.5396e-09	0.273647	1	0.993	2.50862e-05	1	Cisd1
777	1.71261e-14	0.273297	0.331	0.076	2.79053e-10	1	X0610040F04Rik
779	3.32037e-08	0.271967	0.52	0.26	0.000541022	1	Cyb561
780	4.90482e-13	0.270576	0.291	0.067	7.99191e-09	1	Rab38
781	3.03009e-09	0.270363	0.354	0.133	4.93723e-05	1	Slc41a2
782	2.14165e-07	0.269324	0.343	0.148	0.00348961	1	Gm15217
783	6.65859e-07	0.268627	0.429	0.219	0.0108495	1	Arhgap42
784	5.00706e-09	0.268451	0.423	0.181	8.15851e-05	1	Orai1
787	4.59783e-14	0.262419	0.257	0.045	7.49171e-10	1	Gm20400
789	5.61734e-11	0.260653	0.303	0.086	9.15289e-07	1	Fga
792	2.96872e-06	0.260105	0.503	0.274	0.0483723	1	Ctbs
796	2.08434e-08	0.257377	0.406	0.176	0.000339622	1	Smlr1
799	7.22997e-08	0.255025	0.434	0.207	0.00117805	1	Hopx
804	2.39463e-07	0.251765	0.451	0.217	0.0039018	1	Gm28959
5	2.6547e-35	1.81614	1	0.994	4.32556e-31	2	Slc12a1
9	4.06464e-32	1.52514	1	0.974	6.62293e-28	2	Wfdc15b
13	2.94142e-30	1.47514	1	0.659	4.79276e-26	2	Slc5a3
19	3.67744e-27	1.38816	1	0.884	5.99202e-23	2	Mrps6
29	1.65497e-32	1.31538	1	1	2.69661e-28	2	Umod
40	3.21052e-27	1.20516	1	0.824	5.23122e-23	2	Cxcl12
51	1.30548e-23	1.12563	0.852	0.371	2.12715e-19	2	Gpx6
53	3.15283e-25	1.12316	0.902	0.354	5.13721e-21	2	Clcnka
57	7.1356e-17	1.10747	0.885	0.5	1.16267e-12	2	Aqp2
61	2.40392e-22	1.0943	1	0.946	3.91695e-18	2	Ppp1r1a
63	3.52e-20	1.09156	0.984	0.818	5.73549e-16	2	Cd24a
71	7.63121e-30	1.07033	0.852	0.266	1.24343e-25	2	Pcsk6
77	2.15911e-19	1.05542	0.967	0.71	3.51805e-15	2	Slc16a7
80	6.57801e-19	1.04392	0.869	0.5	1.07182e-14	2	Ckb
85	3.96676e-20	1.0161	1	0.957	6.46344e-16	2	Gm44588
88	4.66726e-24	1.0089	0.77	0.24	7.60484e-20	2	Ppp1r1b
90	4.54277e-33	1.00368	0.656	0.103	7.40198e-29	2	Bst1
91	5.1756e-20	0.994318	0.787	0.309	8.43312e-16	2	Rap1gap
97	5.40097e-20	0.947462	0.803	0.326	8.80034e-16	2	Scin
98	7.26524e-10	0.941616	0.984	0.914	1.1838e-05	2	Mt1
99	4.70496e-19	0.940913	1	0.749	7.66627e-15	2	Gsn
103	3.06458e-20	0.933674	0.934	0.449	4.99342e-16	2	Apela
106	2.10965e-15	0.912006	0.918	0.541	3.43746e-11	2	Fabp3
109	2.40734e-17	0.901661	0.984	0.717	3.92251e-13	2	Id3
110	1.18929e-22	0.900443	1	0.989	1.93784e-18	2	Ly6a
111	5.60047e-18	0.898344	0.82	0.399	9.1254e-14	2	Ptger3
112	1.87275e-22	0.895194	1	0.991	3.05146e-18	2	Nudt4
113	1.10259e-20	0.893061	1	0.961	1.79656e-16	2	Cldn10
124	1.67857e-14	0.862237	0.869	0.586	2.73506e-10	2	Mfsd4a
127	1.03178e-13	0.853302	0.738	0.348	1.68117e-09	2	Fxyd4
131	1.69625e-16	0.849254	0.967	0.661	2.76387e-12	2	Anxa5
134	2.11217e-11	0.842085	0.902	0.59	3.44158e-07	2	Hist1h1c
139	6.84839e-15	0.833711	0.787	0.384	1.11588e-10	2	Bcam
142	2.67963e-19	0.824448	1	0.985	4.3662e-15	2	Txnip
143	1.48488e-24	0.82165	1	1	2.41947e-20	2	Egf
145	2.33748e-22	0.817958	0.705	0.195	3.80869e-18	2	Pla1a
152	9.44128e-14	0.80748	0.852	0.433	1.53836e-09	2	Gadd45g
157	2.83275e-12	0.79792	0.836	0.507	4.61568e-08	2	Tspan12
159	9.01048e-23	0.789495	0.672	0.167	1.46817e-18	2	Ifitm1
160	2.73185e-12	0.787054	0.787	0.453	4.45128e-08	2	Epcam
163	6.01975e-13	0.780089	0.951	0.775	9.80859e-09	2	Kcnj1
167	5.61659e-13	0.764745	0.689	0.283	9.15167e-09	2	Ranbp3l
169	5.63934e-11	0.76104	0.852	0.584	9.18874e-07	2	Paqr5
170	5.24082e-13	0.760457	0.852	0.498	8.53939e-09	2	Cd82
175	5.32414e-12	0.746827	0.951	0.783	8.67516e-08	2	Pkm
176	1.32469e-24	0.746634	0.689	0.154	2.15844e-20	2	Slc4a11
177	3.67542e-10	0.737042	0.918	0.644	5.98872e-06	2	Rhob
178	5.96043e-15	0.735163	0.721	0.285	9.71193e-11	2	Litaf
180	3.21945e-12	0.732813	0.639	0.251	5.24577e-08	2	Cldn19
183	3.64854e-11	0.726865	0.869	0.635	5.94493e-07	2	Cyfip2
184	2.71733e-08	0.723637	0.951	0.811	0.000442761	2	Igfbp5
187	1.08963e-12	0.711672	0.934	0.76	1.77544e-08	2	Nampt
191	3.3042e-11	0.702601	0.951	0.85	5.38386e-07	2	Ccnd1
193	5.92243e-36	0.701947	0.541	0.047	9.65001e-32	2	Fst
197	1.54652e-17	0.698888	1	0.976	2.51991e-13	2	Neat1
200	6.49682e-10	0.696284	0.918	0.64	1.05859e-05	2	Cryab
201	3.89136e-12	0.694114	0.607	0.24	6.34059e-08	2	Tmem86a
203	3.64493e-20	0.68299	0.59	0.14	5.93904e-16	2	Aldoc
207	9.20901e-11	0.668137	0.869	0.665	1.50052e-06	2	Twsg1
209	5.20792e-12	0.660986	0.967	0.873	8.48578e-08	2	Adgrg1
210	7.2794e-17	0.658312	0.574	0.159	1.18611e-12	2	Spon1
213	2.0011e-12	0.655523	0.705	0.294	3.26059e-08	2	Hk1
214	2.02875e-10	0.654224	0.934	0.73	3.30565e-06	2	Sostdc1
215	4.59125e-08	0.652317	0.852	0.669	0.000748098	2	Slc9a3
225	1.47582e-10	0.633287	0.77	0.442	2.40471e-06	2	Kctd12
226	1.76328e-08	0.628996	0.557	0.251	0.000287309	2	Aqp6
231	7.40521e-13	0.622889	1	0.976	1.2066e-08	2	Idh2
236	1.91637e-08	0.61069	0.951	0.89	0.000312253	2	H1f0
237	7.42545e-08	0.609837	0.852	0.637	0.0012099	2	Aktip
238	1.20051e-13	0.609298	0.607	0.202	1.95611e-09	2	Fa2h
239	3.45456e-13	0.609166	0.77	0.369	5.62887e-09	2	Tmem30b
241	6.21119e-14	0.608688	0.639	0.236	1.01205e-09	2	Hspa1b
242	2.29962e-24	0.607267	1	1	3.747e-20	2	Atp1b1
246	2.02027e-08	0.601435	0.869	0.577	0.000329183	2	Nipsnap2
249	3.35997e-09	0.599426	0.967	0.886	5.47473e-05	2	Mal
250	1.06923e-07	0.598474	0.836	0.65	0.0017422	2	Slc38a2
251	4.05944e-09	0.598247	0.656	0.369	6.61445e-05	2	Ndrg2
254	7.84916e-09	0.593134	0.656	0.331	0.000127894	2	Tmem72
258	1.03274e-07	0.590982	0.787	0.481	0.00168274	2	Cox7a1
262	2.91236e-07	0.588138	0.787	0.517	0.0047454	2	Oraov1
269	3.98594e-08	0.574205	0.967	0.7	0.000649469	2	Ly6c1
273	7.99496e-10	0.572736	0.852	0.528	1.3027e-05	2	Sorl1
280	4.52789e-08	0.566204	0.951	0.751	0.000737775	2	Nr2f2
281	3.21554e-09	0.564372	0.672	0.328	5.23939e-05	2	Irx1
283	6.33579e-17	0.563193	0.607	0.159	1.03235e-12	2	Sim2
285	5.95732e-21	0.560021	0.492	0.079	9.70686e-17	2	Slco4a1
286	4.17368e-09	0.558736	0.836	0.534	6.80059e-05	2	Prelp
288	2.83456e-13	0.55566	0.41	0.094	4.61863e-09	2	Ptgds
290	1.37901e-07	0.55447	0.918	0.805	0.00224696	2	Dst
296	1.07294e-13	0.545404	0.787	0.326	1.74825e-09	2	Tinagl1
298	5.15552e-11	0.541738	0.607	0.255	8.4004e-07	2	Smoc2
300	2.18781e-11	0.540172	1	0.994	3.56483e-07	2	Cfh
301	1.73538e-11	0.532207	1	0.991	2.82763e-07	2	Serinc3
303	9.87874e-19	0.530638	1	1	1.60964e-14	2	Fxyd2
305	3.11249e-07	0.528732	0.902	0.815	0.0050715	2	Fis1
312	4.73903e-08	0.520443	0.672	0.367	0.000772178	2	Pde1a
313	1.12533e-07	0.519748	0.967	0.931	0.00183361	2	Myl12a
317	7.20577e-08	0.517106	0.885	0.584	0.00117411	2	Aqp3
318	2.45592e-07	0.515885	0.984	0.976	0.00400168	2	H2.K1
321	2.70321e-07	0.513989	0.885	0.68	0.00440461	2	Acadsb
325	1.42516e-09	0.510436	0.77	0.436	2.32215e-05	2	Mxd4
329	5.01605e-08	0.50825	1	0.976	0.000817315	2	H3f3b
330	4.90333e-07	0.506807	0.738	0.451	0.00798948	2	Csrp1
331	1.14769e-08	0.50508	0.508	0.223	0.000187004	2	Slc39a13
332	1.47551e-07	0.504356	0.951	0.685	0.00240419	2	Pcolce
333	1.0544e-07	0.503824	0.754	0.451	0.00171803	2	Pfn2
334	3.9727e-10	0.503709	0.672	0.303	6.47312e-06	2	Cyth3
337	3.00384e-07	0.501451	0.869	0.652	0.00489445	2	Mbnl2
341	6.62744e-08	0.500811	1	0.755	0.00107987	2	Plau
342	7.64159e-10	0.500416	0.557	0.242	1.24512e-05	2	Erbb4
343	6.83691e-17	0.500272	1	1	1.11401e-12	2	Atp1a1
344	2.1086e-09	0.499935	0.951	0.876	3.43575e-05	2	Rabac1
349	1.04461e-06	0.492837	0.803	0.579	0.0170209	2	Nfe2l1
350	7.03635e-22	0.492613	0.361	0.036	1.1465e-17	2	Cck
352	1.09543e-06	0.492026	0.902	0.721	0.0178489	2	Pou3f3
355	2.03886e-10	0.49046	1	0.985	3.32211e-06	2	Aqp1
358	1.53852e-06	0.488802	0.836	0.588	0.0250686	2	Ifitm3
359	7.39048e-09	0.488259	0.656	0.32	0.00012042	2	Bckdhb
364	3.50789e-07	0.484563	0.738	0.478	0.00571576	2	Lzts3
365	6.31668e-09	0.484029	0.574	0.255	0.000102924	2	Pygl
367	9.02746e-07	0.483727	0.787	0.551	0.0147094	2	Cd59a
371	3.30816e-08	0.480228	0.525	0.24	0.000539032	2	Slc2a1
372	2.20058e-07	0.479037	0.541	0.251	0.00358563	2	AC153937.2
373	8.74018e-09	0.478598	1	0.961	0.000142412	2	Cd81
374	5.8074e-08	0.478366	0.902	0.624	0.000946258	2	Jund
378	2.13941e-07	0.47546	0.541	0.275	0.00348595	2	Pla2g7
381	7.38422e-08	0.474289	0.705	0.38	0.00120318	2	Ppargc1a
383	3.81017e-09	0.47243	1	0.968	6.20829e-05	2	Ndufb11
388	5.6398e-09	0.47031	0.656	0.311	9.1895e-05	2	Foxc1
389	4.44329e-08	0.470159	0.656	0.337	0.00072399	2	Ifi27
395	3.6311e-07	0.467385	0.967	0.891	0.00591652	2	Ppp1cb
399	2.88721e-08	0.465999	0.656	0.322	0.000470442	2	Esam
400	2.27269e-23	0.465382	0.279	0.013	3.70312e-19	2	Lypd2
406	5.71974e-07	0.459977	0.754	0.506	0.00931974	2	Cdh1
409	1.16389e-06	0.458374	0.672	0.438	0.0189645	2	Utrn
415	2.42236e-12	0.455838	0.426	0.107	3.947e-08	2	Tspan8
418	2.40726e-06	0.455166	0.885	0.618	0.0392239	2	Efhd1
424	2.07335e-08	0.449443	0.77	0.433	0.000337832	2	Lhfp
433	6.6288e-08	0.444624	0.557	0.268	0.0010801	2	Mal2
437	3.76878e-09	0.44284	0.77	0.408	6.14084e-05	2	Crip2
438	1.21034e-07	0.441654	0.984	0.978	0.00197212	2	Ptma
441	4.34541e-07	0.440926	0.689	0.393	0.00708041	2	Wasf2
447	7.00362e-19	0.437635	0.393	0.054	1.14117e-14	2	Kcnt1
450	6.88556e-12	0.435082	0.59	0.212	1.12193e-07	2	Dsp
457	4.08167e-07	0.429053	0.557	0.277	0.00665068	2	Fam43a
476	2.65657e-06	0.420425	0.41	0.17	0.0432861	2	Lox
481	7.69822e-08	0.415977	0.525	0.232	0.00125435	2	B4galt6
482	1.11025e-06	0.41586	0.754	0.423	0.0180904	2	Capn2
485	2.15724e-06	0.41271	0.77	0.506	0.0351501	2	Hif1a
488	3.59258e-11	0.411029	0.361	0.086	5.85375e-07	2	Angpt2
489	4.58424e-07	0.410493	0.426	0.172	0.00746956	2	F2rl1
495	1.18205e-06	0.407791	0.672	0.373	0.0192603	2	Tacstd2
498	1.27334e-06	0.406016	0.934	0.743	0.0207478	2	Zfp36l1
503	6.08949e-07	0.404508	0.623	0.328	0.00992222	2	Ep300
505	5.91041e-07	0.402992	0.541	0.272	0.00963043	2	Calcrl
509	1.91978e-12	0.399524	0.426	0.105	3.12809e-08	2	Hecw2
517	2.64119e-06	0.393759	0.59	0.311	0.0430356	2	Thbs1
518	1.80385e-07	0.393716	0.361	0.122	0.00293919	2	Ifit3
520	2.77336e-07	0.392721	0.525	0.236	0.00451891	2	Klhdc8a
522	8.33813e-08	0.392005	0.59	0.257	0.00135861	2	Colec12
523	5.52e-07	0.391911	1	1	0.00899428	2	Nme7
525	7.05202e-11	0.389127	0.393	0.101	1.14906e-06	2	Tmem207
530	1.1169e-06	0.385462	0.525	0.262	0.0181987	2	Nrbp2
534	7.21363e-16	0.380875	0.361	0.056	1.17539e-11	2	Slc26a7
547	1.0481e-07	0.375271	0.459	0.178	0.00170777	2	Rusc2
551	2.85869e-06	0.374106	1	0.963	0.0465795	2	Sec62
568	9.00389e-11	0.365456	0.295	0.058	1.46709e-06	2	Ugt8a
570	1.68968e-06	0.364608	0.59	0.313	0.0275316	2	Mpzl1
573	1.21386e-09	0.363891	0.377	0.112	1.97786e-05	2	Esrrb
575	2.71899e-06	0.362403	0.377	0.154	0.0443032	2	Lrrcc1
580	9.97558e-07	0.360896	1	0.991	0.0162542	2	Tmsb4x
587	8.05494e-08	0.357098	0.443	0.163	0.00131247	2	Avpr2
588	2.94469e-06	0.356931	0.377	0.146	0.0479807	2	Tbc1d4
594	5.04546e-07	0.353276	0.393	0.146	0.00822108	2	Socs5
599	1.99912e-10	0.35001	0.344	0.081	3.25736e-06	2	Ehf
606	1.2251e-06	0.347707	0.361	0.135	0.0199617	2	Sytl2
611	1.57497e-09	0.345159	0.475	0.152	2.56626e-05	2	X1190002N15Rik
615	5.72817e-08	0.342677	0.361	0.112	0.000933348	2	Ltbp1
618	1.30719e-06	0.340622	1	0.993	0.0212993	2	Eif1
633	1.56016e-06	0.334295	0.443	0.191	0.0254213	2	Irx2
637	1.67162e-07	0.332352	0.361	0.116	0.00272373	2	X4930523C07Rik
638	1.22023e-08	0.331951	0.426	0.137	0.000198824	2	Plet1
646	2.36322e-06	0.325303	0.639	0.346	0.0385063	2	Hectd1
650	1.14348e-06	0.32404	0.492	0.212	0.0186319	2	Irs1
655	1.87965e-12	0.322516	0.295	0.049	3.0627e-08	2	Nccrp1
656	3.14414e-08	0.321756	0.377	0.12	0.000512306	2	Gm13111
665	3.25941e-07	0.31814	0.393	0.14	0.00531088	2	Fstl3
669	2.61999e-06	0.315734	0.508	0.243	0.0426901	2	Cyp20a1
687	8.98561e-09	0.309002	0.328	0.086	0.000146412	2	Epn3
693	3.53094e-08	0.306457	0.393	0.125	0.000575331	2	Egfl6
705	7.90488e-09	0.301452	0.328	0.086	0.000128802	2	Fads6
706	8.65968e-19	0.301428	0.262	0.019	1.41101e-14	2	Cntn1
709	1.4735e-06	0.300209	0.344	0.12	0.0240092	2	Fam129b
713	2.80973e-07	0.29952	0.393	0.135	0.00457817	2	Gm13889
715	5.05025e-08	0.29881	1	1	0.000822887	2	Cox7b
720	3.24305e-07	0.297452	0.508	0.208	0.00528422	2	Smchd1
728	1.99468e-07	0.295861	0.328	0.101	0.00325013	2	Fam84a
734	2.50547e-08	0.291281	0.344	0.097	0.000408241	2	Sema6d
736	3.50271e-07	0.290315	1	1	0.00570732	2	Uqcrh
737	6.35278e-07	0.289841	1	1	0.0103512	2	Cox7a2
750	5.64729e-17	0.285481	0.262	0.022	9.2017e-13	2	Wnt7b
767	4.18615e-08	0.278929	0.311	0.084	0.000682091	2	Rilpl1
788	5.59059e-12	0.26123	0.262	0.039	9.1093e-08	2	Defb42
791	1.15153e-07	0.260425	0.344	0.107	0.0018763	2	E030024N20Rik
1	2.07281e-26	2.59536	0.982	0.701	3.37744e-22	3	Gm42418
2	1.04125e-30	2.44982	1	1	1.69661e-26	3	mt.Rnr2
3	9.64462e-29	1.97581	1	1	1.57149e-24	3	mt.Rnr1
7	8.35876e-07	1.6451	0.268	0.08	0.0136198	3	Cfd
10	1.32554e-18	1.52113	1	0.937	2.15983e-14	3	Hba.a1
15	1.69675e-17	1.45994	1	0.946	2.76469e-13	3	Hba.a2
16	2.66023e-18	1.42446	1	0.939	4.33457e-14	3	Hbb.bt
27	1.07704e-21	1.32681	1	1	1.75494e-17	3	Hbb.bs
32	2.39081e-20	1.28267	0.768	0.308	3.89559e-16	3	CT010467.1
72	3.97604e-16	1.06816	0.964	0.794	6.47856e-12	3	mt.Atp8
86	1.63224e-13	1.01086	0.286	0.041	2.65958e-09	3	Retn
94	3.23378e-11	0.973359	0.75	0.527	5.26912e-07	3	Malat1
195	1.57684e-17	0.699975	1	1	2.5693e-13	3	Gm13341
233	3.17486e-07	0.618732	0.857	0.748	0.00517312	3	Gm13339
306	2.57607e-08	0.528664	0.821	0.622	0.000419745	3	mt.Nd6
339	1.87498e-07	0.501281	1	0.955	0.00305509	3	Spp2
347	9.504e-11	0.494347	1	0.998	1.54858e-06	3	Ndufa1
348	1.29023e-12	0.493095	1	1	2.1023e-08	3	mt.Nd3
360	4.57155e-13	0.487136	1	1	7.44888e-09	3	Gm28438
369	1.83145e-09	0.482842	1	0.961	2.98417e-05	3	Gm28439
379	2.19499e-06	0.47522	0.946	0.813	0.0357651	3	Pcx
403	6.32335e-07	0.462719	0.964	0.891	0.0103033	3	Ppib
407	1.29932e-07	0.45877	1	0.998	0.00211711	3	Ass1
410	7.74685e-07	0.458147	1	0.985	0.0126227	3	Ybx1
422	1.07051e-08	0.449886	1	0.993	0.000174428	3	Ndufa13
430	7.14668e-07	0.447254	0.982	0.955	0.0116448	3	Ndufa10
431	2.62942e-07	0.44655	0.589	0.327	0.00428437	3	mt.Ti
460	2.51141e-07	0.426155	1	0.985	0.0040921	3	Tmem256
469	2.5116e-12	0.422233	1	1	4.0924e-08	3	mt.Nd5
500	2.70833e-06	0.405827	0.946	0.85	0.0441296	3	Sqstm1
506	6.1367e-07	0.402639	0.964	0.859	0.00999914	3	Ywhab
552	3.44678e-07	0.372363	1	1	0.00561618	3	Actb
592	9.5742e-12	0.355364	1	1	1.56002e-07	3	Gm28661
597	2.91807e-07	0.351455	1	1	0.0047547	3	mt.Nd2
604	1.09083e-11	0.348237	1	1	1.7774e-07	3	mt.Co2
636	7.50851e-16	0.332392	1	1	1.22344e-11	3	Gm28437
645	1.61566e-09	0.325773	1	1	2.63256e-05	3	Rplp1
647	3.67092e-08	0.325076	1	1	0.00059814	3	Rps29
661	4.23592e-14	0.319038	1	1	6.902e-10	3	mt.Co3
701	1.22152e-11	0.303541	1	1	1.99034e-07	3	mt.Nd4
717	5.03565e-08	0.298465	1	1	0.000820509	3	mt.Nd1

## Sheet: Male_all_SigMarkers_adjP0.05
	p_val	avg_log2FC	pct.1	pct.2	p_val_adj	cluster	gene
7	2.32653e-74	1.71845	1	0.92	3.87786e-70	0	Gatm
43	2.37e-74	1.09412	1	1	3.95032e-70	0	Miox
45	1.56393e-72	1.08999	1	1	2.60676e-68	0	Gpx3
28	6.58249e-72	1.23936	1	0.955	1.09717e-67	0	Idh1
27	2.05784e-68	1.24545	1	0.99	3.43001e-64	0	Pah
65	1.25057e-66	0.992545	1	1	2.08446e-62	0	Slc34a1
40	2.53194e-66	1.10178	1	1	4.22023e-62	0	Slc4a4
83	4.02355e-66	0.880218	1	1	6.70646e-62	0	Ass1
23	3.91591e-65	1.29804	1	0.866	6.52704e-61	0	Slc5a2
37	4.53528e-64	1.14411	0.986	0.736	7.5594e-60	0	Slc22a8
54	1.16606e-62	1.03566	1	0.915	1.9436e-58	0	Maf
5	1.61117e-62	1.86735	1	1	2.6855e-58	0	S100g
42	2.19698e-62	1.09463	1	0.99	3.66193e-58	0	Car2
48	8.05546e-62	1.06807	1	0.955	1.34268e-57	0	Igfbp4
72	3.94858e-60	0.948559	1	0.851	6.58149e-56	0	Nox4
103	5.34079e-60	0.767395	1	1	8.90203e-56	0	Timp3
58	2.40672e-58	1.02365	0.997	0.781	4.01152e-54	0	Car12
47	3.24765e-58	1.08226	1	0.985	5.41319e-54	0	Cyp2e1
71	8.8643e-58	0.952038	1	0.995	1.4775e-53	0	Dnase1
60	2.12475e-57	1.01877	1	0.881	3.54154e-53	0	Gsta2
8	1.02614e-56	1.60704	1	0.935	1.71036e-52	0	Calb1
69	6.31614e-55	0.960764	0.984	0.771	1.05277e-50	0	Slc6a19
142	1.3832e-54	0.650801	1	1	2.30551e-50	0	Akr1a1
41	1.58855e-54	1.09841	1	0.99	2.64779e-50	0	Ugt2b38
147	6.20851e-54	0.629888	1	1	1.03483e-49	0	Ctsl
59	4.24572e-53	1.01908	0.989	0.821	7.07677e-49	0	Spp2
10	8.96878e-53	1.55999	1	1	1.49492e-48	0	Klk1
91	1.22001e-52	0.833177	0.973	0.652	2.03351e-48	0	Alpl
101	2.1094e-51	0.776829	1	1	3.51595e-47	0	Ces1d
148	2.58496e-51	0.625047	1	1	4.30861e-47	0	Ndrg1
95	3.92348e-51	0.815025	1	0.9	6.53965e-47	0	G6pc
99	7.29195e-51	0.794629	1	0.94	1.21542e-46	0	Enpp2
25	8.65224e-51	1.27544	0.992	0.786	1.44215e-46	0	Slc12a3
70	6.71132e-50	0.956373	1	1	1.11864e-45	0	Cyp4b1
81	2.60991e-49	0.885673	0.997	0.871	4.3502e-45	0	Cela1
52	4.35363e-49	1.04023	0.973	0.746	7.25663e-45	0	Car3
97	3.73155e-48	0.808448	0.97	0.697	6.21975e-44	0	Enpp6
107	1.00687e-47	0.742476	1	1	1.67826e-43	0	Odc1
36	1.6923e-46	1.14465	0.97	0.662	2.82073e-42	0	Slc8a1
131	1.73437e-45	0.678901	0.97	0.726	2.89085e-41	0	Slc2a2
93	2.89928e-45	0.831194	0.956	0.721	4.83253e-41	0	Cyp2d26
74	3.67302e-45	0.943655	1	0.975	6.12218e-41	0	Slc22a6
49	5.50467e-43	1.06628	1	0.985	9.17518e-39	0	Defb1
192	1.72653e-42	0.538555	1	1	2.87778e-38	0	Ldhb
104	2.35294e-42	0.759078	1	0.995	3.92189e-38	0	Kl
206	4.19082e-42	0.52225	1	1	6.98526e-38	0	Ftl1
138	2.85089e-41	0.662673	1	0.99	4.75187e-37	0	Suclg2
114	3.43994e-41	0.718698	1	0.896	5.73369e-37	0	Cyp2j13
158	7.0095e-40	0.599496	0.918	0.567	1.16834e-35	0	Folh1
113	2.81652e-39	0.719429	0.951	0.811	4.69457e-35	0	Acss1
154	3.23034e-39	0.607992	0.945	0.657	5.38432e-35	0	Fam151a
141	1.31225e-38	0.657005	0.973	0.776	2.18726e-34	0	Acaa2
268	2.22933e-38	0.442804	1	1	3.71585e-34	0	Tmem27
137	2.42448e-38	0.664622	1	0.98	4.04112e-34	0	Nat8f1
102	3.7603e-38	0.769697	1	0.93	6.26767e-34	0	Slc13a3
80	4.52932e-38	0.88821	1	1	7.54947e-34	0	Spp1
183	4.98123e-37	0.547425	1	0.99	8.30272e-33	0	Slc25a4
163	7.64081e-37	0.588257	1	0.935	1.27357e-32	0	Pcx
105	1.10486e-36	0.752215	0.91	0.622	1.84158e-32	0	Tmem52b
68	1.77481e-36	0.979032	0.94	0.736	2.95825e-32	0	Clu
133	2.37835e-36	0.675324	0.959	0.796	3.96424e-32	0	Slc7a7
175	8.54306e-35	0.557738	0.951	0.647	1.42396e-30	0	Igsf11
196	5.191e-34	0.532453	0.995	0.935	8.65235e-30	0	Syn3
193	7.49119e-34	0.537807	0.918	0.652	1.24863e-29	0	Lipa
181	1.20958e-33	0.550409	0.989	0.95	2.01612e-29	0	Tmem64
197	1.42112e-33	0.532386	1	0.995	2.36873e-29	0	Ftl1.ps1
194	3.04486e-33	0.536333	1	1	5.07517e-29	0	Errfi1
180	3.60468e-33	0.553452	1	0.99	6.00827e-29	0	Igfbp5
126	9.88494e-33	0.689286	1	0.985	1.64762e-28	0	Slco1a6
205	1.99193e-32	0.523705	1	0.985	3.32014e-28	0	Nme2
234	9.87211e-32	0.483374	1	1	1.64548e-27	0	Lgmn
202	6.22008e-31	0.525352	0.94	0.657	1.03676e-26	0	Acmsd
182	1.02716e-30	0.547449	0.984	0.93	1.71207e-26	0	Tnfaip8
130	1.76494e-30	0.68083	0.992	0.915	2.94179e-26	0	Malat1
398	9.11096e-30	0.333124	1	1	1.51862e-25	0	Acsm2
241	1.08152e-29	0.476209	0.868	0.587	1.80268e-25	0	Ces1e
218	1.58697e-29	0.509042	0.858	0.527	2.64516e-25	0	Slc7a8
172	1.84653e-29	0.565947	1	0.985	3.0778e-25	0	Oat
236	2.03735e-28	0.481796	0.89	0.736	3.39586e-24	0	Dpep1
214	2.57577e-28	0.516589	1	0.995	4.29329e-24	0	Igfbp3
221	3.50483e-28	0.49866	0.995	0.915	5.84185e-24	0	Acsl1
251	5.82816e-28	0.462008	0.879	0.592	9.71438e-24	0	Fam149a
277	1.26358e-27	0.428285	0.838	0.547	2.10613e-23	0	Car14
233	1.3923e-27	0.484493	0.945	0.731	2.32069e-23	0	Gm5424
264	3.37243e-27	0.445681	1	1	5.62117e-23	0	Glyat
153	4.16801e-27	0.609582	0.97	0.935	6.94724e-23	0	Wnk1
263	1.44722e-26	0.445762	1	1	2.41222e-22	0	Dab2
256	1.61501e-26	0.45791	0.986	0.92	2.69191e-22	0	Zfp503
217	1.7155e-26	0.509063	0.975	0.866	2.85939e-22	0	Slc7a9
171	2.17443e-26	0.568059	0.901	0.692	3.62433e-22	0	Sfrp1
272	2.43173e-26	0.440247	1	1	4.05321e-22	0	Pdzk1ip1
248	3.58475e-26	0.464213	0.836	0.562	5.97506e-22	0	Enpep
262	3.59358e-26	0.446918	1	1	5.98978e-22	0	Pck1
285	7.73751e-26	0.421617	0.836	0.582	1.28969e-21	0	Habp2
293	1.16705e-25	0.410894	1	1	1.94524e-21	0	Phyh
179	1.20749e-25	0.554226	0.737	0.423	2.01264e-21	0	Cyp24a1
290	1.94814e-25	0.412133	1	1	3.24716e-21	0	Gm13340
139	2.42378e-25	0.662365	0.915	0.701	4.03996e-21	0	Podxl
207	3.52681e-25	0.521606	1	0.93	5.87849e-21	0	Car4
257	4.17724e-25	0.453594	1	1	6.96263e-21	0	X4931406C07Rik
232	4.78638e-25	0.486532	0.997	0.925	7.97795e-21	0	Slc13a1
326	1.05296e-24	0.375596	1	1	1.75508e-20	0	Smpdl3a
289	1.53178e-24	0.416179	1	0.995	2.55318e-20	0	Atp6v1g1
255	1.6243e-24	0.458531	0.975	0.896	2.70739e-20	0	Slc6a8
282	1.73516e-24	0.426817	1	1	2.89216e-20	0	B2m
298	1.88538e-24	0.401018	1	1	3.14255e-20	0	Actg1
320	1.949e-24	0.382325	1	1	3.24859e-20	0	Cycs
346	5.09429e-24	0.362416	1	1	8.49116e-20	0	X4833439L19Rik
278	7.76138e-24	0.428171	0.995	0.97	1.29367e-19	0	Slc37a4
279	1.66857e-23	0.428078	0.962	0.816	2.78117e-19	0	Dhcr24
310	2.77421e-23	0.389227	0.847	0.622	4.62405e-19	0	Slc3a2
306	3.92861e-23	0.392773	0.852	0.567	6.5482e-19	0	Slc51a
542	4.66799e-23	0.270699	1	1	7.7806e-19	0	App
312	5.87754e-23	0.387662	1	1	9.79669e-19	0	Gpx1
301	7.20861e-23	0.399368	0.975	0.881	1.20153e-18	0	Prodh
112	2.64234e-22	0.722914	0.89	0.761	4.40426e-18	0	Atp6v1g3
323	5.68769e-22	0.378391	1	1	9.48024e-18	0	Ybx1
338	7.86164e-22	0.366718	1	1	1.31038e-17	0	Tcn2
316	1.18296e-21	0.384919	0.973	0.881	1.97175e-17	0	Chd3
328	1.78683e-21	0.373278	0.967	0.881	2.97829e-17	0	Sdc2
373	2.46375e-21	0.349328	1	1	4.10658e-17	0	Fmo1
294	2.56274e-21	0.407814	0.921	0.731	4.27157e-17	0	Fahd2a
275	3.29598e-21	0.429563	0.918	0.786	5.49373e-17	0	Asl
341	6.03952e-21	0.364492	0.83	0.547	1.00667e-16	0	Tceal8
314	9.58305e-21	0.38547	0.989	0.935	1.5973e-16	0	Comt
322	2.83481e-20	0.380109	0.838	0.587	4.72506e-16	0	Cpe
355	2.95013e-20	0.357106	0.655	0.338	4.91728e-16	0	D630023F18Rik
307	2.98999e-20	0.390541	0.997	0.98	4.98372e-16	0	Sfxn1
364	5.56592e-20	0.352846	0.868	0.662	9.27728e-16	0	Tbc1d1
184	1.35945e-19	0.546956	1	0.975	2.26593e-15	0	Inmt
375	2.1407e-19	0.345419	1	1	3.56811e-15	0	Arl6ip1
317	3.2852e-19	0.384902	0.915	0.736	5.47577e-15	0	Hsd3b2
244	4.40291e-19	0.468835	0.71	0.473	7.33878e-15	0	Slc26a4
318	4.88921e-19	0.383456	0.937	0.801	8.14934e-15	0	Scpep1
402	1.47913e-18	0.332126	1	1	2.46542e-14	0	Cdh16
331	1.65273e-18	0.372198	0.915	0.786	2.75477e-14	0	Tmem252
376	1.68876e-18	0.345182	0.942	0.811	2.81483e-14	0	Agxt2
403	2.01544e-18	0.331476	0.973	0.856	3.35934e-14	0	Pi4ka
342	2.46313e-18	0.36411	1	0.995	4.10554e-14	0	Gas2
381	2.55476e-18	0.342084	0.986	0.93	4.25827e-14	0	Slc25a15
327	3.08937e-18	0.373658	0.6	0.284	5.14936e-14	0	Clec2h
315	3.3207e-18	0.385269	1	0.99	5.53495e-14	0	Ahcyl2
393	7.30775e-18	0.336404	1	0.99	1.21805e-13	0	Gm10053
430	7.47466e-18	0.316251	0.597	0.289	1.24588e-13	0	Etv1
354	1.11763e-17	0.357887	0.781	0.582	1.86286e-13	0	Slc43a2
291	2.73375e-17	0.411531	0.989	0.796	4.55661e-13	0	Ugt2b37
280	5.56069e-17	0.427997	1	0.99	9.26856e-13	0	mt.Ts1
296	5.80684e-17	0.403216	1	0.995	9.67884e-13	0	S100a1
303	5.98691e-17	0.396439	0.978	0.945	9.97898e-13	0	Apoe
434	7.35648e-17	0.313894	0.882	0.706	1.22618e-12	0	Gm17035
444	1.05713e-16	0.310759	0.638	0.348	1.76203e-12	0	Acnat2
419	1.09852e-16	0.322962	1	1	1.83101e-12	0	Kcnj16
395	1.1093e-16	0.335465	0.959	0.886	1.84898e-12	0	Got1
417	1.15707e-16	0.323465	1	1	1.9286e-12	0	Qdpr
410	1.16452e-16	0.328065	0.942	0.831	1.94102e-12	0	Ethe1
370	1.37043e-16	0.350546	0.844	0.617	2.28424e-12	0	Slc26a1
508	2.31624e-16	0.285744	1	1	3.86071e-12	0	Txndc17
442	2.41846e-16	0.310945	0.959	0.851	4.03109e-12	0	Ank3
426	2.95017e-16	0.318615	0.986	0.93	4.91735e-12	0	Slc16a12
503	3.02782e-16	0.286895	0.841	0.642	5.04677e-12	0	Galnt3
414	7.71479e-16	0.325101	1	1	1.2859e-11	0	Fut9
449	1.22645e-15	0.3082	0.986	0.955	2.04424e-11	0	Ptrhd1
270	1.33295e-15	0.441903	0.677	0.473	2.22176e-11	0	Pgam2
351	1.87953e-15	0.359067	0.742	0.552	3.1328e-11	0	Iqgap2
520	2.30894e-15	0.279839	0.534	0.234	3.84855e-11	0	Gldc
421	2.93024e-15	0.322267	0.995	0.93	4.88412e-11	0	Slc16a2
504	4.45613e-15	0.286757	1	1	7.42748e-11	0	Akr1c21
474	4.67074e-15	0.296913	1	1	7.78519e-11	0	Hadh
242	4.97967e-15	0.475731	0.619	0.433	8.30011e-11	0	Klk1b5
385	5.06568e-15	0.339523	1	0.995	8.44348e-11	0	Arsb
525	6.45847e-15	0.277178	1	1	1.0765e-10	0	Bpnt1
478	7.76799e-15	0.295761	0.995	0.965	1.29477e-10	0	Cryl1
445	9.1516e-15	0.310066	0.855	0.731	1.52539e-10	0	Gm12744
212	1.0453e-14	0.51906	0.636	0.418	1.74231e-10	0	Nphs2
553	1.27891e-14	0.268613	1	1	2.13168e-10	0	Fbp1
415	1.2912e-14	0.324716	0.934	0.831	2.15217e-10	0	Cxxc5
527	1.47534e-14	0.276893	1	0.99	2.4591e-10	0	Ezr
363	1.48413e-14	0.353072	1	0.935	2.47374e-10	0	Hao2
394	1.50895e-14	0.336025	0.984	0.955	2.51512e-10	0	Ctsz
518	1.79657e-14	0.280122	1	1	2.99452e-10	0	Rab1a
492	1.85702e-14	0.289997	0.992	0.95	3.09529e-10	0	Lgr4
514	2.09113e-14	0.283963	0.97	0.9	3.48549e-10	0	Steap2
467	2.60163e-14	0.300547	0.827	0.677	4.3364e-10	0	Ppp1r16b
480	2.90746e-14	0.294746	1	1	4.84616e-10	0	Ndufb10
484	2.98068e-14	0.29318	0.997	0.98	4.9682e-10	0	Gpd1
580	3.55179e-14	0.261086	0.444	0.164	5.92012e-10	0	Slc5a12
472	4.02606e-14	0.297981	0.578	0.318	6.71063e-10	0	Tbx2
465	4.45998e-14	0.301204	0.745	0.537	7.4339e-10	0	Cpn1
499	4.66796e-14	0.287955	0.992	0.98	7.78056e-10	0	Plekhb2
110	5.36912e-14	0.728304	0.995	0.99	8.94924e-10	0	Gm42418
493	6.86867e-14	0.289548	0.984	0.886	1.14487e-09	0	Trp53bp2
461	1.14683e-13	0.302261	0.836	0.677	1.91154e-09	0	Bid
487	1.52944e-13	0.29179	0.811	0.682	2.54926e-09	0	Tkt
521	1.87985e-13	0.279523	0.934	0.846	3.13334e-09	0	Ly6e
425	2.02754e-13	0.319333	0.868	0.756	3.3795e-09	0	Creg1
511	2.22096e-13	0.285168	0.94	0.836	3.70189e-09	0	Gsta3
456	3.53347e-13	0.303557	1	0.99	5.88959e-09	0	Rab11fip3
458	3.67929e-13	0.303201	0.608	0.398	6.13264e-09	0	Itpr2
496	4.38682e-13	0.289105	0.997	0.98	7.31195e-09	0	Kidins220
568	4.72934e-13	0.263834	0.866	0.697	7.88286e-09	0	Trabd2b
610	5.25799e-13	0.251255	0.888	0.791	8.76402e-09	0	Alas1
420	5.31503e-13	0.322729	0.827	0.731	8.85909e-09	0	Tmem213
569	7.36803e-13	0.262986	1	1	1.2281e-08	0	Kcnj15
519	9.13792e-13	0.28	0.915	0.821	1.52311e-08	0	Acsl4
475	1.00874e-12	0.296379	0.967	0.925	1.68137e-08	0	Xpnpep1
570	1.32064e-12	0.26287	1	1	2.20125e-08	0	Ccdc152
552	1.32668e-12	0.269168	0.778	0.602	2.21131e-08	0	Pmepa1
459	1.38215e-12	0.302814	0.556	0.303	2.30377e-08	0	Gm44120
502	1.38225e-12	0.287473	0.907	0.801	2.30394e-08	0	Cgnl1
544	1.526e-12	0.270458	0.871	0.746	2.54354e-08	0	Lgals3bp
612	1.90833e-12	0.250702	0.718	0.532	3.1808e-08	0	Pi4k2b
532	2.57429e-12	0.273357	0.937	0.876	4.29083e-08	0	Zfp871
505	2.639e-12	0.286744	1	0.99	4.39868e-08	0	Ctsb
578	2.74845e-12	0.261277	0.89	0.801	4.58111e-08	0	Cpq
583	3.44153e-12	0.259492	0.69	0.542	5.73634e-08	0	Depdc7
548	3.44991e-12	0.269399	0.975	0.935	5.75031e-08	0	Smim4
500	3.75686e-12	0.287531	1	0.995	6.26194e-08	0	Ndufc2
579	4.69126e-12	0.261177	1	1	7.8194e-08	0	Slc22a1
541	5.01259e-12	0.27096	1	0.995	8.35498e-08	0	Ogdh
587	6.38227e-12	0.258414	1	1	1.0638e-07	0	Gm10012
571	6.49925e-12	0.262781	0.885	0.786	1.0833e-07	0	Wdfy3
588	6.8682e-12	0.258352	1	1	1.14479e-07	0	Gapdh
586	7.72178e-12	0.258603	0.756	0.597	1.28707e-07	0	Col14a1
516	9.60968e-12	0.282442	0.816	0.682	1.60174e-07	0	Aif1l
416	9.65495e-12	0.324199	0.896	0.826	1.60929e-07	0	Cldn8
614	1.23739e-11	0.250382	1	1	2.06248e-07	0	Nme7
418	1.23969e-11	0.32304	1	1	2.06632e-07	0	Gm13341
602	1.24374e-11	0.254548	0.83	0.687	2.07307e-07	0	Abracl
561	1.2559e-11	0.266683	1	1	2.09334e-07	0	Msra
538	1.55708e-11	0.271217	1	0.99	2.59534e-07	0	Mif
562	1.98899e-11	0.266552	0.885	0.761	3.31526e-07	0	Kdr
224	2.33896e-11	0.493036	1	1	3.89858e-07	0	Hbb.bs
545	3.44733e-11	0.270299	0.992	0.915	5.74601e-07	0	Atp6v0a4
157	4.07049e-11	0.60342	1	1	6.7847e-07	0	mt.Rnr2
589	4.49731e-11	0.25807	0.967	0.886	7.49612e-07	0	Tmem150a
555	5.95966e-11	0.268338	0.729	0.557	9.93355e-07	0	Gcat
573	6.31406e-11	0.262346	0.679	0.498	1.05243e-06	0	Adamts5
557	6.92519e-11	0.26802	0.997	0.985	1.15429e-06	0	Ctsa
605	7.62642e-11	0.253391	0.989	0.965	1.27117e-06	0	Atp6v1h
550	9.82379e-11	0.269249	0.986	0.99	1.63743e-06	0	Arhgap24
584	1.04728e-10	0.259015	1	1	1.7456e-06	0	Mfsd1
524	1.10445e-10	0.278264	1	0.96	1.84089e-06	0	Abca3
245	1.31278e-10	0.467549	0.608	0.413	2.18814e-06	0	Plat
609	1.57564e-10	0.251942	0.584	0.378	2.62628e-06	0	Osbp2
615	1.69131e-10	0.250249	0.962	0.93	2.81907e-06	0	Got2
576	2.88224e-10	0.262031	0.937	0.891	4.80412e-06	0	Col18a1
413	2.91379e-10	0.32614	0.762	0.642	4.85671e-06	0	Scd2
360	4.59831e-10	0.353536	0.995	0.995	7.66446e-06	0	Gm26870
534	8.12164e-10	0.272095	0.463	0.229	1.35372e-05	0	Pvalb
549	1.11655e-09	0.269331	0.997	0.965	1.86106e-05	0	Msrb1
599	1.35267e-09	0.25506	0.603	0.463	2.25462e-05	0	Mdk
477	1.6208e-09	0.296018	0.932	0.846	2.70155e-05	0	Clcnkb
551	2.08802e-09	0.269198	0.995	0.995	3.48031e-05	0	Fbln5
325	2.2328e-09	0.376874	0.951	0.9	3.72164e-05	0	Hsd11b2
592	3.23588e-09	0.257452	0.441	0.224	5.39357e-05	0	Atp6v0d2
281	3.68532e-09	0.427516	0.918	0.821	6.14269e-05	0	Ttr
523	4.48735e-09	0.278649	0.737	0.577	7.47951e-05	0	Rhcg
598	5.25438e-09	0.255397	0.696	0.592	8.75801e-05	0	Cav2
433	6.47442e-09	0.315238	0.981	0.891	0.000107916	0	Slco1a1
593	1.37447e-08	0.257301	0.51	0.343	0.000229096	0	Oxgr1
166	1.494e-08	0.580509	0.625	0.512	0.000249021	0	Ren1
411	5.03831e-08	0.328047	0.474	0.313	0.000839786	0	Spink8
337	5.09848e-08	0.366779	0.984	0.96	0.000849815	0	Mgp
208	6.58482e-08	0.521218	0.997	0.995	0.00109756	0	Hba.a1
547	6.74579e-08	0.269935	0.529	0.383	0.00112439	0	Rhbg
540	3.92086e-07	0.271015	0.597	0.483	0.00653529	0	Scnn1g
237	8.08689e-07	0.481426	1	0.995	0.0134792	0	Hba.a2
488	9.01324e-07	0.291326	1	0.995	0.0150233	0	Tmsb4x
305	1.11211e-06	0.393924	1	0.995	0.0185367	0	Hbb.bt
11	5.35329e-69	1.5563	1	1	8.92286e-65	1	Napsa
2	1.05126e-68	2.00719	1	0.914	1.75223e-64	1	Serpina1f
4	4.08873e-68	1.95419	1	0.995	6.81509e-64	1	Mettl7a2
16	4.08877e-68	1.39878	1	1	6.81516e-64	1	Mpv17l
18	1.02866e-67	1.38391	1	1	1.71457e-63	1	Acsm3
9	1.19096e-67	1.56973	1	0.995	1.98509e-63	1	Aadat
15	1.22893e-67	1.4269	1	1	2.04838e-63	1	Crot
33	2.30069e-67	1.16818	1	1	3.83479e-63	1	Acadm
38	2.99966e-66	1.13309	1	1	4.99984e-62	1	Mep1a
26	5.57871e-66	1.25813	1	1	9.2986e-62	1	Ghr
3	7.96126e-66	1.9797	1	0.937	1.32698e-61	1	Serpina1d
6	8.7291e-66	1.78485	1	0.93	1.45497e-61	1	Slc22a19
20	2.11303e-64	1.34402	1	0.988	3.52199e-60	1	Akr1c14
12	2.12698e-64	1.54375	1	0.904	3.54525e-60	1	Mep1b
19	4.65186e-64	1.35616	1	0.89	7.75371e-60	1	Slc9a8
24	6.47797e-64	1.28307	1	1	1.07975e-59	1	Gclc
31	2.24474e-62	1.20822	1	0.998	3.74153e-58	1	Gstm1
14	2.5961e-62	1.47234	1	0.925	4.32718e-58	1	Slc22a7
21	8.95587e-62	1.34284	1	0.963	1.49276e-57	1	Ppic
96	1.7616e-61	0.81185	1	1	2.93624e-57	1	Slc27a2
22	4.21534e-61	1.30143	1	0.846	7.02613e-57	1	Slc39a8
1	4.50119e-61	2.03844	1	0.942	7.50258e-57	1	Cyp7b1
135	5.74718e-60	0.672608	1	1	9.5794e-56	1	Chpt1
44	2.92763e-59	1.0915	1	1	4.87978e-55	1	Slc7a13
13	8.5644e-59	1.50687	1	1	1.42751e-54	1	Hsd11b1
39	5.14826e-58	1.11342	0.985	0.445	8.58113e-54	1	Methig1
50	6.07945e-58	1.05052	1	1	1.01332e-53	1	Tmigd1
34	1.16924e-57	1.15807	1	0.965	1.9489e-53	1	Gpm6a
84	1.52045e-57	0.879615	1	1	2.53428e-53	1	Atp11a
35	2.14978e-57	1.15114	0.898	0.231	3.58326e-53	1	Akr1c18
67	3.06845e-57	0.988186	1	1	5.11449e-53	1	Aqp1
51	5.30216e-57	1.04803	1	1	8.83764e-53	1	Cyp51
30	1.07361e-56	1.23405	1	0.9	1.78949e-52	1	Gm6300
32	1.49268e-55	1.17549	0.993	0.462	2.488e-51	1	Serpina1a
56	2.33651e-55	1.02868	0.993	0.58	3.8945e-51	1	Myo5a
29	6.02851e-55	1.23538	1	0.984	1.00483e-50	1	Cyp2a4
122	9.69206e-55	0.696432	1	1	1.61547e-50	1	Nudt19
46	6.12117e-54	1.08341	0.971	0.476	1.02028e-49	1	Irx1
53	9.69455e-54	1.03928	1	0.979	1.61589e-49	1	Slc23a1
66	2.37976e-52	0.988664	1	0.974	3.96659e-48	1	Eri2
17	2.40417e-52	1.38424	0.993	0.741	4.00727e-48	1	Cryab
106	5.07344e-52	0.751061	0.905	0.247	8.45641e-48	1	AC117226.2
76	7.10873e-52	0.922865	1	0.979	1.18488e-47	1	Bdh1
57	1.18958e-51	1.02569	0.971	0.543	1.9828e-47	1	Fam107a
89	1.34057e-51	0.845191	1	1	2.23447e-47	1	Pank1
88	1.81844e-51	0.853583	1	0.995	3.03098e-47	1	Csad
125	4.15054e-51	0.69119	0.898	0.259	6.91812e-47	1	Mettl7a3
100	3.64122e-50	0.790064	0.949	0.352	6.06919e-46	1	Slc22a26
90	1.89556e-49	0.838521	0.956	0.415	3.15952e-45	1	Slco4c1
79	2.35337e-49	0.894062	1	0.972	3.9226e-45	1	Slc6a18
62	2.66701e-49	0.999993	0.964	0.483	4.44537e-45	1	Apob
61	1.95705e-48	1.0121	0.985	0.615	3.26201e-44	1	Kcnk1
123	2.97454e-48	0.69467	1	1	4.95797e-44	1	Slc3a1
347	4.24696e-48	0.360988	1	1	7.07884e-44	1	Fth1
82	4.37431e-48	0.882804	1	0.932	7.29111e-44	1	Mme
86	6.19159e-48	0.868077	1	0.942	1.03201e-43	1	Fgf1
156	3.14561e-47	0.604489	1	1	5.24311e-43	1	Lpl
77	3.98041e-47	0.918268	1	0.874	6.63455e-43	1	C1qtnf3
92	4.28322e-47	0.832391	1	0.998	7.13926e-43	1	Nceh1
176	1.1911e-44	0.557685	1	1	1.98532e-40	1	Psap
85	2.15439e-44	0.86864	0.956	0.513	3.59094e-40	1	Rnf24
55	4.03565e-44	1.03118	0.978	0.634	6.72661e-40	1	Mfsd2a
199	8.45857e-44	0.529608	1	1	1.40987e-39	1	Gpx4
127	2.30376e-43	0.688094	1	0.993	3.83991e-39	1	Gm10681
200	1.68986e-42	0.528655	1	1	2.81666e-38	1	AC153368.1
121	4.56839e-42	0.696794	1	0.984	7.61458e-38	1	Slc5a8
152	1.01044e-41	0.614382	1	1	1.6842e-37	1	Calml4
98	2.17752e-41	0.804521	0.978	0.678	3.62949e-37	1	Macrod1
134	3.86745e-41	0.674161	1	1	6.44626e-37	1	Gclm
75	5.35746e-41	0.940766	0.993	0.809	8.92982e-37	1	Scd1
78	7.08693e-41	0.896191	0.993	0.881	1.18125e-36	1	Akr1d1
64	1.93458e-40	0.994454	1	1	3.22455e-36	1	Umod
108	7.14212e-40	0.736433	0.942	0.466	1.19045e-35	1	Tspan13
111	1.64618e-39	0.725162	0.752	0.205	2.74385e-35	1	Bcat1
229	2.68131e-38	0.488682	1	1	4.4692e-34	1	Oxct1
129	3.06183e-38	0.685619	1	0.993	5.10346e-34	1	Defb29
63	5.10119e-38	0.996727	1	1	8.50267e-34	1	Slc12a1
223	1.77034e-37	0.495443	1	1	2.95079e-33	1	Pter
167	3.44855e-37	0.579392	1	1	5.74804e-33	1	Ehhadh
116	5.16531e-37	0.709543	1	0.925	8.60954e-33	1	Cbs
118	6.08747e-37	0.70171	1	0.998	1.01466e-32	1	Mat2a
441	1.01865e-36	0.310958	0.591	0.084	1.69789e-32	1	Itih2
155	1.50406e-36	0.607617	0.876	0.331	2.50697e-32	1	Hs6st2
146	1.71427e-36	0.63264	1	0.984	2.85734e-32	1	Hsd3b4
145	4.13786e-36	0.634758	1	0.981	6.89698e-32	1	Lpgat1
128	4.36348e-36	0.687471	1	0.984	7.27305e-32	1	Tmco3
124	1.64568e-35	0.693297	0.898	0.394	2.74302e-31	1	Hmgcr
143	1.8112e-35	0.645469	0.912	0.382	3.01891e-31	1	Slc38a3
228	3.85311e-35	0.490012	0.635	0.131	6.42236e-31	1	Serpina1b
132	4.82438e-35	0.678742	1	0.958	8.04128e-31	1	Ugt3a1
149	8.04584e-35	0.622448	0.861	0.34	1.34108e-30	1	Kif20b
120	4.49509e-34	0.696932	0.993	0.956	7.49241e-30	1	Mtor
164	2.44976e-33	0.58727	1	0.998	4.08326e-29	1	Cd36
177	4.40869e-33	0.556008	1	1	7.3484e-29	1	Ldhd
119	5.58903e-33	0.699805	0.993	0.828	9.3158e-29	1	Plau
174	6.7233e-33	0.561058	0.883	0.408	1.12064e-28	1	Id4
271	3.04031e-32	0.441294	1	1	5.06759e-28	1	Acy3
109	3.88606e-32	0.729603	0.993	0.832	6.47729e-28	1	Acox2
162	9.2465e-32	0.590032	1	0.965	1.54121e-27	1	Cdo1
187	9.72926e-32	0.541952	1	1	1.62167e-27	1	Gss
191	9.86805e-32	0.53962	1	1	1.64481e-27	1	Cth
358	1.06302e-31	0.354125	1	1	1.77184e-27	1	Mpc2
87	1.77426e-31	0.866567	1	0.984	2.95733e-27	1	Wfdc15b
235	3.39228e-31	0.482664	0.759	0.252	5.65425e-27	1	Cldn3
250	4.44206e-31	0.462887	1	1	7.40402e-27	1	Ndufb8
151	6.09124e-31	0.619545	0.832	0.401	1.01529e-26	1	Ceacam2
144	4.09008e-30	0.635475	1	0.97	6.81734e-26	1	Slc10a2
432	5.19394e-30	0.315747	0.562	0.107	8.65726e-26	1	Wasf3
283	1.87462e-29	0.426135	1	1	3.12462e-25	1	Fuca2
173	1.91984e-29	0.56328	1	0.998	3.19998e-25	1	Itfg1
195	2.26071e-29	0.533402	1	1	3.76815e-25	1	Osbpl8
204	2.64024e-29	0.524441	1	0.965	4.40075e-25	1	Gm4450
261	3.64483e-29	0.447433	0.628	0.159	6.07521e-25	1	Aqp4
140	4.16106e-29	0.660137	0.985	0.939	6.93565e-25	1	Nt5e
406	4.7121e-29	0.330722	0.635	0.152	7.85413e-25	1	C8a
311	2.00806e-28	0.388779	0.73	0.212	3.34703e-24	1	Gm15348
115	2.17003e-28	0.716257	0.971	0.844	3.61701e-24	1	Hist1h1c
168	2.31026e-28	0.577666	0.985	0.774	3.85074e-24	1	Gltp
150	3.35111e-28	0.622098	0.876	0.464	5.58563e-24	1	Gm853
597	4.30408e-28	0.255801	0.518	0.089	7.17405e-24	1	Serpina1c
482	7.89573e-28	0.29368	0.562	0.114	1.31606e-23	1	Apoa4
165	1.035e-27	0.586993	1	0.988	1.72514e-23	1	Acot1
443	1.34302e-27	0.310835	1	1	2.23854e-23	1	Rpl41
169	1.61451e-27	0.575385	0.993	0.89	2.69107e-23	1	Slc6a13
186	1.8827e-27	0.544217	0.978	0.732	3.13809e-23	1	BC035947
190	1.95757e-27	0.539657	1	0.963	3.26288e-23	1	Idi1
304	3.061e-27	0.395186	1	1	5.10208e-23	1	Lap3
246	3.68782e-27	0.467131	1	0.998	6.14685e-23	1	Cyp2j11
319	7.89201e-27	0.38303	0.737	0.238	1.31544e-22	1	Apoc3
486	1.12117e-26	0.291914	0.577	0.135	1.86876e-22	1	Slc23a3
616	1.3232e-26	0.250138	0.453	0.065	2.20551e-22	1	Chrdl1
258	1.72788e-26	0.453482	1	1	2.88003e-22	1	Lypla1
178	2.62695e-26	0.555613	0.942	0.534	4.3786e-22	1	Agt
343	2.80839e-26	0.363939	1	1	4.68103e-22	1	Gk
170	4.52749e-26	0.570882	1	0.937	7.54643e-22	1	Ugdh
222	8.00964e-26	0.498457	1	0.995	1.33505e-21	1	Far1
215	8.69928e-26	0.511916	1	0.986	1.45e-21	1	Lrrk2
231	2.03294e-25	0.488234	0.905	0.459	3.3885e-21	1	Csf1r
253	2.61531e-25	0.46181	1	0.998	4.3592e-21	1	Entpd5
292	8.09889e-25	0.411417	1	1	1.34992e-20	1	Acat1
213	1.53562e-24	0.518107	1	0.995	2.55958e-20	1	D630029K05Rik
335	2.23909e-24	0.369501	1	1	3.73211e-20	1	Mettl7a1
188	7.47562e-24	0.540383	0.949	0.601	1.24604e-19	1	Gramd1b
136	1.13822e-23	0.666224	1	0.998	1.89718e-19	1	Gm44588
220	1.50472e-23	0.500083	1	0.998	2.50807e-19	1	Acss2
399	2.56807e-23	0.33281	0.606	0.17	4.28047e-19	1	BC067074
210	2.6488e-23	0.520528	0.912	0.548	4.41502e-19	1	Pla2g16
485	7.04315e-23	0.292624	0.599	0.17	1.17395e-18	1	Ppp1r1b
160	7.12291e-23	0.593971	1	0.995	1.18725e-18	1	Cyp4a10
201	7.33908e-23	0.525435	0.898	0.597	1.22328e-18	1	Acy1
349	9.83937e-23	0.359301	0.708	0.261	1.64003e-18	1	Pcsk6
211	1.31676e-22	0.520144	0.985	0.832	2.19478e-18	1	Ace
372	4.00787e-22	0.34968	1	1	6.68031e-18	1	Tmem176a
368	5.51418e-22	0.350714	1	1	9.19104e-18	1	Slc17a1
359	7.64515e-22	0.354007	1	1	1.27429e-17	1	Cox8a
288	8.71483e-22	0.420407	1	1	1.45259e-17	1	Acadl
198	1.00666e-21	0.53009	0.905	0.576	1.6779e-17	1	Kyat3
216	3.38747e-21	0.511543	0.971	0.839	5.64624e-17	1	Pou3f3
491	3.56688e-21	0.290101	0.584	0.17	5.94528e-17	1	Irx2
431	6.40163e-21	0.315937	1	1	1.06702e-16	1	Gcnt1
495	6.96927e-21	0.289187	0.628	0.21	1.16164e-16	1	Aqp7
455	7.32608e-21	0.303654	0.679	0.249	1.22111e-16	1	Gm15889
209	1.09245e-20	0.520677	0.964	0.814	1.82089e-16	1	S100a11
332	1.91349e-20	0.371106	1	1	3.18941e-16	1	Bphl
230	7.78423e-20	0.488375	1	0.984	1.29748e-15	1	Cxcl12
239	7.80547e-20	0.480291	1	0.981	1.30102e-15	1	Abhd2
243	9.67355e-20	0.474082	0.993	0.963	1.61239e-15	1	Dmgdh
185	2.59836e-19	0.544306	0.934	0.758	4.33095e-15	1	Slc5a3
287	3.07585e-19	0.420998	0.927	0.639	5.12682e-15	1	Hyi
284	3.21698e-19	0.426042	1	1	5.36206e-15	1	Cyp4a31
374	6.92421e-19	0.347943	1	1	1.15413e-14	1	Slc33a1
451	8.38323e-19	0.307185	1	1	1.39732e-14	1	Slc25a39
313	8.75148e-19	0.387004	1	0.988	1.4587e-14	1	Tmem189
460	1.62472e-18	0.302773	1	1	2.70808e-14	1	Sod1
563	2.1893e-18	0.266442	1	1	3.64912e-14	1	Hmgcs1
526	2.92994e-18	0.27703	0.664	0.245	4.88363e-14	1	Slc5a6
247	3.56629e-18	0.466324	0.993	0.951	5.94429e-14	1	Slc16a9
300	3.5701e-18	0.399715	0.883	0.522	5.95064e-14	1	Gm15217
238	5.83279e-18	0.481063	0.993	0.86	9.72209e-14	1	Phkb
269	6.35255e-18	0.442529	0.985	0.879	1.05884e-13	1	Gchfr
377	1.55531e-17	0.344861	1	1	2.59239e-13	1	Slc22a30
308	3.36206e-17	0.389532	1	0.993	5.60388e-13	1	Ahcy
219	3.86733e-17	0.503498	0.949	0.685	6.44606e-13	1	Cyp2d9
405	3.91704e-17	0.331338	0.737	0.343	6.52892e-13	1	Foxc1
348	4.0245e-17	0.359357	0.818	0.417	6.70803e-13	1	Slc39a14
330	4.21195e-17	0.372789	1	1	7.02048e-13	1	Ctsh
344	4.82266e-17	0.363608	1	0.995	8.03842e-13	1	Cd164
334	5.84451e-17	0.369569	1	0.953	9.74163e-13	1	Gm4737
440	7.7851e-17	0.312265	0.737	0.331	1.29762e-12	1	Hsd17b2
408	8.4051e-17	0.329704	0.73	0.324	1.40096e-12	1	Dhdh
259	8.4537e-17	0.452113	1	0.965	1.40906e-12	1	Asah1
252	9.72567e-17	0.461873	0.978	0.939	1.62108e-12	1	Dock9
299	1.67901e-16	0.400297	0.993	0.984	2.79858e-12	1	Adtrp
366	1.71751e-16	0.351506	1	0.998	2.86275e-12	1	Mettl7b
266	1.7188e-16	0.443516	0.993	0.953	2.8649e-12	1	Bhmt2
388	2.53711e-16	0.338148	1	1	4.22885e-12	1	Ccng1
390	2.87261e-16	0.337534	0.818	0.403	4.78807e-12	1	Pantr1
297	3.3155e-16	0.401645	0.876	0.517	5.52628e-12	1	Cxcl14
226	3.9807e-16	0.491821	0.985	0.89	6.63503e-12	1	Sqle
254	5.01601e-16	0.459172	0.971	0.907	8.36068e-12	1	Nhp2
276	5.62503e-16	0.428582	0.964	0.788	9.3758e-12	1	Oplah
357	1.7151e-15	0.354596	1	0.998	2.85873e-11	1	X9530068E07Rik
517	3.53833e-15	0.281794	0.635	0.259	5.89769e-11	1	Cldn19
452	6.22716e-15	0.307183	1	1	1.03794e-10	1	Me1
494	8.32363e-15	0.289527	0.723	0.352	1.38738e-10	1	Tmem45b
309	9.59337e-15	0.389249	0.876	0.571	1.59902e-10	1	Frzb
389	1.14379e-14	0.337728	0.796	0.436	1.90647e-10	1	Slc1a4
481	1.25925e-14	0.294217	0.745	0.375	2.09892e-10	1	Coprs
509	1.90549e-14	0.285691	0.832	0.417	3.17607e-10	1	Nqo1
345	1.91604e-14	0.363162	1	0.993	3.19365e-10	1	Hnf1b
367	2.40288e-14	0.351167	0.985	0.883	4.00512e-10	1	Lipo3
274	2.94377e-14	0.430533	0.971	0.795	4.90667e-10	1	Tmem243
329	3.04701e-14	0.372885	0.883	0.664	5.07875e-10	1	Pdk3
506	3.63601e-14	0.286676	0.73	0.347	6.0605e-10	1	Uroc1
423	3.74007e-14	0.320577	1	0.998	6.23396e-10	1	Znrf2
365	6.0186e-14	0.351803	0.993	0.97	1.00318e-09	1	Mpp6
565	6.97092e-14	0.265992	1	1	1.16191e-09	1	Tmem176b
404	6.9869e-14	0.331427	1	1	1.16458e-09	1	Ugt3a2
383	8.16884e-14	0.340625	0.861	0.508	1.36158e-09	1	Pfkp
581	8.73717e-14	0.259748	1	1	1.45631e-09	1	Rpl35a
437	1.57601e-13	0.312726	0.781	0.424	2.62689e-09	1	Adam15
529	1.75547e-13	0.27567	0.657	0.296	2.92601e-09	1	Irf5
601	2.09864e-13	0.254925	0.679	0.303	3.49801e-09	1	Limd2
369	2.14477e-13	0.350615	0.825	0.48	3.5749e-09	1	Ptger3
386	2.3443e-13	0.339416	0.81	0.455	3.90748e-09	1	Mccc2
512	2.39349e-13	0.28439	0.562	0.231	3.98946e-09	1	Mocos
350	2.51243e-13	0.35923	1	0.93	4.18773e-09	1	Acyp2
391	2.76264e-13	0.33716	0.752	0.424	4.60477e-09	1	Slc41a2
302	3.18233e-13	0.398179	0.81	0.55	5.30431e-09	1	Slc15a2
362	3.21415e-13	0.353281	1	0.958	5.35735e-09	1	Reep5
321	3.53695e-13	0.381616	0.956	0.837	5.89539e-09	1	Galns
378	4.09209e-13	0.343976	0.978	0.825	6.8207e-09	1	Med14
382	4.26909e-13	0.341653	1	0.953	7.11573e-09	1	Kng2
339	5.35735e-13	0.364948	0.927	0.734	8.92964e-09	1	Nedd4l
352	8.75144e-13	0.358233	0.715	0.415	1.45869e-08	1	Tyw3
436	9.6807e-13	0.312814	1	0.988	1.61358e-08	1	C1galt1
537	1.02762e-12	0.271546	0.803	0.422	1.71284e-08	1	Chst7
447	1.11051e-12	0.30965	1	1	1.851e-08	1	Guca2b
397	1.29292e-12	0.333312	1	1	2.15504e-08	1	AI314278
392	1.51877e-12	0.337053	0.92	0.755	2.53149e-08	1	Pm20d1
470	2.80127e-12	0.299196	1	1	4.66916e-08	1	Sod3
409	4.18074e-12	0.32926	0.927	0.725	6.96846e-08	1	Hist2h2aa2
340	1.19915e-11	0.36474	0.971	0.951	1.99875e-07	1	Bnip3l
356	1.2781e-11	0.354976	0.964	0.893	2.13034e-07	1	Cdhr5
528	1.29748e-11	0.276834	1	1	2.16265e-07	1	Gm10076
384	2.25693e-11	0.339535	1	0.953	3.76184e-07	1	Chdh
427	2.78283e-11	0.318245	0.985	0.944	4.63842e-07	1	Pxmp4
572	3.26262e-11	0.262462	1	0.995	5.43814e-07	1	Gatad1
412	3.33376e-11	0.326973	0.978	0.928	5.5567e-07	1	Nfs1
438	6.34817e-11	0.312654	0.781	0.483	1.05811e-06	1	Gusb
531	7.32315e-11	0.275459	1	1	1.22062e-06	1	Cmtm6
497	8.10805e-11	0.28902	1	0.998	1.35145e-06	1	Eci3
533	9.67916e-11	0.272413	1	1	1.61332e-06	1	Abhd14b
479	9.87259e-11	0.295461	0.985	0.986	1.64556e-06	1	Mettl9
600	1.29999e-10	0.254965	1	1	2.16682e-06	1	Hist1h2bc
401	1.93308e-10	0.332277	1	0.993	3.22206e-06	1	Aplp2
585	2.0023e-10	0.258931	1	1	3.33744e-06	1	Tm9sf2
457	2.22889e-10	0.303422	0.993	0.979	3.71511e-06	1	Rbm47
361	2.55708e-10	0.353301	0.818	0.559	4.26215e-06	1	Gpx6
435	3.63091e-10	0.313292	0.825	0.587	6.05201e-06	1	Slc46a1
473	3.77735e-10	0.297003	0.978	0.953	6.29608e-06	1	Mfap3l
450	4.4891e-10	0.307768	0.905	0.643	7.48244e-06	1	Aacs
596	5.14084e-10	0.256134	1	0.998	8.56875e-06	1	Sycp3
466	6.21784e-10	0.300622	0.956	0.783	1.03639e-05	1	Enpp3
590	6.68724e-10	0.257852	0.883	0.613	1.11463e-05	1	Cyb561
422	7.62028e-10	0.321688	1	0.984	1.27015e-05	1	Vamp8
507	7.81029e-10	0.285948	0.993	0.995	1.30182e-05	1	BC026585
539	1.02652e-09	0.271047	1	1	1.71101e-05	1	Hexb
515	1.39248e-09	0.282765	0.796	0.513	2.32099e-05	1	Slc6a15
606	1.43752e-09	0.253031	1	1	2.39605e-05	1	Aldh8a1
530	1.47941e-09	0.27546	0.839	0.573	2.46587e-05	1	Htatip2
611	1.52007e-09	0.251005	1	1	2.53366e-05	1	Cubn
396	1.71117e-09	0.334035	0.839	0.613	2.85218e-05	1	Ckb
428	2.19588e-09	0.317699	0.927	0.769	3.6601e-05	1	Tmem123
522	2.47535e-09	0.279363	0.839	0.541	4.12591e-05	1	Utrn
387	2.67494e-09	0.33888	0.978	0.946	4.45859e-05	1	Ecm1
464	3.06383e-09	0.301764	0.978	0.932	5.10679e-05	1	Wwc1
513	3.98483e-09	0.284176	0.891	0.671	6.64191e-05	1	Skiv2l2
471	5.11776e-09	0.298269	1	0.986	8.53028e-05	1	Slc1a1
535	6.32555e-09	0.271637	0.803	0.545	0.000105434	1	Naglu
407	6.83183e-09	0.330606	0.964	0.893	0.000113873	1	Laptm4b
582	7.75388e-09	0.259736	0.766	0.471	0.000129242	1	Acad12
510	9.24294e-09	0.285341	0.891	0.653	0.000154061	1	Pon2
575	9.92586e-09	0.262088	0.985	0.984	0.000165444	1	Rfk
546	1.04858e-08	0.27007	1	1	0.000174777	1	Gls
608	1.17803e-08	0.252206	1	0.993	0.000196354	1	Mfsd4b1
613	1.40402e-08	0.250575	0.832	0.545	0.000234023	1	Pex3
463	1.69669e-08	0.302121	0.978	0.895	0.000282804	1	Osbpl1a
469	2.40699e-08	0.299454	0.985	0.984	0.000401197	1	Slc16a4
462	2.43512e-08	0.302174	0.92	0.73	0.000405886	1	Glb1l2
558	2.96086e-08	0.267664	0.847	0.541	0.000493516	1	Cdr2
595	3.08553e-08	0.256361	0.956	0.811	0.000514295	1	Slc30a1
468	3.29819e-08	0.299742	0.912	0.769	0.000549742	1	Aig1
489	3.42689e-08	0.290804	0.898	0.674	0.000571194	1	Slc5a1
490	4.96902e-08	0.290264	0.985	0.965	0.000828235	1	Tpk1
501	5.30243e-08	0.287482	0.978	0.809	0.00088381	1	Angptl4
336	5.85757e-08	0.367229	0.985	0.953	0.00097634	1	Slc6a6
594	5.91924e-08	0.256608	0.715	0.473	0.000986619	1	Ceacam1
603	7.0966e-08	0.254472	0.657	0.422	0.00118286	1	Epcam
476	7.14797e-08	0.296256	0.92	0.811	0.00119142	1	Slc2a5
429	1.05748e-07	0.31664	0.978	0.958	0.00176261	1	Cd24a
498	1.10553e-07	0.28877	0.978	0.888	0.0018427	1	Tmem19
554	1.14355e-07	0.268513	1	0.921	0.00190607	1	X2310039H08Rik
577	1.18547e-07	0.261559	1	0.986	0.00197593	1	Polr2l
591	1.79249e-07	0.257727	0.993	0.951	0.00298773	1	Mogat1
560	2.2125e-07	0.267207	0.956	0.774	0.0036878	1	Klhl2
607	2.58233e-07	0.252902	0.971	0.909	0.00430423	1	Tex264
604	4.25372e-07	0.254451	0.912	0.804	0.00709009	1	Cers6
556	9.40334e-07	0.268163	1	0.946	0.0156735	1	S100a10
566	1.01811e-06	0.265913	0.985	0.916	0.0169699	1	Treh
559	1.59484e-06	0.267216	0.883	0.758	0.0265827	1	Sdr39u1
574	2.42189e-06	0.262244	0.883	0.676	0.0403681	1	Mgam
94	5.62319e-22	0.825129	1	0.749	9.37274e-18	2	Pigr
117	3.29965e-18	0.709047	1	0.996	5.49985e-14	2	Cyp4a10
73	1.32591e-16	0.945103	1	0.841	2.21003e-12	2	Cyp4a14
203	4.26623e-14	0.524636	1	1	7.11095e-10	2	Cyp4a31
267	1.01154e-13	0.443303	1	1	1.68604e-09	2	Ehhadh
159	2.03284e-11	0.596833	1	1	3.38833e-07	2	Umod
225	3.06139e-11	0.492368	1	0.99	5.10273e-07	2	Inmt
265	3.81423e-11	0.444578	1	0.998	6.35756e-07	2	Cd36
439	3.18048e-10	0.312595	1	1	5.30123e-06	2	Me1
249	6.29002e-10	0.463312	1	1	1.04842e-05	2	Slc7a13
227	6.62158e-10	0.490893	1	0.986	1.10369e-05	2	Cyp2a4
189	7.80194e-10	0.540212	1	0.942	1.30043e-05	2	Slco1a1
273	9.21071e-10	0.438259	1	1	1.53524e-05	2	Tmigd1
161	1.82304e-09	0.593831	1	0.91	3.03864e-05	2	Ugt2b37
353	2.8029e-09	0.357971	1	1	4.67187e-05	2	Agps
260	3.32396e-09	0.449644	1	1	5.54037e-05	2	Egf
295	5.77903e-09	0.406969	1	1	9.63248e-05	2	Retsat
240	1.12298e-08	0.47726	1	1	0.000187179	2	Slc12a1
400	1.30153e-08	0.332364	1	0.998	0.000216939	2	Slc5a10
371	3.44821e-08	0.350521	0.922	0.647	0.000574748	2	Azgp1
286	4.20118e-08	0.421211	0.906	0.729	0.000700253	2	Cyp2d9
379	4.70111e-08	0.343551	1	1	0.000783581	2	Cndp2
324	5.87744e-08	0.377257	1	0.998	0.000979652	2	Acaa1b
536	7.79701e-08	0.271586	1	1	0.00129961	2	Hibadh
380	8.13479e-08	0.342663	1	0.968	0.00135591	2	Ppic
453	8.6773e-08	0.304727	0.672	0.361	0.00144633	2	Gm4208
446	1.19504e-07	0.310041	1	1	0.00199189	2	Acadl
424	1.59981e-07	0.319447	1	0.998	0.00266657	2	Amacr
333	1.62818e-07	0.369876	1	0.99	0.00271386	2	Acot1
543	1.93601e-07	0.270664	1	1	0.00322694	2	Gpx1
567	4.02422e-07	0.26558	1	0.998	0.00670757	2	Eci3
483	4.02422e-07	0.293376	1	0.998	0.00670757	2	Ces2c
564	7.23334e-07	0.266005	1	1	0.0120565	2	Nudt19
448	1.42497e-06	0.309341	1	0.994	0.0237514	2	Defb29
454	2.11891e-06	0.303715	1	0.928	0.035318	2	Susd2
