# Supplementary material for: Spatially Resolved Transcriptomes of Mammalian Kidneys Illustrate the Molecular Complexity and Interactions of Functional Nephron Segments
Source: Front Med (Lausanne). 2022 Jul 7;9:873923. doi: 10.3389/fmed.2022.873923 (PMC9300864; doi:10.3389/fmed.2022.873923)
Supplement: Supplementary file 1 [file Data_Sheet_1.zip › Supplementary Table 10.XLSX]

## Sheet: GO_Biological_Process_mouse_up_
	GO.ID	Term	Annotated	Significant	Expected	Rank in p.value_classic	p.value_elim	p.value_classic	padj_BY_elim	genes
67	GO:0006119	oxidative phosphorylation	113	85	33.55	6	0.00477	1.2e-23	1	ABCD1,AFG1L,ATP5F1A,ATP5F1B,ATP5F1C,ATP5F1D,ATP5MC3,ATP5ME,ATP5MF,ATP5PB,ATP5PD,ATP5PF,ATP5PO,BID,CHCHD10,CHCHD2,COA6,COQ9,COX10,COX15,COX4I1,COX6A1,COX6B1,COX6B2,COX6C,COX7A2,COX7B,COX7C,COX8A,CYC1,DLD,DNAJC15,DNAJC30,FXN,GHITM,MLXIPL,NDUFA1,NDUFA12,NDUFA13,NDUFA2,NDUFA3,NDUFA5,NDUFA6,NDUFA8,NDUFA9,NDUFAB1,NDUFAF1,NDUFB1,NDUFB10,NDUFB11,NDUFB2,NDUFB3,NDUFB4,NDUFB5,NDUFB6,NDUFB8,NDUFB9,NDUFC1,NDU…
22	GO:0022904	respiratory electron transport chain	93	74	27.61	7	7e-05	2.2e-23	0.159183	AFG1L,BID,CHCHD2,COA6,COQ9,COX10,COX15,COX4I1,COX6A1,COX6B1,COX6C,COX7B,COX7C,COX8A,CYC1,DLD,DNAJC15,ETFA,ETFB,ETFDH,ETFRF1,GHITM,GPD1,GPD2,NDUFA1,NDUFA12,NDUFA13,NDUFA2,NDUFA3,NDUFA5,NDUFA6,NDUFA8,NDUFA9,NDUFAB1,NDUFAF1,NDUFB1,NDUFB10,NDUFB11,NDUFB2,NDUFB3,NDUFB4,NDUFB5,NDUFB6,NDUFB8,NDUFB9,NDUFC1,NDUFC2,NDUFS1,NDUFS2,NDUFS3,NDUFS4,NDUFS6,NDUFS7,NDUFS8,NDUFV2,NDUFV3,PARK7,PINK1,SCO2,SDHA,SDHB,SD…
88	GO:0044282	small molecule catabolic process	318	169	94.41	11	0.0091	6e-19	1	AADAT,AASS,ABAT,ABCD1,ABCD3,ABHD3,ACAA1,ACAD11,ACAD8,ACADL,ACADM,ACADS,ACAT2,ACBD5,ACMSD,ACOT4,ACOT8,ACOX1,ACOX2,ACOX3,ACSF3,ADO,ADPRM,ADTRP,AKR1A1,AKR1D1,ALDH6A1,ALDH7A1,ALDH8A1,ALDOB,ALDOC,AMACR,ASPA,AUH,BCKDK,BDH1,BLMH,BPGM,BPNT1,CARNMT1,CBSL,CDA,CDADC1,CDO1,CPT1A,CPT2,CROT,CSAD,CTH,CYP27A1,CYP4F12,DAO,DBT,DDO,DECR1,DERA,DHDH,DLD,DLST,DPYD,ECH1,ECI2,EHHADH,ENTPD4,ENTPD5,ENTPD8,ESD,ETFA,ETFB,ET…
71	GO:0032787	monocarboxylic acid metabolic process	444	207	131.82	16	0.00583	1.1e-14	1	AACS,ABAT,ABCC2,ABCD1,ABCD3,ABHD3,ABHD5,ACAA1,ACAD11,ACAD9,ACADL,ACADM,ACADS,ACAT2,ACBD5,ACLY,ACMSD,ACOT1,ACOT11,ACOT12,ACOT4,ACOT6,ACOT8,ACOX1,ACOX2,ACOX3,ACSF3,ACSL1,ACSL5,ACSM1,ACSM2B,ACSM5,ACSS1,ACSS2,ADH1B,ADIPOR1,ADIPOR2,ADTRP,AKR1A1,AKR1D1,ALDH8A1,ALDOB,ALDOC,AMACR,AOAH,APPL2,ASAH2,AUH,BPGM,BTD,C3,CBFA2T3,CD36,CKMT1B,CPT1A,CPT2,CROT,CYP27A1,CYP2A13,CYP2D6,CYP2E1,CYP2S1,CYP4F12,DAGLB,DECR1,…
1	GO:0006120	mitochondrial electron transport, NADH to ubiquinone	44	37	13.06	17	9.4e-14	9.4e-14	4.80959e-09	COQ9,DLD,DNAJC15,NDUFA1,NDUFA12,NDUFA13,NDUFA2,NDUFA3,NDUFA5,NDUFA6,NDUFA8,NDUFA9,NDUFAB1,NDUFAF1,NDUFB1,NDUFB10,NDUFB11,NDUFB2,NDUFB3,NDUFB4,NDUFB5,NDUFB6,NDUFB8,NDUFB9,NDUFC1,NDUFC2,NDUFS1,NDUFS2,NDUFS3,NDUFS4,NDUFS6,NDUFS7,NDUFS8,NDUFV2,NDUFV3,PARK7,PINK1
14	GO:0009060	aerobic respiration	72	52	21.38	18	1.4e-05	9.7e-14	0.0447701	ACO1,AFG1L,ATP5F1D,BLOC1S1,CAT,CBFA2T3,COX10,COX15,COX4I1,COX6A1,COX6B1,COX6C,COX7B,COX7C,COX8A,CS,DLAT,DLD,DLST,FH,FXN,IDE,IDH1,IDH2,IDH3A,IDH3B,IDH3G,IREB2,MDH1,MDH2,ME3,MTFR1,NDUFS7,NDUFS8,OGDH,PANK2,PDHA1,PDHB,SDHA,SDHB,SDHD,SHMT2,SIRT3,SUCLA2,SUCLG1,SUCLG2,UQCR10,UQCRB,UQCRC1,UQCRC2,UQCRH,VCP
31	GO:0044283	small molecule biosynthetic process	501	224	148.74	23	0.00018	2.1e-13	0.297092	AACS,AASS,ABCA2,ABCD1,ABCD3,ABHD3,ACADL,ACAT2,ACER2,ACLY,ACMSD,ACOT4,ACOT8,ACOX2,ACSF3,ACSM1,ACSM2B,ACSM5,ACSS1,ACSS2,ADIPOR1,ADIPOR2,ADK,AKR1A1,AKR1D1,ALDH8A1,ALDOB,ALDOC,AMACR,AMPD3,APOB,ARPP19,ASAH2,ASL,ASPA,ASS1,BDH1,BMP6,C1QTNF12,C1QTNF3,CBSL,CDA,CDO1,CFTR,CHST15,CLCN2,COQ2,COQ3,COQ7,COQ8A,COQ9,CSAD,CTH,CYP27A1,CYP2D6,CYP2E1,CYP51A1,DAGLB,DDB1,DEGS1,DERA,DGAT2,DGKQ,DHCR24,DHDDS,DHFR,DHODH,DP…
7	GO:0006637	acyl-CoA metabolic process	88	59	26.13	24	3.4e-07	4.1e-13	0.0024852	AADAT,AASS,ABCD1,ACBD6,ACLY,ACOT1,ACOT11,ACOT12,ACOT13,ACOT4,ACOT6,ACOT8,ACSF3,ACSL1,ACSL5,ACSM1,ACSM2B,ACSM5,ACSS1,ACSS2,DBI,DGAT2,DLAT,DLD,DLST,ELOVL1,ELOVL2,ELOVL6,FAR1,FASN,GCDH,GLYAT,GPAM,GSTZ1,HACD1,HACD2,HMGCL,HMGCS1,HSD17B4,KYNU,MCEE,MLYCD,MPC2,MVD,NUDT7,OGDH,OXSM,PDHA1,PDHB,PDHX,PDK1,PDP2,PIPOX,PPT1,PPT2,SCD,SLC25A1,SUCLA2,SUCLG2
49	GO:0044255	cellular lipid metabolic process	725	300	215.24	29	0.00169	2.2e-12	1	AACS,AADAC,ABCA2,ABCA3,ABCD1,ABCD3,ABHD3,ABHD4,ABHD5,ABHD8,ACAA1,ACAD11,ACAD9,ACADL,ACADM,ACADS,ACAT2,ACBD5,ACER2,ACLY,ACOT1,ACOT11,ACOT12,ACOT4,ACOT6,ACOT8,ACOX1,ACOX2,ACOX3,ACP6,ACSF3,ACSL1,ACSL5,ACSM1,ACSM2B,ACSM5,ACSS1,ACSS2,ADH1B,ADIPOR1,ADIPOR2,ADTRP,AGPAT3,AGPAT5,AGPS,AGT,AGTR1,ALDH8A1,ALG10,ALG11,AMACR,AOAH,APOA2,APOB,APOM,APPL2,ASAH2,AUH,B3GALNT1,B4GALT5,B4GALT6,BAX,BPNT1,C3,CAT,CD36,CEP…
52	GO:0019637	organophosphate metabolic process	767	314	227.71	32	0.0022	3.1e-12	1	AADAT,AASS,ABCA2,ABCA3,ABCD1,ABHD14B,ABHD3,ABHD4,ABHD5,ABHD8,ACBD6,ACLY,ACMSD,ACOT1,ACOT11,ACOT12,ACOT13,ACOT4,ACOT6,ACOT8,ACP6,ACSF3,ACSL1,ACSL5,ACSM1,ACSM2B,ACSM5,ACSS1,ACSS2,ADCY6,ADK,ADSL,AGPAT3,AGPAT5,AKR1A1,ALDOB,ALDOC,AMPD3,APOA2,ASPDH,ATP5F1A,ATP5F1B,ATP5F1C,ATP5F1D,ATP5MC3,ATP5ME,ATP5MF,ATP5PB,ATP5PD,ATP5PF,ATP5PO,BPGM,BPNT1,CBFA2T3,CDA,CEPT1,CHPT1,CKMT1B,CMPK1,CMPK2,COASY,CROT,CSF1R,CTP…
2	GO:0032981	mitochondrial respiratory chain complex I assembly	55	41	16.33	38	7.5e-12	7.5e-12	1.4497e-07	ACAD9,ECSIT,NDUFA1,NDUFA12,NDUFA13,NDUFA2,NDUFA3,NDUFA5,NDUFA6,NDUFA8,NDUFA9,NDUFAB1,NDUFAF1,NDUFAF2,NDUFAF5,NDUFAF6,NDUFAF7,NDUFB1,NDUFB10,NDUFB11,NDUFB2,NDUFB3,NDUFB4,NDUFB5,NDUFB6,NDUFB8,NDUFB9,NDUFC1,NDUFC2,NDUFS1,NDUFS2,NDUFS3,NDUFS4,NDUFS6,NDUFS7,NDUFS8,NDUFV2,NDUFV3,NUBPL,TMEM126A,TMEM126B
3	GO:0006625	protein targeting to peroxisome	61	44	18.11	40	8.5e-12	8.5e-12	1.4497e-07	ACAA1,ACOT4,ACOT8,ACOX1,ACOX2,ACOX3,AGPS,AMACR,CAT,CROT,DAO,DDO,DHRS4,ECH1,ECI2,EHHADH,EPHX2,GNPAT,HACL1,HAO2,HMGCL,HSD17B4,IDE,IDH1,LONP2,MLYCD,MPV17,NUDT19,NUDT7,PECR,PEX12,PEX13,PEX14,PEX19,PEX2,PEX3,PEX6,PEX7,PHYH,PIPOX,SCP2,SLC27A2,TYSND1,UBE2D3
35	GO:0007007	inner mitochondrial membrane organization	46	36	13.66	43	0.00022	1.2e-11	0.321614	ADCK1,APOO,APOOL,ATP5F1A,ATP5F1B,ATP5F1C,ATP5F1D,ATP5MC3,ATP5ME,ATP5MF,ATP5PB,ATP5PD,ATP5PF,ATP5PO,CHCHD10,CHCHD3,CHCHD6,GHITM,HSPA9,IMMT,LETM1,MAIP1,MTX1,MTX2,NDUFA13,OMA1,OPA1,PINK1,SAMM50,TIMM22,TIMM29,TIMM8B,TIMM9,TMEM11,TOMM70,UQCC3
5	GO:0009063	cellular amino acid catabolic process	79	52	23.45	45	7.6e-08	3e-11	0.000777721	AADAT,AASS,ABAT,ACAD8,ACMSD,ALDH6A1,ALDH7A1,ALDH8A1,ASPA,AUH,BCKDK,BLMH,CARNMT1,CBSL,CDO1,CSAD,DAO,DDO,DLD,DLST,FAH,GCAT,GCDH,GLDC,GLUD1,GLUL,GOT2,GSTZ1,HAAO,HGD,HIBADH,HMGCL,HOGA1,HYKK,IDO2,IVD,KMO,KYNU,MCCC1,OAT,OGDH,PAH,PCBD1,PHYKPL,PIPOX,PPAT,QDPR,RIDA,SARDH,SHMT2,SLC25A21,UROC1
10	GO:1990542	mitochondrial transmembrane transport	88	56	26.13	46	8.9e-06	3.9e-11	0.0426382	AIFM1,ATP5F1A,ATP5F1B,ATP5F1C,ATP5F1D,ATP5MC3,ATP5ME,ATP5MF,ATP5PB,ATP5PD,ATP5PF,ATP5PO,CHCHD4,CPT1A,CPT2,DNAJC15,DNAJC19,DNAJC30,DNLZ,GRPEL1,GRPEL2,LETM1,MAIP1,MCUR1,MICU3,MID1IP1,MPC1,MPC2,MRPL18,MRS2,OPA1,PAM16,PNPT1,PRKAA2,SFXN1,SLC25A1,SLC25A12,SLC25A13,SLC25A15,SLC25A20,SLC25A21,SLC25A22,SLC25A4,SLC25A5,SLC25A52,SLC39A8,SMDT1,THRSP,TIMM23,TIMM44,TIMM50,TOMM20,TOMM40L,TOMM70,UCP2,VDAC1
29	GO:0043648	dicarboxylic acid metabolic process	72	48	21.38	49	0.0001	8.7e-11	0.176434	AADAT,ACLY,ACMSD,ACOT4,ACOT8,ACSF3,ASPA,ASS1,DDO,DGLUCY,DHFR,DLD,DLST,FH,FOLR1,GCLC,GCLM,GLUD1,GLUL,GOT2,HAAO,HOGA1,IDH1,IDH2,KMO,KYAT3,KYNU,L2HGDH,MDH1,MDH2,ME1,ME3,MRPS36,MTHFD1,MTHFD2L,NIT2,NR1H4,OAT,OGDH,PHYH,SDHA,SDHB,SHMT2,SLC19A1,SLC25A12,SLC46A1,SUCLG2,UROC1
58	GO:0009165	nucleotide biosynthetic process	199	100	59.08	55	0.00331	6.6e-10	1	ACLY,ACMSD,ACSF3,ACSL1,ACSL5,ACSS1,ACSS2,ADCY6,ADK,ADSL,AMPD3,ASPDH,ATP5F1A,ATP5F1B,ATP5F1C,ATP5F1D,ATP5MC3,ATP5ME,ATP5MF,ATP5PB,ATP5PD,ATP5PF,ATP5PO,CMPK1,CMPK2,COASY,CTPS1,CTPS2,DHODH,DLAT,DLD,DNAJC30,DTYMK,ELOVL1,ELOVL2,ELOVL6,FASN,GCDH,GMPS,GSTZ1,GUCA2A,GUCA2B,GUCY1A1,HAAO,HACD1,HACD2,HPRT1,IDH2,IDO2,KMO,KYNU,MAPK1,ME1,MLYCD,MPC2,MTHFD1,MTHFD2L,NADK,NADK2,NAMPT,NME1,NME7,NMNAT3,NMRK1,NUDT2,PA…
38	GO:0009062	fatty acid catabolic process	92	55	27.31	58	0.00052	1.8e-09	0.700164	ABCD1,ABCD3,ABHD3,ACAA1,ACAD11,ACADL,ACADM,ACADS,ACAT2,ACBD5,ACOT8,ACOX1,ACOX2,ACOX3,ADTRP,AMACR,AUH,CPT1A,CPT2,CROT,DECR1,ECH1,ECI2,EHHADH,ETFA,ETFB,ETFBKMT,ETFDH,FAAH,GCDH,HACL1,HAO2,HSD17B10,HSD17B4,IVD,LONP2,MCEE,MECR,MFSD2A,MLYCD,MMAA,MTOR,NUDT19,NUDT7,PCCA,PCCB,PECR,PEX13,PEX2,PEX7,PHYH,SCP2,SLC25A17,SLC27A2,TYSND1
72	GO:0016042	lipid catabolic process	222	107	65.91	59	0.006	3.5e-09	1	AADAC,ABCD1,ABCD3,ABHD3,ABHD4,ABHD5,ACAA1,ACAD11,ACADL,ACADM,ACADS,ACAT2,ACBD5,ACER2,ACOT8,ACOX1,ACOX2,ACOX3,ADTRP,AKR1D1,AMACR,AOAH,APOA2,APOB,ASAH2,AUH,CDK4,CPT1A,CPT2,CROT,CYP27A1,CYP4F12,DAGLB,DDHD1,DECR1,ECH1,ECI2,EHHADH,ENPP2,ENPP6,ETFA,ETFB,ETFBKMT,ETFDH,FAAH,FABP4,FABP7,FMC1,FUCA1,GALC,GCDH,GDE1,GM2A,HACL1,HAO2,HEXB,HINT2,HSD11B1,HSD17B10,HSD17B11,HSD17B4,IAH1,IDH1,INPP5F,IVD,LIPA,LONP2,L…
11	GO:1901606	alpha-amino acid catabolic process	67	43	19.89	60	9.4e-06	4.9e-09	0.0426382	AADAT,AASS,ACMSD,ALDH7A1,ALDH8A1,ASPA,BLMH,CBSL,CDO1,CSAD,DAO,DDO,DLD,DLST,FAH,GCAT,GCDH,GLDC,GLUD1,GLUL,GOT2,GSTZ1,HAAO,HGD,HOGA1,HSD17B10,HYKK,IDO2,KMO,KYNU,OAT,OGDH,PAH,PCBD1,PHYKPL,PIPOX,PPAT,QDPR,RIDA,SARDH,SHMT2,SLC25A21,THNSL2
4	GO:0042407	cristae formation	28	23	8.31	64	1.3e-08	1.3e-08	0.000166289	ADCK1,APOO,APOOL,ATP5F1A,ATP5F1B,ATP5F1C,ATP5F1D,ATP5MC3,ATP5ME,ATP5MF,ATP5PB,ATP5PD,ATP5PF,ATP5PO,CHCHD10,CHCHD3,CHCHD6,IMMT,LETM1,OMA1,PINK1,SAMM50,UQCC3
54	GO:0019395	fatty acid oxidation	89	52	26.42	66	0.00246	1.5e-08	1	ABCD1,ABCD3,ACAA1,ACAD11,ACADL,ACADM,ACADS,ACAT2,ACOT8,ACOX1,ACOX2,ACOX3,ACSM1,ADIPOR1,ADIPOR2,AMACR,APPL2,AUH,CPT1A,CPT2,CROT,DECR1,DGAT2,ECH1,ECI2,EHHADH,ETFA,ETFB,ETFBKMT,ETFDH,GCDH,HACL1,HAO2,HSD17B10,HSD17B4,IVD,LONP2,MAPK14,MECR,MFSD2A,MLYCD,MTOR,PECR,PEX13,PEX2,PEX7,PHYH,SCP2,SIRT4,SLC25A17,SLC27A2,TYSND1
83	GO:0009260	ribonucleotide biosynthetic process	147	75	43.64	69	0.00841	4e-08	1	ACLY,ACSF3,ACSL1,ACSL5,ACSS1,ACSS2,ADCY6,ADK,ADSL,AMPD3,ATP5F1A,ATP5F1B,ATP5F1C,ATP5F1D,ATP5MC3,ATP5ME,ATP5MF,ATP5PB,ATP5PD,ATP5PF,ATP5PO,CMPK1,COASY,CTPS1,CTPS2,DHODH,DLAT,DLD,DNAJC30,ELOVL1,ELOVL2,ELOVL6,FASN,GCDH,GMPS,GSTZ1,GUCY1A1,HACD1,HACD2,HPRT1,MLYCD,MPC2,NME1,NME7,NUDT2,PAICS,PANK1,PANK2,PANK3,PAPSS2,PDHA1,PDHB,PDHX,PDK1,PDP2,PINK1,PKLR,PPAT,PPCDC,PPT1,PPT2,PRPS2,RFK,SCD,SLC25A1,SLC25A12…
6	GO:0006099	tricarboxylic acid cycle	32	24	9.5	74	1.5e-07	1.5e-07	0.00127915	ACO1,CS,DLAT,DLD,DLST,FH,IDH1,IDH2,IDH3A,IDH3B,IDH3G,IREB2,MDH1,MDH2,ME3,OGDH,PDHA1,PDHB,SDHA,SDHB,SDHD,SUCLA2,SUCLG1,SUCLG2
34	GO:0001676	long-chain fatty acid metabolic process	69	41	20.49	77	0.00022	2.6e-07	0.321614	ABCD1,ACAA1,ACAD9,ACADL,ACOT1,ACOT4,ACOT8,ACOX1,ACSL1,ACSL5,ACSM1,ACSM2B,ACSM5,ADTRP,ASAH2,CPT1A,CPT2,CYP2A13,CYP2D6,CYP2E1,CYP2S1,CYP4F12,DAGLB,ELOVL1,ELOVL2,ELOVL6,EPHX2,FAAH,FADS1,FADS2,GPX4,HACL1,HSD17B4,PNPLA8,PTGES,PTGES2,PTGS1,QKI,SCP2,SLC27A2,TBXAS1
30	GO:0042180	cellular ketone metabolic process	180	85	53.44	78	0.00014	4.3e-07	0.238774	AADAT,ABCD1,ACADL,ACMSD,ADIPOR1,ADIPOR2,AKR1A1,ALDH8A1,APPL2,AZIN1,BMP6,CLCN2,COQ2,COQ3,COQ7,COQ8A,COQ9,CPT1A,CRYZL1,CYP4F12,DGAT2,DGKQ,DHRS4,ERLIN1,ERLIN2,ETFBKMT,GLO1,GOT2,GPD1,GPD2,GSTZ1,H6PD,HAGH,HSD17B10,IDO2,KMO,KYAT3,KYNU,LONP2,LPGAT1,MALRD1,MFSD2A,MID1IP1,MLXIPL,MLYCD,MTOR,NDUFA9,NMT1,NR1D1,NR1H3,NR1H4,ODC1,OXCT1,PANK2,PARK7,PDK1,PDP2,PDSS1,PRKAA2,PSMA1,PSMA2,PSMA6,PSMB1,PSMB10,PSMB5,PSMB…
8	GO:0072350	tricarboxylic acid metabolic process	14	13	4.16	81	1.4e-06	1.4e-06	0.00895403	ACLY,ACO1,ASS1,CS,GLUD1,IDH1,IDH2,IDH3A,IDH3B,IDH3G,IREB2,SIRT4,SLC34A1
9	GO:0006633	fatty acid biosynthetic process	105	54	31.17	86	2.3e-06	2.3e-06	0.0130757	ABCD1,ABCD3,ABHD3,ACADL,ACLY,ACOT4,ACSF3,ACSM1,ACSM2B,ACSM5,ACSS1,ACSS2,ADIPOR1,ADIPOR2,ASAH2,CYP2D6,CYP2E1,DAGLB,DEGS1,ELOVL1,ELOVL2,ELOVL6,EPHX2,ERLIN1,ERLIN2,FADS1,FADS2,FADS3,FASN,GPX4,HACD1,HACD2,LIAS,LPGAT1,LPL,MECR,MID1IP1,MLXIPL,MLYCD,NDUFAB1,NR1H3,OXSM,PECR,PNPLA8,PRKAA2,PTGES,PTGES2,PTGS1,QKI,SCAP,SCD,SLC45A3,TBXAS1,THNSL2
73	GO:0006575	cellular modified amino acid metabolic process	132	63	39.19	91	0.00604	8.5e-06	1	ACADL,ACADM,ALDH7A1,ALDH9A1,ASS1,CHAC2,CHDH,CKMT1B,CLIC3,CPT1A,CPT2,CROT,DHFR,DIO1,DMGDH,ETHE1,FOLR1,GCLC,GCLM,GGCT,GGTLC1,GLO1,GNMT,GOT2,GSS,GSTA5,GSTT2B,GSTZ1,HAGH,HOGA1,IDH1,LPCAT3,MED1,MFSD2A,MMACHC,MTHFD1,MTHFD2L,OPLAH,OSBPL5,OSBPL8,PANK2,PARK7,PDZD11,PIPOX,PLA1A,PLA2G5,PLOD2,PTDSS2,PTGES2,SARDH,SERINC3,SHMT2,SLC16A10,SLC16A2,SLC19A1,SLC1A1,SLC22A4,SLC46A1,SLC5A6,SOD1,TMLHE,TYMS,VNN1
12	GO:0042537	benzene-containing compound metabolic process	17	14	5.05	92	1e-05	1e-05	0.0426382	AADAT,ACAA1,ACSM1,ALDH8A1,CYP2E1,CYP4B1,FAH,GOT2,HAAO,IDO2,KMO,KYAT3,KYNU,PON3
13	GO:0009069	serine family amino acid metabolic process	31	21	9.2	93	1.3e-05	1.3e-05	0.0447701	CBSL,CDO1,CSAD,CTH,DAO,DHFR,GCAT,GCLC,GCLM,GLDC,GLYAT,MPST,MTHFD1,PSPH,RIDA,SEPHS2,SEPSECS,SERINC3,SHMT2,SRR,THNSL2
15	GO:0036109	alpha-linolenic acid metabolic process	12	11	3.56	95	1.4e-05	1.4e-05	0.0447701	ABCD1,ACAA1,ACOT8,ACOX1,ACSL1,ELOVL1,ELOVL2,FADS1,FADS2,HSD17B4,SCP2
16	GO:0006554	lysine catabolic process	12	11	3.56	96	1.4e-05	1.4e-05	0.0447701	AADAT,AASS,ALDH7A1,DLD,DLST,GCDH,HYKK,OGDH,PHYKPL,PIPOX,SLC25A21
17	GO:1905039	carboxylic acid transmembrane transport	111	54	32.95	98	1.9e-05	1.9e-05	0.0571854	ABCD1,ABCD3,ACE2,ACSL1,ACSL5,ARL6IP1,CD36,CPT1A,CPT2,EMB,FOLR1,LRP2,LRRC8D,MID1IP1,MPC1,MPC2,PDPN,PRKAA2,SFXN1,SLC16A1,SLC16A10,SLC16A11,SLC16A2,SLC16A7,SLC19A1,SLC1A1,SLC1A4,SLC22A2,SLC22A4,SLC23A1,SLC25A1,SLC25A11,SLC25A12,SLC25A13,SLC25A15,SLC25A20,SLC25A21,SLC25A22,SLC25A30,SLC36A1,SLC38A3,SLC38A9,SLC46A1,SLC47A1,SLC5A6,SLC5A8,SLC6A15,SLC6A18,SLC6A20,SLC6A6,SLC6A9,SLC7A7,SLC7A9,THRSP
18	GO:0033540	fatty acid beta-oxidation using acyl-CoA oxidase	14	12	4.16	101	2.2e-05	2.2e-05	0.0625361	ABCD1,ACAA1,ACOT8,ACOX1,ACOX2,ACOX3,AMACR,CROT,ECI2,EHHADH,HSD17B4,SCP2
40	GO:0006084	acetyl-CoA metabolic process	36	23	10.69	100	0.00098	2.2e-05	1	AADAT,AASS,ACLY,ACOT12,ACSS1,ACSS2,DLAT,DLD,DLST,FASN,GSTZ1,HMGCS1,KYNU,MLYCD,MPC2,MVD,NUDT7,PDHA1,PDHB,PDHX,PDK1,PDP2,PIPOX
36	GO:0015711	organic anion transport	223	95	66.21	104	0.00031	2.3e-05	0.440595	ABCC2,ACE2,ARL6IP1,CA14,CA3,CA4,CA5B,CD36,CD47,CFTR,CR1,CYB5R4,EMB,FOLR1,HBA2,KMO,LRP2,LRRC8D,MFSD2A,MPC1,MPC2,MTTP,NR1H4,P2RX4,PLA2G5,PLEKHA3,PLEKHA8,PNPLA8,PTGES,RAB3A,SFXN1,SLC10A2,SLC16A1,SLC16A11,SLC16A13,SLC16A2,SLC16A6,SLC16A7,SLC17A1,SLC17A3,SLC19A1,SLC1A1,SLC1A4,SLC22A12,SLC22A13,SLC22A2,SLC22A6,SLC22A7,SLC22A9,SLC23A1,SLC25A1,SLC25A11,SLC25A12,SLC25A13,SLC25A15,SLC25A17,SLC25A19,SLC25A2…
56	GO:1902600	proton transmembrane transport	104	51	30.88	105	0.00299	2.4e-05	1	ATP1A1,ATP2A2,ATP4A,ATP5F1A,ATP5F1B,ATP5F1C,ATP5F1D,ATP5MC3,ATP5ME,ATP5MF,ATP5PB,ATP5PD,ATP5PF,ATP5PO,ATP6V0A2,ATP6V0A4,ATP6V1B2,ATP6V1C1,ATP6V1D,ATP6V1E1,ATP6V1F,ATP6V1G1,ATP6V1G3,CLCN3,CLCN4,COX10,COX15,COX17,COX4I1,COX6A1,COX6B1,COX6C,COX7A2,COX7B,COX7C,COX8A,DNAJC30,NDUFS7,PARK7,PM20D1,SLC15A2,SLC33A1,SLC36A1,SLC46A1,SLC9A2,SLC9A3R1,SLC9A6,SLC9A8,SPHK2,TESC,UCP2
79	GO:0044743	protein transmembrane import into intracellular organelle	32	21	9.5	106	0.00753	2.7e-05	1	AIFM1,CHCHD4,DNAJC15,DNAJC19,DNLZ,GRPEL1,GRPEL2,LONP2,PAM16,PEX12,PEX13,PEX14,PEX2,PEX6,PEX7,TIMM23,TIMM44,TIMM50,TOMM20,TOMM40L,TOMM70
77	GO:0006066	alcohol metabolic process	254	105	75.41	107	0.0069	4.1e-05	1	ABCA2,ACADL,ACAT2,ACER2,ACLY,ACSS1,ACSS2,ADH1B,AKR1A1,AKR1D1,APOA2,APOB,ASAH2,BMP6,BPNT1,CAT,CEBPA,CFTR,CLCN2,COQ2,COQ3,CYP27A1,CYP2D6,CYP51A1,DEGS2,DGAT2,DGKQ,DHCR24,DHDDS,DHFR,DHRS4,ELOVL6,EPHX2,ERLIN1,ERLIN2,FASN,FDX1,FMO5,GDE1,GK,GK5,GPAM,GPD1,GPD2,H6PD,HMGCS1,HSD17B7,IDH1,IDH2,IDH3A,IDH3B,IDH3G,IMPA1,INPP5B,INPP5E,INSIG2,IP6K1,IPMK,LBR,LIMA1,LPCAT3,LRAT,MIOX,MOGAT1,MOGAT2,MVD,NFYA,NR1H4,NSDH…
19	GO:0033539	fatty acid beta-oxidation using acyl-CoA dehydrogenase	11	10	3.27	108	4.2e-05	4.2e-05	0.107448	ACAD11,ACADL,ACADM,ACADS,ETFA,ETFB,ETFBKMT,ETFDH,GCDH,IVD
20	GO:0006122	mitochondrial electron transport, ubiquinol to cytochrome c	11	10	3.27	109	4.2e-05	4.2e-05	0.107448	CYC1,UQCC3,UQCR10,UQCR11,UQCRB,UQCRC1,UQCRC2,UQCRFS1,UQCRH,UQCRQ
21	GO:0070126	mitochondrial translational termination	86	43	25.53	112	5.7e-05	5.7e-05	0.138879	DAP3,GFM2,MRPL10,MRPL11,MRPL12,MRPL13,MRPL14,MRPL16,MRPL17,MRPL18,MRPL21,MRPL24,MRPL30,MRPL32,MRPL35,MRPL36,MRPL38,MRPL39,MRPL4,MRPL40,MRPL42,MRPL45,MRPL46,MRPL50,MRPL51,MRPL52,MRPL54,MRPL58,MRPS11,MRPS12,MRPS14,MRPS15,MRPS18A,MRPS18C,MRPS21,MRPS24,MRPS28,MRPS31,MRPS33,MRPS34,MRPS36,MRPS9,MTRF1
23	GO:0009074	aromatic amino acid family catabolic process	15	12	4.45	118	8.1e-05	8.1e-05	0.159183	AADAT,ACMSD,FAH,GSTZ1,HAAO,HGD,IDO2,KMO,KYNU,PAH,PCBD1,QDPR
24	GO:0046459	short-chain fatty acid metabolic process	15	12	4.45	119	8.1e-05	8.1e-05	0.159183	ACADS,ACOT4,ACSM1,ACSS1,ACSS2,MCEE,MMAA,OXSM,PCCA,PCCB,PHYH,THNSL2
25	GO:0042776	mitochondrial ATP synthesis coupled proton transport	15	12	4.45	120	8.1e-05	8.1e-05	0.159183	ATP5F1A,ATP5F1B,ATP5F1C,ATP5F1D,ATP5MC3,ATP5ME,ATP5MF,ATP5PB,ATP5PD,ATP5PF,ATP5PO,DNAJC30
26	GO:0000038	very long-chain fatty acid metabolic process	25	17	7.42	121	8.4e-05	8.4e-05	0.159183	ABCD1,ABCD3,ACAA1,ACOT1,ACOT4,ACOX1,ACOX2,ACSL1,CYP4F12,ELOVL1,ELOVL2,ELOVL6,HACD1,HACD2,HSD17B4,PEX2,SLC27A2
27	GO:0006699	bile acid biosynthetic process	25	17	7.42	122	8.4e-05	8.4e-05	0.159183	ACOT8,ACOX2,AKR1D1,AMACR,CYP27A1,HSD17B10,HSD17B4,MALRD1,NR1D1,NR1H4,OSBPL1A,OSBPL2,OSBPL3,OSBPL6,SCP2,SLC27A2,STARD4
28	GO:0070125	mitochondrial translational elongation	85	42	25.24	123	9.8e-05	9.8e-05	0.176434	DAP3,GFM1,MRPL10,MRPL11,MRPL12,MRPL13,MRPL14,MRPL16,MRPL17,MRPL18,MRPL21,MRPL24,MRPL30,MRPL32,MRPL35,MRPL36,MRPL38,MRPL39,MRPL4,MRPL40,MRPL42,MRPL45,MRPL46,MRPL50,MRPL51,MRPL52,MRPL54,MRPL58,MRPS11,MRPS12,MRPS14,MRPS15,MRPS18A,MRPS18C,MRPS21,MRPS24,MRPS28,MRPS31,MRPS33,MRPS34,MRPS36,MRPS9
32	GO:0006103	2-oxoglutarate metabolic process	14	11	4.16	132	0.00022	0.00022	0.321614	AADAT,DLD,DLST,GOT2,IDH1,IDH2,KYAT3,L2HGDH,MRPS36,OGDH,PHYH
33	GO:0006206	pyrimidine nucleobase metabolic process	14	11	4.16	133	0.00022	0.00022	0.321614	ALDH6A1,CDA,CMPK1,CTPS1,CTPS2,DHODH,DPYD,MAPK1,MTOR,TYMS,UMPS
93	GO:0010565	regulation of cellular ketone metabolic process	136	60	40.38	134	0.00966	0.00023	1	ABCD1,ACADL,ACMSD,ADIPOR1,ADIPOR2,APPL2,AZIN1,BMP6,CLCN2,COQ3,CPT1A,DGAT2,DGKQ,ERLIN1,ERLIN2,ETFBKMT,GSTZ1,H6PD,LONP2,LPGAT1,MALRD1,MFSD2A,MID1IP1,MLXIPL,MLYCD,MTOR,NR1D1,NR1H3,NR1H4,ODC1,PANK2,PARK7,PDK1,PDP2,PRKAA2,PSMA1,PSMA2,PSMA6,PSMB1,PSMB10,PSMB5,PSMB6,PSMB7,PSMC3,PSMD11,PSMD12,PSMD14,PSMD2,PSMD3,PSMD5,PSMD6,PSMD8,PSME4,SCAP,SIRT4,SLC22A13,SLC45A3,SLC7A7,STARD4,TYSND1
37	GO:0009064	glutamine family amino acid metabolic process	46	25	13.66	140	0.0004	0.0004	0.553144	AADAT,ART4,ASL,ASS1,CTPS1,CTPS2,DAO,DGLUCY,FAH,GCLC,GCLM,GLUD1,GLUL,GMPS,GOT2,NIT2,NR1H4,OAT,PPAT,PYCR3,SIRT4,SLC25A12,SLC39A8,SLC7A7,UROC1
39	GO:0046949	fatty-acyl-CoA biosynthetic process	24	15	7.13	149	0.00086	0.00086	1	ACLY,ACSF3,ACSL1,ACSL5,ELOVL1,ELOVL2,ELOVL6,FASN,GCDH,HACD1,HACD2,PPT1,PPT2,SCD,SLC25A1
41	GO:0006739	NADP metabolic process	29	17	8.61	152	0.0011	0.0011	1	DERA,FMO1,FMO2,FMO5,H6PD,IDH1,IDH2,ME1,NADK,NADK2,NOCT,NUDT13,PGLS,RPEL1,RPIA,TALDO1,TKT
42	GO:0030150	protein import into mitochondrial matrix	18	12	5.34	154	0.00128	0.00128	1	DNAJC15,DNAJC19,DNLZ,GRPEL1,GRPEL2,PAM16,TIMM23,TIMM44,TIMM50,TOMM20,TOMM40L,TOMM70
43	GO:0046112	nucleobase biosynthetic process	16	11	4.75	159	0.00141	0.00141	1	CMPK1,CTPS1,CTPS2,DHODH,GMPS,HPRT1,MTOR,PAICS,PPAT,SHMT2,UMPS
44	GO:0000098	sulfur amino acid catabolic process	10	8	2.97	160	0.00147	0.00147	1	ADO,BLMH,CBSL,CDO1,CSAD,CTH,MPST,TXN2
45	GO:1904851	positive regulation of establishment of protein localization to telomere	10	8	2.97	161	0.00147	0.00147	1	CCT2,CCT3,CCT4,CCT5,CCT6A,CCT8,TCP1,WRAP53
46	GO:0043650	dicarboxylic acid biosynthetic process	10	8	2.97	162	0.00147	0.00147	1	ACMSD,GLUD1,GOT2,HAAO,KMO,KYNU,MTHFD1,SLC25A12
47	GO:0055088	lipid homeostasis	100	44	29.69	163	0.00161	0.00161	1	ABCA2,ABCA3,ABCD1,ABHD4,ABHD5,ABHD8,ACOX1,ACOX2,ACOX3,ACSM1,ADCK1,ANGPTL4,APOA2,APOB,APOM,C1QTNF3,CEBPA,COMMD9,DGAT2,EHD1,EPHX2,FABP4,GPAM,GPIHBP1,GRAMD1B,HNF4A,ITGB6,LIMA1,LPL,MALRD1,MLXIPL,MTTP,NR1D1,NR1D2,NR1H3,NR1H4,NUS1,ORMDL2,PNPLA8,PRKAA2,RBP1,RORA,TLCD1,TLCD2
48	GO:0046165	alcohol biosynthetic process	114	49	33.84	164	0.00166	0.00166	1	ABCA2,ACAT2,ACER2,ACLY,APOB,ASAH2,BMP6,CFTR,CLCN2,CYP27A1,CYP51A1,DGKQ,DHCR24,DHDDS,DHFR,ELOVL6,ERLIN1,ERLIN2,FASN,GPAM,H6PD,HMGCS1,HSD17B7,IMPA1,INSIG2,IP6K1,IPMK,LBR,LPCAT3,MVD,NFYA,NSDHL,NUS1,PARK7,PCBD1,PCBD2,PLPP6,PPIP5K1,PRKAA2,PTK2B,QDPR,SCAP,SCD,SOD1,SPHK2,SPR,SPTLC2,SQLE,SRD5A3
51	GO:0050892	intestinal absorption	21	13	6.23	171	0.00217	0.00217	1	ACO1,CD36,EPB41,IREB2,LIMA1,LPCAT3,MOGAT2,PLS1,SLC2A2,SLC2A5,SLC46A1,SLC5A1,VIL1
53	GO:1901264	carbohydrate derivative transport	61	29	18.11	174	0.00241	0.00241	1	ABCD1,ATG5,CD47,CR1,LBP,MFSD2A,NLRP6,PLEKHA8,RSC1A1,SLC15A2,SLC17A3,SLC19A1,SLC25A17,SLC25A19,SLC25A4,SLC25A5,SLC29A3,SLC33A1,SLC35A1,SLC35A3,SLC35B1,SLC35B2,SLC35B4,SLC35D1,SLC37A4,SLC5A1,SLC5A2,VAMP8,VLDLR
55	GO:0006879	cellular iron ion homeostasis	51	25	15.14	181	0.00279	0.00279	1	ABCB6,ABCB7,ACO1,ALAS2,ATP6V0A2,ATP6V1G1,BMP6,BOLA2,CP,CUL1,FTH1,FXN,GLRX3,HEPH,HFE,IREB2,NCOA4,NDFIP1,NUBP1,SLC39A8,SLC46A1,SLC6A9,SOD1,TF,TTC7A
57	GO:0006783	heme biosynthetic process	24	14	7.13	183	0.00323	0.00323	1	ALAS1,ALAS2,COX10,COX15,CPOX,FECH,FXN,HMBS,IBA57,IREB2,PGRMC1,SLC25A39,SLC6A9,TMEM14C
59	GO:1904874	positive regulation of telomerase RNA localization to Cajal body	15	10	4.45	184	0.00333	0.00333	1	CCT2,CCT3,CCT4,CCT5,CCT6A,CCT8,NAF1,NOP10,RUVBL1,TCP1
60	GO:0006123	mitochondrial electron transport, cytochrome c to oxygen	15	10	4.45	185	0.00333	0.00333	1	AFG1L,COX10,COX15,COX4I1,COX6A1,COX6B1,COX6C,COX7B,COX7C,COX8A
61	GO:0019216	regulation of lipid metabolic process	288	107	85.5	187	0.00346	0.00346	1	AADAC,ABCA2,ABCA3,ABCD1,ABHD5,ACADL,ACADM,ACOX1,ACSL1,ADIPOR1,ADIPOR2,AGT,AGTR1,ALAS1,AMBRA1,ANGPTL4,APOA2,APOB,APPL2,ATP1A1,BMP6,C1QTNF2,C3,CCL19,CD36,CDK4,CLCN2,CNEP1R1,CPT1A,CPT2,CYP51A1,DAGLB,DGAT2,DGKQ,DNAJC15,DNAJC19,EDF1,ELOVL6,EPHX2,ERLIN1,ERLIN2,ETFBKMT,FADS1,FASN,FHL2,FMC1,FMO5,GPAM,GSTZ1,H6PD,HMGCS1,HNF4A,ID2,IDH1,LACTB,LONP2,LPCAT3,LPGAT1,MALRD1,MBOAT7,ME1,MED1,MFSD2A,MID1IP1,MLXIPL,M…
62	GO:0006672	ceramide metabolic process	65	30	19.3	188	0.00358	0.00358	1	ABCA2,ACER2,ASAH2,B4GALT5,B4GALT6,CERS2,CERS5,CERS6,DEGS1,DEGS2,ELOVL1,GALC,GM2A,HEXB,HTRA2,ITGB8,NEU1,ORMDL2,PLPP2,PPP2CA,PRKCD,SAMD8,SGMS2,SIRT3,SMPD1,SMPD2,SPHK2,SPTLC2,SPTSSA,ST8SIA6
63	GO:0046135	pyrimidine nucleoside catabolic process	11	8	3.27	191	0.00397	0.00397	1	CDA,CDADC1,DPYD,NT5C3A,NT5E,NT5M,UPB1,UPP2
64	GO:0009437	carnitine metabolic process	11	8	3.27	192	0.00397	0.00397	1	ACADL,ACADM,ALDH9A1,CPT1A,CPT2,CROT,SLC22A4,TMLHE
65	GO:0006805	xenobiotic metabolic process	55	26	16.33	195	0.00435	0.00435	1	AADAC,ABCC2,ACAA1,ACSL1,ACSM1,ACSM2B,ACY3,AS3MT,BPHL,CRYZ,CYB5B,CYP2A13,CYP2D6,CYP2E1,CYP2S1,FMO1,FMO2,GLYAT,GSTA5,HNF4A,N6AMT1,NR1I2,PON3,POR,PTGS1,RORA
66	GO:0046942	carboxylic acid transport	165	65	48.99	197	0.00454	0.00454	1	ABCC2,ACE2,ARL6IP1,CD36,EMB,FOLR1,KMO,LRP2,LRRC8D,MPC1,MPC2,NR1H4,P2RX4,PLA2G5,PNPLA8,PTGES,RAB3A,SFXN1,SLC10A2,SLC16A1,SLC16A11,SLC16A13,SLC16A2,SLC16A6,SLC16A7,SLC17A1,SLC17A3,SLC19A1,SLC1A1,SLC1A4,SLC22A13,SLC22A2,SLC22A6,SLC22A9,SLC23A1,SLC25A1,SLC25A11,SLC25A12,SLC25A13,SLC25A15,SLC25A21,SLC25A22,SLC25A30,SLC26A1,SLC26A4,SLC35D1,SLC36A1,SLC38A3,SLC38A9,SLC46A1,SLC47A1,SLC51A,SLC51B,SLC5A6,SL…
68	GO:0006521	regulation of cellular amino acid metabolic process	53	25	15.73	202	0.00531	0.00531	1	ACMSD,AZIN1,NR1H4,ODC1,PARK7,PSMA1,PSMA2,PSMA6,PSMB1,PSMB10,PSMB5,PSMB6,PSMB7,PSMC3,PSMD11,PSMD12,PSMD14,PSMD2,PSMD3,PSMD5,PSMD6,PSMD8,PSME4,SIRT4,SLC7A7
69	GO:0006749	glutathione metabolic process	40	20	11.88	203	0.00541	0.00541	1	CHAC2,CLIC3,ETHE1,GCLC,GCLM,GGCT,GGTLC1,GLO1,GSS,GSTA5,GSTT2B,GSTZ1,HAGH,IDH1,MMACHC,OPLAH,PARK7,PTGES2,SLC1A1,SOD1
70	GO:0015919	peroxisomal membrane transport	18	11	5.34	206	0.00552	0.00552	1	ABCD1,ABCD3,LONP2,PEX12,PEX13,PEX14,PEX19,PEX2,PEX3,PEX6,PEX7
74	GO:0006457	protein folding	173	67	51.36	209	0.00636	0.00636	1	AMFR,BAG1,BAG2,CALR,CCT2,CCT3,CCT4,CCT5,CCT6A,CCT8,CDC37L1,CHCHD4,CHORDC1,CLPX,DERL1,DNAJA2,DNAJA3,DNAJC18,DNAJC19,DNAJC2,DNAJC21,DNAJC3,DNAJC5,DNLZ,ENTPD5,ERP44,FKBP4,FKBP8,GANAB,GNAI2,GNAI3,GNB2,GRPEL1,GRPEL2,HSPA14,HSPA5,HSPA8,HSPA9,HSPE1,HSPH1,LMAN2L,NGLY1,NUDCD2,P4HB,PDCD5,PDCL,PDCL3,PDRG1,PEX19,PFDN1,PFDN4,PFDN6,PPIB,PPIC,PPID,PRDX4,RAD23B,SELENOF,TBCA,TBCE,TBCEL,TCP1,TOR1B,TRAP1,VBP1,VCP,Z…
75	GO:0070542	response to fatty acid	38	19	11.28	213	0.00664	0.00664	1	AACS,ACSL1,ADIPOR2,ASS1,CAT,CD36,CDK4,CLDN1,CPT1A,DGAT2,GLDC,GNPAT,HMGCL,LPL,NME1,NR1H4,PPP5C,SCD,UCP2
76	GO:0120009	intermembrane lipid transfer	33	17	9.8	214	0.00689	0.00689	1	ABCA3,APOA2,APOB,C2CD2L,GRAMD1B,MTTP,OSBPL2,OSBPL5,OSBPL8,PITPNB,PLEKHA3,PLEKHA8,PRELID1,STARD4,STARD5,TRIAP1,TTPA
78	GO:0098869	cellular oxidant detoxification	65	29	19.3	220	0.00746	0.00746	1	APOM,BMP7,CAT,CCS,CD36,DHFR,FBLN5,GPX4,GPX6,GPX8,GSTZ1,HBA2,PARK7,PRDX1,PRDX4,PRDX5,PTGES,PTGS1,PXDN,SELENOS,SELENOT,SOD1,SOD2,SOD3,SRXN1,TXNDC17,TXNRD1,TXNRD3,UBIAD1
80	GO:0051004	regulation of lipoprotein lipase activity	14	9	4.16	221	0.00765	0.00765	1	ABHD5,ANGPTL4,FURIN,GPIHBP1,LMF1,LPL,NR1H3,PCSK5,PCSK6
81	GO:0006086	acetyl-CoA biosynthetic process from pyruvate	14	9	4.16	222	0.00765	0.00765	1	DLAT,DLD,GSTZ1,MPC2,PDHA1,PDHB,PDHX,PDK1,PDP2
82	GO:0047496	vesicle transport along microtubule	36	18	10.69	224	0.00816	0.00816	1	AP3M1,BLOC1S1,BLOC1S4,BLOC1S6,BORCS5,DTNBP1,FBXW11,FYCO1,HTT,KIF5B,KIFAP3,NDE1,NDEL1,PAFAH1B1,RAB1A,TRAK1,TRAK2,VAMP7
84	GO:0002479	antigen processing and presentation of exogenous peptide antigen via MHC class I, TAP-dependent	60	27	17.81	225	0.00842	0.00842	1	CALR,CD36,CHUK,CYBA,CYBB,IKBKB,NCF2,PSMA1,PSMA2,PSMA6,PSMB1,PSMB10,PSMB5,PSMB6,PSMB7,PSMC3,PSMD11,PSMD12,PSMD14,PSMD2,PSMD3,PSMD5,PSMD6,PSMD8,PSME4,SNAP23,VAMP8
85	GO:1904867	protein localization to Cajal body	12	8	3.56	228	0.00882	0.00882	1	CCT2,CCT3,CCT4,CCT5,CCT6A,CCT8,TCP1,WRAP53
86	GO:0043649	dicarboxylic acid catabolic process	12	8	3.56	229	0.00882	0.00882	1	ACOT4,ACOT8,ACSF3,ASPA,DDO,GLUD1,GLUL,GOT2
87	GO:0008203	cholesterol metabolic process	108	44	32.06	234	0.00897	0.00897	1	ACADL,ACAT2,ACLY,AKR1D1,APOA2,APOB,CAT,CEBPA,CFTR,CYP27A1,CYP2D6,CYP51A1,DGAT2,DGKQ,DHCR24,ELOVL6,EPHX2,ERLIN1,ERLIN2,FASN,FDX1,FMO5,GPAM,HMGCS1,HSD17B7,INSIG2,LBR,LIMA1,LPCAT3,MVD,NFYA,NR1H4,NSDHL,OSBPL1A,OSBPL5,PIP4P1,PLPP6,PRKAA2,SCAP,SCD,SMPD1,SOD1,SQLE,VLDLR
89	GO:0008652	cellular amino acid biosynthetic process	55	25	16.33	236	0.00946	0.00946	1	AASS,ASL,ASPA,ASS1,CBSL,CTH,DHFR,DPYD,FOLH1,GLUD1,GLUL,GOT2,MTHFD1,MTHFD2L,OAT,PAH,PARK7,PLOD2,PSPH,PYCR3,SERINC3,SHMT2,SLC25A12,SRR,UPB1
90	GO:0016226	iron-sulfur cluster assembly	19	11	5.64	238	0.00963	0.00963	1	BOLA2,FXN,GLRX3,HSCB,HSPA9,IBA57,ISCA2,NFS1,NFU1,NUBP1,NUBPL
91	GO:0045920	negative regulation of exocytosis	19	11	5.64	239	0.00963	0.00963	1	CCR2,FCGR2B,FMR1,GNAI2,RAB33B,RAB7A,RAP1B,RSC1A1,STXBP3,STXBP6,VPS4B
92	GO:1901607	alpha-amino acid biosynthetic process	47	22	13.95	241	0.00965	0.00965	1	AASS,ASL,ASS1,CBSL,CTH,DHFR,GLUD1,GLUL,GOT2,MTHFD1,MTHFD2L,OAT,PAH,PARK7,PLOD2,PSPH,PYCR3,SEPHS2,SERINC3,SHMT2,SLC25A12,SRR
94	GO:0015697	quaternary ammonium group transport	10	7	2.97	242	0.00992	0.00992	1	PDZK1,SLC22A1,SLC22A4,SLC25A20,SLC25A45,SLC25A48,SLC6A20
95	GO:0009313	oligosaccharide catabolic process	10	7	2.97	243	0.00992	0.00992	1	CTBS,GM2A,HEXB,MAN2B1,MANBA,NEU1,TREH
96	GO:0018410	C-terminal protein amino acid modification	10	7	2.97	244	0.00992	0.00992	1	AGTPBP1,ATG12,ATG5,ATG7,FOLH1,IRGM,LCMT1
97	GO:0006586	indolalkylamine metabolic process	10	7	2.97	245	0.00992	0.00992	1	AADAT,ACMSD,GCDH,HAAO,IDO2,KMO,KYNU
98	GO:0034311	diol metabolic process	24	13	7.13	246	0.0104	0.0104	1	ABCA2,ACER2,ASAH2,DEGS2,DHFR,PCBD1,PCBD2,PLPP2,QDPR,SGPP1,SPHK2,SPR,SPTLC2
99	GO:0019362	pyridine nucleotide metabolic process	29	15	8.61	248	0.01043	0.01043	1	ACMSD,ASPDH,HAAO,IDH2,IDO2,KMO,KYNU,NADK,NADK2,NAMPT,NMNAT3,NMRK1,NUDT13,SLC22A13,SLC5A8
100	GO:0046496	nicotinamide nucleotide metabolic process	29	15	8.61	249	0.01043	0.01043	1	ACMSD,ASPDH,HAAO,IDH2,IDO2,KMO,KYNU,NADK,NADK2,NAMPT,NMNAT3,NMRK1,NUDT13,SLC22A13,SLC5A8
50	GO:0044281	small molecule metabolic process	1352	593	401.39	1	0.00176	NA	1	AACS,AADAT,AASS,ABAT,ABCA2,ABCC2,ABCD1,ABCD3,ABHD14B,ABHD3,ABHD5,ACAA1,ACAD11,ACAD8,ACAD9,ACADL,ACADM,ACADS,ACAT2,ACBD5,ACBD6,ACER2,ACLY,ACMSD,ACO1,ACOT1,ACOT11,ACOT12,ACOT13,ACOT4,ACOT6,ACOT8,ACOX1,ACOX2,ACOX3,ACSF3,ACSL1,ACSL5,ACSM1,ACSM2B,ACSM5,ACSS1,ACSS2,ADCY6,ADH1B,ADIPOR1,ADIPOR2,ADK,ADO,ADPRM,ADSL,ADTRP,AGPS,AHCYL2,AKR1A1,AKR1D1,ALDH6A1,ALDH7A1,ALDH8A1,ALDOB,ALDOC,AMACR,AMPD3,AOAH,APOA2,A…
