# Supplementary material for: Spatially Resolved Transcriptomes of Mammalian Kidneys Illustrate the Molecular Complexity and Interactions of Functional Nephron Segments
Source: Front Med (Lausanne). 2022 Jul 7;9:873923. doi: 10.3389/fmed.2022.873923 (PMC9300864; doi:10.3389/fmed.2022.873923)
Supplement: Supplementary file 1 [file Data_Sheet_1.zip › Supplementary Table 13.XLSX]

## Sheet: Glom_CCI_results
Kidney A between glom			Kidney A within glom			Kidney B between glom			Kidney B within glom			Kidney C between glom			Kidney C within glom			Kidney D between glom			Kidney D within glom
LR pairs	n_spots	n_spots_sig	LR pairs	n_spots	n_spots_sig	LR pairs	n_spots	n_spots_sig	LR pairs	n_spots	n_spots_sig	LR pairs	n_spots	n_spots_sig	LR pairs	n_spots	n_spots_sig	LR pairs	n_spots	n_spots_sig	LR pairs	n_spots	n_spots_sig
HLA-B_CANX	80	80	MIF_CD74	84	84	SPP1_ITGB5	37	37	APP_CD74	34	34	SPP1_ITGAV	78	78	HLA-B_CANX	81	80	HLA-B_CANX	77	69	APP_CD74	82	80
MIF_CD74	80	80	APP_CD74	83	83	SPP1_ITGB1	37	37	HLA-A_APLP2	33	33	SPP1_ITGB1	79	76	SPP1_ITGB1	82	80	SPP1_ITGB1	77	68	HLA-B_CANX	82	79
SPP1_ITGAV	80	80	HLA-A_APLP2	82	82	MIF_CD74	37	37	MIF_CD74	33	33	MIF_CD74	75	75	APP_CD74	81	79	SPP1_ITGAV	77	68	HLA-A_APLP2	80	77
TIMP2_ITGB1	80	80	HLA-B_CANX	82	82	SPP1_ITGAV	37	37	SPP1_ITGAV	33	33	HLA-A_APLP2	75	74	SPP1_ITGAV	80	77	APP_CD74	76	68	SPP1_ITGB1	78	75
SPP1_ITGB1	80	79	SPP1_ITGB1	81	81	B2M_HLA-F	37	37	SPP1_ITGB1	33	32	HLA-B_CANX	75	72	HLA-A_APLP2	76	76	HLA-A_APLP2	77	68	SPP1_ITGAV	77	74
APP_CD74	80	79	SPP1_ITGAV	82	81	HLA-A_APLP2	37	37	TIMP2_ITGA3	32	32	APP_CD74	71	71	MIF_CD74	78	76	SPP1_ITGB5	77	66	THBS1_SDC4	77	71
HLA-A_APLP2	80	79	NPNT_ITGB1	81	80	VEGFA_KDR	37	37	HLA-B_CANX	31	31	TIMP2_ITGB1	69	69	TIMP2_ITGB1	70	68	APOE_LRP2	76	62	LGALS1_ITGB1	77	70
TIMP2_ITGA3	80	79	TIMP2_ITGB1	80	79	NPNT_ITGB1	36	36	COL4A3_ITGAV	30	30	VEGFA_NRP1	70	68	TIMP2_ITGA3	67	65	CALR_ITGAV	77	60	CALR_ITGA3	75	69
COL4A3_ITGAV	80	79	COL4A3_ITGAV	79	79	TIMP3_KDR	36	36	TIMP2_ITGB1	30	30	COL18A1_ITGB1	72	67	COL18A1_ITGB1	65	61	THBS1_SDC4	77	60	CALR_ITGAV	75	68
COL18A1_ITGB1	80	78	CALR_ITGAV	78	78	VEGFA_FLT1	36	36	NPNT_ITGB1	31	30	TIMP3_KDR	69	66	CALR_ITGAV	65	59	NPNT_ITGB1	77	59	TIMP2_ITGB1	74	68
TIMP3_KDR	79	78	TIMP2_ITGA3	76	75	APP_CD74	36	36	CALR_ITGAV	29	29	SPP1_ITGB5	74	65	CALR_ITGA3	62	59	B2M_HLA-F	64	59	THBS1_ITGB1	73	67
LGALS1_ITGB1	80	77	LGALS1_ITGB1	74	73	VEGFA_NRP1	36	36	COL18A1_ITGB1	29	28	COL4A3_ITGAV	72	65	SPP1_ITGB5	62	59	TIMP1_CD63	77	59	TIMP1_CD63	70	66
NPNT_ITGB1	80	77	CALR_ITGA3	73	71	HLA-B_CANX	35	35	VEGFA_NRP1	28	28	TIMP2_ITGA3	66	65	APOE_LRP2	61	57	THBS1_ITGB1	77	58	SPP1_ITGB5	70	66
CALR_ITGAV	80	76	VEGFA_FLT1	74	71	CALR_ITGA3	36	35	CALR_ITGA3	29	28	COL4A1_ITGAV	68	63	TIMP3_KDR	56	56	LGALS1_ITGB1	75	57	THBS1_ITGA3	70	65
B2M_HLA-F	76	76	COL18A1_ITGB1	74	71	TIMP2_ITGA3	35	35	SPP1_ITGB5	29	27	APOE_LRP2	65	62	VEGFA_KDR	57	55	VEGFA_FLT1	75	57	TIMP2_ITGA3	70	65
FGF1_NRP1	79	75	THBS1_ITGB1	71	70	CALR_ITGAV	35	35	LGALS1_ITGB1	29	27	NPNT_ITGB1	64	62	COL4A3_ITGAV	57	53	ANXA2_ROBO4	74	57	NPNT_ITGB1	69	64
THBS1_ITGB1	79	75	FGF1_NRP1	73	69	TIMP2_ITGB1	34	34	VEGFA_KDR	27	27	COL4A1_ITGB1	64	61	THBS1_ITGB1	53	53	CALR_ITGA3	75	57	APOE_LRP2	66	63
SPP1_ITGB5	79	74	SPP1_ITGB5	74	69	NPNT_ITGA8	34	33	FGF1_NRP1	28	27	CALR_ITGAV	71	61	VEGFA_FLT1	55	52	THBS1_ITGA3	77	55	COL18A1_ITGB1	72	60
VEGFA_NRP1	80	74	TIMP3_KDR	66	66	COL18A1_ITGB1	32	32	TIMP3_KDR	26	26	VEGFA_KDR	64	61	THBS1_ITGA3	52	50	TIMP2_ITGB1	75	55	VEGFA_FLT1	68	59
LGALS3BP_ITGB1	79	73	VEGFA_NRP1	72	64	THBS1_ITGA3	32	32	VEGFA_FLT1	26	25	THBS1_SDC4	68	61	COL4A1_ITGB1	52	50	TIMP3_KDR	75	55	LGALS3BP_ITGB1	65	57
CALR_ITGA3	80	72	LGALS3BP_ITGB1	63	63	CXCL12_ITGAV	33	32	LGALS3BP_ITGB1	26	25	CCN1_ITGAV	65	60	NPNT_ITGB1	53	50	COL4A1_ITGAV	75	54	SERPINE1_LRP2	62	55
VEGFA_FLT1	79	72	LAMB2_RPSA	71	62	FGF1_NRP1	35	32	THBS1_ITGA3	25	25	VEGFA_FLT1	64	60	VEGFA_NRP1	53	49	FN1_ITGAV	72	54	COL4A1_ITGAV	60	54
COL4A1_ITGB1	78	69	THBS1_ITGA3	69	62	CXCL12_ITGB1	32	32	NPNT_ITGA8	25	24	LGALS1_ITGB1	65	60	LGALS1_ITGB1	52	47	TIMP2_ITGA3	76	54	COL4A1_ITGB1	61	53
VEGFA_KDR	79	68	GRN_SORT1	67	61	THBS1_ITGB1	32	31	LAMB2_RPSA	26	24	CCN1_SDC4	62	58	FGF1_NRP1	49	46	COL18A1_ITGB1	77	54	AGRN_DAG1	61	52
CCN2_IGF2R	69	68	VEGFA_KDR	65	56	COL4A3_ITGAV	31	31	CXCL12_ITGAV	24	24	FGF1_NRP1	62	57	COL4A1_ITGAV	50	45	HLA-A_ERBB2	66	53	PLG_ITGB1	55	52
THBS1_ITGA3	77	68	THBS1_SDC4	70	55	CCN2_LRP1	31	31	THBS1_ITGB1	23	22	CALR_ITGA3	63	57	ALB_LRP2	51	44	MIF_CD74	72	53	TIMP3_KDR	51	51
ANXA2_ROBO4	73	67	COL4A1_ITGAV	54	54	COL18A1_KDR	32	31	COL18A1_KDR	24	22	THBS1_ITGB1	67	57	LAMB2_RPSA	49	44	AZGP1_ITGAV	77	52	LAMB2_RPSA	61	50
COL4A1_ITGAV	79	67	COL4A3_CD47	62	53	A2M_LRP1	31	31	CXCL12_ITGB1	23	21	LGALS3BP_ITGB1	62	57	CCN1_SDC4	51	44	LAMB2_RPSA	76	52	THBS1_SDC1	62	49
HSPG2_ITGB1	76	67	ADAM9_ITGAV	53	52	ANXA2_ROBO4	31	31	ANXA2_ROBO4	20	20	LAMB2_RPSA	70	56	THBS1_SDC4	53	44	PSAP_LRP1	65	51	AZGP1_ITGAV	56	48
DCN_EGFR	67	67	TNC_ITGAV	51	51	LGALS1_ITGB1	31	31	TGM2_ITGB1	20	20	B2M_HLA-F	54	54	CCN1_ITGAV	45	43	MFGE8_ITGAV	75	51	FN1_ITGAV	55	47
ADAM9_ITGB1	72	66	COL4A1_ITGB1	54	50	GNAI2_F2R	33	30	NECTIN2_NECTIN2	27	20	THBS1_ITGA3	62	54	APP_NCSTN	43	42	COL4A1_ITGB1	75	51	TGM2_ITGB1	50	47
CCN2_LRP1	66	66	CX3CL1_ITGAV	51	50	THBS1_SDC4	32	30	THBS1_SDC4	22	20	COL18A1_KDR	65	53	LGALS3BP_ITGB1	46	41	LGALS3BP_ITGB1	75	50	ITGAV_THY1	58	47
CX3CL1_ITGAV	74	65	NPNT_ITGA8	57	50	PLAT_LRP1	31	30	B2M_HLA-F	20	20	HSPG2_ITGB1	56	53	COL18A1_KDR	45	41	CX3CL1_ITGAV	74	49	CX3CL1_ITGAV	57	47
ADAM9_ITGAV	72	65	ANXA2_ROBO4	50	50	PSAP_LRP1	31	30	GNAI2_F2R	23	20	VCAM1_ITGB1	59	52	ITGAV_THY1	40	37	ITGAV_THY1	76	49	TGM2_SDC4	52	47
TNC_ITGB1	73	64	HSPG2_ITGB1	52	50	CCN1_ITGAV	29	29	COL4A1_ITGAV	19	19	APP_NCSTN	54	51	VCAM1_ITGB1	38	36	APOE_LRP1	65	49	APP_NCSTN	50	46
LAMB2_RPSA	78	64	GAS6_TYRO3	63	49	VCAM1_ITGB1	29	29	HSPG2_ITGB1	18	18	ITGAV_THY1	56	51	HSPG2_ITGB1	39	35	APOE_LDLR	66	48	VEGFA_NRP1	50	46
TGM2_ITGB1	71	64	APP_NCSTN	49	49	LAMB2_RPSA	33	28	TIMP1_CD63	18	18	CXCL12_ITGB1	53	49	B2M_HLA-F	35	35	PLG_ITGB1	77	48	GRN_SORT1	61	46
TNC_ITGAV	73	64	ITGAV_THY1	49	49	TIMP1_CD63	32	28	GAS6_TYRO3	19	18	FN1_ITGB1	50	49	COL4A1_ITGB8	41	33	A2M_LRP1	65	48	FN1_ITGB1	53	46
PSAP_LRP1	66	64	TIMP1_CD63	58	49	GRN_SORT1	29	27	COL4A1_ITGB1	18	17	FN1_ITGAV	55	48	FN1_ITGB1	35	32	DCN_EGFR	65	47	HSPG2_ITGB1	50	45
APP_NCSTN	72	62	ADAM9_ITGB1	52	49	TGM2_ITGB1	30	27	APOE_LRP2	17	17	ALB_LRP2	56	47	PLG_ITGB1	34	31	VEGFA_KDR	71	46	COL4A3_ITGAV	54	45
PLAT_LRP1	66	61	TNC_ITGB1	50	48	FGF1_FGFR1	30	27	LAMA5_BCAM	17	17	GRN_SORT1	58	46	LAMB1_ITGB1	31	31	VEGFA_NRP1	72	45	ANXA2_ROBO4	49	44
ITGAV_THY1	76	61	LAMA5_BCAM	52	48	SEMA3B_NRP1	33	27	SEMA3B_NRP1	18	17	HLA-A_ERBB2	46	46	TGM2_ITGB1	33	31	SERPINE1_LRP2	74	45	VEGFA_KDR	49	44
VCAM1_ITGB1	67	60	GNAI2_F2R	60	47	APOE_LRP2	30	27	COL4A1_ITGB8	17	16	ANXA2_ROBO4	56	45	GRN_SORT1	36	30	GPC3_CD81	60	45	FGF1_NRP1	51	42
LAMB1_ITGB1	70	60	TGM2_ITGB1	50	47	HSPG2_ITGB1	31	27	FGF1_FGFR1	16	16	CXCL12_ITGAV	52	45	FN1_ITGAV	33	30	ADAM9_ITGAV	73	45	MFGE8_ITGAV	54	42
NPNT_ITGA8	72	60	ADAM9_ITGA3	51	46	LAMA5_BCAM	30	27	CX3CL1_ITGAV	16	16	COL4A1_ITGB8	49	44	LAMA5_BCAM	32	29	FN1_ITGB1	74	45	ADAM9_ITGB1	47	41
GRN_SORT1	77	59	AGRN_DAG1	53	45	APP_NCSTN	27	26	TGM2_SDC4	18	16	AGRN_DAG1	52	44	TGM2_SDC4	34	29	COL4A3_ITGAV	73	45	MIF_CD74	43	41
CCN1_ITGAV	68	59	CCN1_ITGAV	45	44	CCN2_LRP6	26	26	CCN2_LRP6	15	15	TGM2_ITGB1	53	42	TIMP1_CD63	35	29	ADAM9_ITGB1	71	44	ALB_LRP2	62	40
A2M_LRP1	66	59	NID1_ITGAV	45	44	COL4A1_ITGB1	26	25	VCAM1_ITGB1	15	15	TIMP1_CD63	50	41	CCN2_IGF2R	28	28	VIM_CD44	53	43	COL4A1_ITGB8	54	39
DCN_TLR4	57	57	ARF1_INSR	54	44	LGALS3BP_ITGB1	28	25	FGF1_FGFR3	15	15	LAMA5_BCAM	53	41	NECTIN2_NECTIN2	51	28	APP_NCSTN	76	43	NECTIN2_NECTIN2	58	39
NID1_ITGAV	63	57	B2M_HLA-F	44	44	COL4A3_CD47	28	25	JAG1_CD46	15	15	GAS6_TYRO3	50	40	CCN1_ITGB5	35	28	AGRN_DAG1	76	42	NPNT_ITGA8	47	39
TIMP1_CD63	79	56	APOE_LRP2	55	43	NID1_ITGAV	25	25	AGRN_DAG1	15	15	MFGE8_ITGAV	48	40	AGRN_DAG1	33	28	HSP90AA1_EGFR	65	41	DCN_EGFR	40	38
ARF1_INSR	75	55	THBS1_CD47	57	43	NECTIN2_NECTIN2	25	25	GRN_SORT1	19	14	CX3CL1_ITGAV	45	40	CXCL12_ITGB1	28	27	TGM2_ITGB1	69	41	GAS6_TYRO3	54	38
LAMA5_BCAM	72	55	A2M_LRP1	40	40	APOE_LRP1	29	25	IGFBP4_LRP6	14	14	TGM2_SDC4	52	40	CXCL12_ITGAV	30	26	FGF1_NRP1	73	40	GRN_TNFRSF1A	60	38
CCN2_LRP6	55	55	CCN2_LRP1	40	40	CX3CL1_ITGAV	24	24	HSP90AA1_FGFR3	14	13	CCN2_FGFR2	41	39	SEMA3B_NRP1	30	26	COL4A1_ITGB8	70	39	HSP90AA1_EGFR	40	38
THBS1_SDC4	75	54	PSAP_LRP1	40	40	COL4A1_ITGAV	26	24	HLA-A_ERBB2	13	13	CCN2_LRP1	40	39	HLA-A_ERBB2	26	25	CXCL12_ITGB1	67	39	ADAM9_ITGAV	45	38
FN1_ITGB1	64	54	COL4A1_ITGB8	51	40	FGF1_FGFR3	27	24	CCN1_ITGAV	13	13	CCN1_ITGB5	55	38	ARF1_INSR	32	25	HSPG2_ITGB1	70	39	HLA-A_ERBB2	39	37
CCN2_ITGA5	54	54	SEMA3B_NRP1	59	40	IGFBP4_LRP6	26	23	LTBP3_ITGB5	15	13	APOE_SORL1	41	38	GNAI2_F2R	33	24	CXCL12_ITGAV	65	39	LAMA5_BCAM	52	36
ADAM9_ITGA3	70	53	FN1_ITGB1	40	39	CCN1_SDC4	27	23	JAG1_NOTCH3	13	12	LAMB1_ITGB1	47	37	ANXA2_ROBO4	26	24	PLAT_LRP1	65	39	HMGB1_SDC1	56	36
GAS6_TYRO3	74	53	PLAT_LRP1	38	38	LAMB1_ITGB1	23	23	ITGAV_THY1	12	12	LRPAP1_SORT1	50	36	COL4A3_CD47	31	24	TGM2_SDC4	71	38	LAMB1_ITGB1	41	35
COL4A3_CD47	75	53	TNC_PTPRB	49	38	TGM2_SDC4	30	22	A2M_LRP1	12	12	PLG_ITGB1	42	35	LRPAP1_LRP2	27	23	THBS1_SDC1	76	38	PSAP_LRP1	36	35
COL4A1_ITGB8	77	53	FN1_ITGAV	40	38	COL1A2_ITGB1	22	22	SERPING1_LRP1	12	12	GNAI2_F2R	48	35	CCN2_LRP6	23	23	VCAM1_ITGB1	69	38	A2M_LRP1	36	35
COL1A2_ITGB1	62	53	VCAM1_ITGB1	40	38	APP_LRP1	28	22	ADAM9_ITGA3	12	12	NPNT_ITGA8	43	35	GAS6_TYRO3	27	23	NPNT_ITGA8	68	37	VCAM1_ITGB1	42	35
PLG_ITGB1	57	53	APP_LRP1	39	37	LTBP3_ITGB5	27	22	PSAP_LRP1	12	12	PSAP_LRP1	40	35	MFGE8_ITGAV	27	22	SPP1_CD44	52	36	B2M_HLA-F	35	35
APP_LRP1	65	52	CCN2_IGF2R	36	36	CCN1_ITGB5	28	21	COL4A1_ITGA1	13	12	A2M_LRP1	39	34	FGF1_FGFR3	24	22	GRN_SORT1	77	36	ADAM9_ITGA3	45	34
FN1_ITGAV	65	52	LTBP3_ITGB5	47	36	HLA-A_ERBB2	22	21	PTPRM_PTPRM	17	12	NECTIN2_NECTIN2	34	33	ADAM9_ITGB1	22	22	LAMB1_ITGB1	59	35	APOE_LRP1	36	34
APOE_LRP2	69	52	LAMB1_ITGB1	38	36	GAS6_TYRO3	23	21	APOE_SORL1	13	12	COL4A1_ITGA1	47	33	APOE_SORL1	24	22	APOE_SORL1	51	35	HBEGF_CD9	42	34
MFGE8_ITGAV	63	51	COL18A1_KDR	57	36	DCN_TLR4	22	20	CCN2_LRP1	12	12	PLAT_LRP1	36	33	PSAP_LRP1	21	21	ALB_LRP2	74	34	APP_TNFRSF21	40	34
HLA-A_ERBB2	51	50	JAG1_CD46	48	35	TGFB1_TGFBR2	22	20	CCN1_SDC4	12	12	HSP90AA1_FGFR3	43	33	HSP90AA1_FGFR3	24	21	NID1_ITGAV	58	33	THBS1_CD47	43	33
LAMA2_ITGB1	62	49	ADAM9_ITGB5	48	34	ADAM9_ITGA3	20	20	BGN_FGFR3	13	12	SEMA3B_NRP1	47	33	CCN2_LRP1	21	21	APP_LRP1	65	33	SERPINE1_LRP1	35	32
FGF1_FGFR1	67	48	FGF1_FGFR1	36	34	FN1_ITGAV	21	20	PLAT_LRP1	12	12	BMP7_ENG	44	33	ADAM9_ITGAV	21	21	PTMA_VIPR1	49	33	GNAI2_F2R	52	32
GNAI2_F2R	72	46	FGF1_FGFR4	34	33	JAG1_NOTCH3	29	20	ADAM9_ITGAV	11	11	CCN2_IGF2R	36	33	APP_LRP1	21	21	TGFB1_TGFBR2	60	32	CALR_LRP1	36	32
APOE_SORL1	71	44	DCN_EGFR	34	33	ADAM9_ITGAV	20	20	ADAM9_ITGB1	11	11	ARF1_INSR	52	32	BMP2_ENG	24	21	VEGFA_GPC1	58	32	APP_LRP1	36	32
APP_TNFRSF21	58	44	BMP7_ENG	39	32	BMP7_ENG	20	20	APOE_LRP1	11	11	FN1_ITGB8	44	32	CCN2_FGFR2	21	21	APP_GPC1	60	32	APOE_LDLR	33	31
FGF1_FGFR4	65	44	DCN_TLR4	32	32	JAG1_CD46	29	20	APP_LRP1	12	11	COL4A3_CD47	43	31	A2M_LRP1	20	20	GNAS_VIPR1	49	31	CXCL12_ITGAV	39	31
TNC_PTPRB	66	43	CCN1_ITGB5	41	31	CCN4_ITGB1	19	19	APP_NCSTN	13	11	CCN2_LRP6	31	31	ADAM9_ITGA3	20	20	DCN_TLR4	47	31	NID1_ITGAV	38	31
JAG1_CD46	70	42	NECTIN2_NECTIN2	63	31	AGRN_DAG1	22	19	COL4A3_CD93	12	11	TNC_ITGAV	34	31	IGFBP4_LRP6	22	20	APP_TNFRSF21	66	31	COL4A1_ITGA1	45	31
CXCL12_ITGB1	49	42	APOE_LRP1	40	31	APOE_SORL1	25	19	THBS1_CD47	11	11	TNC_ITGB1	36	31	THBS1_CD47	25	20	SERPINE1_LRP1	63	31	CXCL12_ITGB1	38	30
DCN_ERBB4	42	42	MFGE8_ITGAV	31	30	DCN_EGFR	21	19	NID1_ITGAV	11	11	NID1_ITGAV	37	30	APOE_LRP1	20	19	ADAM9_ITGA3	72	31	LRPAP1_SORT1	49	30
AGRN_DAG1	73	41	LRPAP1_SORT1	44	29	MFGE8_ITGAV	20	19	CCN4_ITGB1	11	11	JAG1_CD46	43	30	LRPAP1_SORT1	28	19	FN1_ITGB8	70	30	PLAT_LRP1	36	30
SEMA3B_NRP1	69	41	HLA-A_ERBB2	29	29	TGFB1_ITGAV	20	19	BMP7_ENG	12	11	IGFBP4_FZD8	40	30	TGM2_ADGRG1	26	19	GAS6_TYRO3	72	30	COL18A1_KDR	46	30
THBS1_CD47	71	40	TGM2_SDC4	50	29	ITGAV_THY1	19	19	MFGE8_ITGAV	11	11	FGF1_FGFR3	40	30	EFNB2_PECAM1	26	19	ADAM15_ITGAV	59	30	ANXA1_EGFR	37	29
TGFB1_TGFBR2	45	40	PLG_ITGB1	31	28	ADAM9_ITGB1	20	18	COL4A3_CD47	12	10	BMP2_ENG	39	30	COL4A1_ITGA1	28	19	TNC_ITGB1	58	30	EPCAM_EPCAM	57	29
VIM_CD44	43	39	CCN1_SDC4	44	28	TGFB1_TGFBR3	21	18	DCN_EGFR	10	10	ADAM9_ITGB1	33	30	PLAT_LRP1	18	18	DCN_MET	49	30	FN1_ITGB8	45	29
LTBP3_ITGB5	66	39	IGFBP4_FZD8	37	28	COL4A1_ITGB8	21	18	ADAM9_ITGB5	10	10	AZGP1_ITGAV	35	29	MFGE8_PDGFRB	21	18	COL1A2_ITGB1	65	29	TNC_ITGB1	31	29
COL18A1_KDR	77	39	APOE_SORL1	38	28	FN1_ITGB1	20	18	CALR_LRP1	11	10	ADAM15_ITGAV	38	28	NID1_ITGAV	19	18	TNC_ITGAV	62	29	FGF1_CSPG4	33	28
CXCL12_ITGAV	50	37	SIRPA_CD47	51	27	FN1_ITGB8	19	17	SOST_LRP6	11	10	LRPAP1_LRP2	44	28	BMP7_ENG	25	18	TGFB1_ITGAV	60	28	TGM2_ADGRG1	46	28
ADAM15_ITGB1	47	37	CALR_LRP1	37	27	TNC_ITGAV	17	17	CCN1_ITGB5	10	10	ADAM17_ITGB1	30	28	FGF1_FGFR4	20	18	CALR_LRP1	64	28	COL1A2_ITGB1	32	27
CCN4_ITGB1	48	37	CD47_SIRPA	51	27	ADAM15_ITGAV	18	17	JAG1_NOTCH2	11	10	ADAM15_ITGB1	38	28	EPCAM_EPCAM	36	18	FGF1_FGFR1	64	28	FGF1_FGFR1	35	27
ADAM9_ITGB5	69	36	CXCL12_ITGAV	27	27	HSP90AA1_FGFR3	24	17	GNAI2_ADORA1	13	10	CCN4_ITGB1	34	28	CX3CL1_ITGAV	20	18	HBEGF_CD9	68	28	GPC3_CD81	27	27
CLEC11A_ITGB1	48	36	FN1_ITGB8	38	27	ADAM15_ITGB1	18	17				FGF1_FGFR1	38	28	CCN4_ITGB1	18	18	NECTIN2_NECTIN2	53	28	MFGE8_PDGFRB	49	27
APOE_LRP1	62	36	GRN_TNFRSF1A	42	27	TGFB1_ENG	21	17				APOE_LRP1	37	27	SERPING1_LRP1	19	18	HMGB1_SDC1	77	27	LTBP3_ITGB5	45	27
TGFB1_ITGAV	46	35	APP_TNFRSF21	27	27	TNC_ITGB1	16	16				CCN2_ITGA5	27	27	COL18A1_GPC4	20	18	FGF1_CSPG4	67	26	THBS1_LRP1	34	27
FGF1_CSPG4	51	35	CXCL12_ITGB1	27	27	VEGFA_GPC1	17	16				ADAM9_ITGAV	33	27	BGN_FGFR3	19	17	BMP2_ENG	70	26	ADM_RAMP3	39	26
LRPAP1_SORT1	70	35	CCN2_LRP6	26	26	FBN1_ITGB1	16	16				FGF1_FGFR2	35	27	COL1A2_ITGB1	18	17	ARF1_INSR	70	26	TNC_ITGAV	29	26
FN1_ITGB8	62	35	COL1A2_ITGB1	27	26	IGFBP4_FZD8	17	16				APP_LRP1	33	26	CD47_SIRPA	23	17	COL18A1_KDR	73	26	BMP2_ENG	32	26
TGM2_SDC4	70	34	LAMA2_ITGB1	25	24	CALR_LRP1	27	16				COL1A2_ITGB1	38	25	FN1_ITGB8	23	17	ADAM15_ITGB1	57	25	PTMA_VIPR1	25	25
IGFBP4_FZD8	63	34	FGF1_CSPG4	26	24	COL4A3_CD93	17	16				IGFBP4_LRP6	31	25	TNC_ITGAV	20	17	ANXA1_EGFR	61	25	APP_GPC1	29	25
BMP7_ENG	65	34	CCN2_ITGA5	23	23	APP_TNFRSF21	17	16				PDGFD_PDGFRB	34	25	TNC_ITGB1	18	17	GNAI2_F2R	70	25	GNAS_VIPR1	25	24
ADAM17_ITGB1	38	33	BGN_TLR4	32	23	ARF1_INSR	20	16				BGN_FGFR3	40	25	NPNT_ITGA8	21	17	COL4A1_ITGA1	65	24	PLG_F2R	43	24
CCN2_FGFR2	33	33	POSTN_PTK7	29	22	CCN2_IGF2R	16	16				DCN_EGFR	28	24	LTBP3_ITGB5	21	17	GRN_TNFRSF1A	76	24	APOE_SORL1	26	24
FBN1_ITGB1	38	32	COL18A1_GPC4	37	22	FBN1_ITGAV	15	15				APP_CAV1	25	24	SIRPA_CD47	23	17	THBS1_CD47	66	24	VEGFA_GPC1	29	24
ADAM15_ITGAV	47	32	COL4A1_ITGA1	44	22	FGF1_FGFR4	16	15				APP_TNFRSF21	30	24	PDGFD_PDGFRB	22	16	CLEC11A_ITGB1	56	24	ADAM9_ITGB5	41	24
SIRPA_CD47	65	30	EFEMP1_EGFR	31	21	COL4A1_ITGA1	20	15				PLG_F3	37	23	CALR_LRP1	17	16	LAMA5_BCAM	66	23	BMP7_ENG	30	23
GNAS_VIPR1	43	30	IGFBP4_LRP6	25	21	THBS1_LRP1	23	15				HSP90AA1_EGFR	28	23	SOST_LRP6	17	16	SPON2_ITGB1	51	23	THBS1_ITGA6	27	23
CD47_SIRPA	65	30	TGFB1_ITGAV	21	21	BGN_FGFR3	25	15				THBS1_CD47	38	23	THBS1_ITGA6	20	16	LRPAP1_SORT1	70	23	ARF1_INSR	37	23
NECTIN2_NECTIN2	55	29	SERPING1_LRP1	32	20	SOST_LRP6	23	15				ADAM9_ITGA3	31	23	IGFBP4_FZD8	19	16	LAMA2_ITGB1	59	23	MMP7_CD151	28	23
FGF1_CD44	43	29	ADAM15_ITGB1	20	20	COL18A1_GPC4	18	14				FGF1_FGFR4	30	22	REN_ATP6AP2	23	16	APP_CAV1	50	23	ADAM15_ITGB1	27	22
CALR_LRP1	62	29	ADAM15_ITGAV	20	20	LRPAP1_SORT1	22	14				TGFB1_ITGAV	27	22	FGF1_FGFR2	18	15	TGFB1_ENG	61	23	SPON2_ITGB1	25	22
CCN1_SDC4	65	29	DCN_ERBB4	21	20	FGF1_CSPG4	14	14				TGFB1_TGFBR2	28	21	ADAM9_ITGB5	17	15	HSP90AA1_FGFR3	45	23	TGFB1_TGFBR2	22	22
AZGP1_ITGAV	43	28	TGFB1_ENG	21	19	THBS1_CD47	23	14				TGFB1_ENG	26	21	ADAM15_ITGB1	16	15	DCN_ERBB4	39	22	SPP1_CD44	21	21
GRN_TNFRSF1A	63	28	HSP90AA1_EGFR	33	19	VEGFB_FLT1	20	14				LAMA2_ITGB1	26	20	ADAM15_ITGAV	17	15	THBS1_LRP1	62	21	VIM_CD44	21	21
CCN1_ITGB5	65	27	LAMA2_RPSA	24	19	ADAM9_ITGB5	20	14				DCN_MET	22	20	APP_TNFRSF21	15	15	FBLN1_ITGB1	45	21	TGFB1_ITGAV	24	21
APP_GPC1	41	27	FN1_ITGA8	33	19	BGN_TLR4	18	14				APOE_LRP5	22	19	TNC_PTPRB	19	15	MFGE8_PDGFRB	72	20	PLG_F3	44	21
IGFBP4_LRP6	55	25	TGFB1_TGFBR2	21	19	REN_ATP6AP2	17	14				F13A1_ITGB1	22	19	HSP90AA1_EGFR	17	15	BGN_TLR4	46	20	LRPAP1_LRP2	44	21
SPON2_ITGB1	28	25	PTPRM_PTPRM	46	18	GNAI2_TBXA2R	20	14				EFNB2_PECAM1	36	19	FGF1_FGFR1	19	15	APOE_VLDLR	32	20	DCN_TLR4	22	21
FBN1_ITGAV	39	25	AZGP1_ITGAV	19	18	JAG1_NOTCH1	19	14				GNAI2_IGF1R	33	19	CALR_SCARF1	16	15	BGN_FGFR3	44	19	ADAM15_ITGAV	25	20
FGF1_FGFR2	33	25	FBN1_ITGB1	18	18	HSP90AA1_EGFR	20	14				REN_ATP6AP2	43	19	MCAM_MCAM	30	14	CALR_SCARF1	43	19	FGF1_FGFR4	26	20
EFEMP1_EGFR	62	24	FBN1_ITGAV	18	18	CD14_ITGB1	15	13				TGM2_ADGRG1	39	19	PTPRM_PTPRM	32	14	PLG_F2R	74	19	BGN_TLR4	22	20
COL4A1_ITGA1	72	24	GNAS_VIPR1	18	18	BMP2_ENG	17	13				FGB_ITGAV	23	19	ADAM17_ITGB1	14	14	IGFBP4_LRP6	50	18	APP_CAV1	22	20
CD14_ITGB1	35	24	PLG_F3	25	18	PTPRM_PTPRM	13	13				SOST_LRP6	25	19	DCN_EGFR	16	14	PROS1_TYRO3	64	18	CLEC11A_ITGB1	24	20
MIF_CXCR4	56	24	THBS1_LRP1	36	18	SERPING1_LRP1	25	13				GRN_TNFRSF1A	42	18	PLG_F2R	20	14	APOE_LRP5	33	18	JAG1_CD46	31	20
POSTN_PTK7	47	23	CALR_SCARF1	25	18	MFGE8_PDGFRB	17	13				PTMA_VIPR1	21	18	TGFB1_ITGAV	14	14	BMP7_ENG	60	18	GNAI2_ADORA1	40	19
PTMA_VIPR1	43	21	CXADR_CXADR	43	18	SPON2_ITGB1	16	13				PLG_F2R	36	18	CCN2_ITGA5	14	14	ANGPT1_ITGB1	46	18	PROS1_TYRO3	36	19
FGF1_FGFR3	35	21	MIF_CXCR4	26	18	TNC_PTPRB	16	13				PDGFC_PDGFRB	29	18	TGFB1_TGFBR2	14	14	TGM2_ADGRG1	68	17	SERPING1_LRP1	31	19
ADAM12_ITGB1	24	21	ADAM17_ITGB1	20	18	APP_GPC1	15	13				MFGE8_PDGFRB	39	18	GNAI2_ADORA1	18	13	TGFB1_TGFBR3	61	17	COL18A1_ITGA5	32	19
TGFB1_TGFBR3	44	21	CLEC11A_ITGB1	18	17	GRN_TNFRSF1A	19	12				LTBP3_ITGB5	44	18	FN1_ITGA8	17	13	PLG_F3	71	17	SERPINA1_LRP1	32	19
FBLN1_ITGB1	26	21	PTMA_VIPR1	18	17	ALCAM_NRP1	15	12				GNAS_VIPR1	20	17	TGFB1_TGFBR3	13	13	ADAM9_ITGB5	72	17	COL18A1_GPC4	29	19
SEMA7A_ITGB1	25	20	BMP7_BMPR2	33	17	CCN2_ITGB2	12	12				COL18A1_GPC4	39	17	GRN_TNFRSF1A	20	13	ANXA1_DYSF	42	17	GPI_AMFR	36	18
TGFB1_ENG	45	20	CCN4_ITGB1	17	17	TGFB1_VASN	20	12				RTN4_LINGO1	29	17	PTMA_VIPR1	13	13	APOE_SCARB1	23	17	DCN_MET	21	18
SOST_LRP6	51	20	VIM_CD44	17	17	LAMA2_ITGB1	12	12				FBN1_ITGAV	19	17	VEGFB_FLT1	15	13	FGF1_FGFR4	62	17	SEMA3B_NRP1	39	18
TGFB1_VASN	43	19	ALB_LRP2	39	16	THBS1_ITGA6	20	12				SOST_LRP5	21	17	GNAS_VIPR1	13	13	FGF1_CD44	53	16	EFNB1_ERBB2	32	18
HSP90AA1_EGFR	62	18	SOST_LRP6	24	16	FN1_ITGA8	18	12				DCN_ERBB4	23	17	AZGP1_ITGAV	14	12	FGF1_FGFR3	43	16	FN1_SDC2	35	17
VEGFA_GPC1	41	18	CCN2_FGFR2	16	16	VEGFB_NRP1	19	12				APP_GPC1	17	16	VEGFB_NRP1	16	12	HLA-B_LILRB2	18	16	HMGB1_THBD	27	17
ALB_LRP2	57	18	FGF1_CD44	17	16	TFPI_LRP1	15	12				ANGPT1_ITGB1	17	16	SEMA3F_NRP1	12	12	RPS19_C5AR1	39	15	LAMA2_RPSA	20	17
BGN_TLR4	53	18	RTN4_LINGO1	24	16	TGFB1_ITGB8	19	11				TGFB1_VASN	26	16	THBS1_LRP1	14	12	JAG1_CD46	57	15	COL4A3_CD47	28	17
SERPING1_LRP1	58	18	PLG_F2R	28	16	APOE_LDLR	14	11				TGFB1_TGFBR3	24	16	JAG1_CD46	17	12	DCN_TLR2	18	15	ANXA1_DYSF	19	17
PLG_F2R	55	17	TGFB1_TGFBR3	20	15	F13A1_ITGB1	11	11				CLEC11A_ITGB1	23	16	BMP2_BMPR2	14	12	HLA-A_LILRB2	18	15	COL18A1_GPC1	28	17
CCN2_ITGB2	16	16	TGFB1_VASN	21	15	COL18A1_GPC1	15	11				FN1_SDC2	34	15	VEGFA_GPC1	12	12	THBS1_ITGA6	62	15	HSP90AA1_FGFR3	19	17
ANGPTL2_ITGB1	20	16	PROS1_TYRO3	32	15	PGF_FLT1	12	11				ANXA1_EGFR	22	15	FAM3C_LIFR	17	12	FBN1_ITGAV	32	15	LAMA2_ITGB1	19	17
SPP1_CD44	41	16	JAG1_NOTCH3	36	15	ANXA1_DYSF	16	11				CD47_SIRPA	33	15	GNAI2_IGF1R	16	12	HLA-C_LILRB2	18	15	TGFB1_TGFBR3	22	16
SLIT2_APP	18	15	LAMA2_DAG1	23	15	LTBP1_ITGB5	15	11				POSTN_PTK7	27	15				ANXA2_TLR2	18	15	TGFB1_VASN	22	16
APOE_LDLR	29	15	FN1_SDC2	28	15	JAG1_NOTCH2	21	11				TNC_PTPRB	24	15				ADM_RAMP3	67	15	BGN_FGFR3	18	16
MYL9_CD69	17	15	EFNB1_EPHB4	22	15	PGF_NRP1	13	10				SPON2_ITGB1	19	15				THBS2_ITGB1	38	14	FN1_ITGA8	37	16
FN1_ITGA8	45	15	COL4A3_CD93	22	15	GNAI2_IGF1R	18	10				SIRPA_CD47	33	15				MYL9_CD69	25	14	THBS1_PTPRJ	21	16
CALR_SCARF1	53	15	THBS1_ITGA6	32	14	SEMA3C_NRP1	11	10				DCN_TLR4	17	15				MMP7_CD151	57	14	TNFSF12_TNFRSF12A	27	15
COL4A3_CD93	45	15	APP_GPC1	16	14	GNAI2_EGFR	15	10				FBN1_ITGB1	19	14				IGFBP4_FZD8	33	14	TGFB1_ENG	24	15
ANGPT1_ITGB1	16	15	TGM2_ADGRG1	33	14	AFDN_NECTIN2	22	10				VEGFA_GPC1	16	14				LTBP3_ITGB5	67	14	PLAU_LRP2	26	15
SPON1_APP	18	14	PDGFD_PDGFRB	24	14	GNAI2_ADORA1	25	10				VEGFB_NRP1	27	14				ANGPTL3_ITGAV	31	13	LIF_IL6ST	19	15
DCN_MET	14	14	FGF1_FGFR3	15	14	ANXA1_EGFR	11	10				EFNB1_ERBB2	32	14				CLCF1_IL6ST	43	13	CLCF1_IL6ST	21	15
MDK_ITGB1	18	14	FGF1_FGFR2	15	13	CCN2_FGFR2	10	10				LAMA2_RPSA	20	14				TGFB1_ITGB8	52	13	TNC_PTPRB	27	15
L1CAM_ITGAV	20	14	GNAI2_IGF1R	40	13	GAS6_AXL	19	10				GPC3_CD81	17	14				FN1_SDC2	59	13	FGF1_CD44	20	15
COL18A1_GPC4	58	14	MFGE8_PDGFRB	23	13	MMP7_CD151	11	10				SLIT2_APP	18	14				VCAN_ITGB1	37	13	FGF1_FGFR3	19	15
ARF1_CHRM3	37	14	CD14_ITGB1	13	13	PSEN1_NOTCH3	18	10				PDGFB_PDGFRB	31	14				ADAM17_ITGB1	36	13	GNAI2_EGFR	38	15
APP_CAV1	23	14	MCAM_MCAM	43	13	CCN2_ITGA5	10	10				APOE_SCARB1	20	14				LAMA2_DAG1	55	13	FBLN1_ITGB1	22	15
RTN4_LINGO1	48	14	EPCAM_EPCAM	36	13	BMP7_BMPR2	19	9				COL4A3_CD93	24	14				FGB_ITGAV	42	12	GAS6_AXL	25	14
THBS1_LRP1	55	13	SPP1_CD44	17	13	PROS1_TYRO3	15	9				GNAS_GCGR	16	14				LRPAP1_LRP2	71	12	COL4A3_CD93	28	14
TGM2_ADGRG1	58	13	LRPAP1_LRP2	32	12	EFNB2_PECAM1	19	9				SEMA3F_NRP1	30	13				FGB_ITGB1	43	12	IGFBP4_LRP6	15	14
PLG_F3	54	13	VEGFA_GPC1	16	12	EPCAM_EPCAM	9	9				FGF1_CSPG4	19	13				COL1A1_ITGB1	24	11	FGB_ITGAV	17	14
LRPAP1_LRP2	59	13	TFPI_LRP1	27	12	APP_CAV1	9	9				CALR_SCARF1	22	13				SEMA7A_ITGB1	29	11	COL4A2_CD93	29	14
JAG1_NOTCH3	56	13	PSEN1_NOTCH3	28	12	CXCL10_SDC4	10	9				FGB_ITGB1	23	13				COL18A1_ITGA5	64	11	LAMA2_DAG1	19	14
THBS1_ITGA6	55	12	TGFB1_ITGB8	19	12	MDK_ITGB1	9	9				BMP2_BMPR2	32	13				EPCAM_EPCAM	49	11	COL4A1_CD93	33	14
TGFB3_TGFBR2	16	12	PGF_FLT1	16	12	SLIT3_ROBO4	16	9				CCN2_ITGB2	14	13				SPP1_ITGB3	17	11	PDGFB_PDGFRB	19	14
VEGFA_NRP2	22	12	GNAI2_EGFR	29	12	ADAM17_ITGB1	9	9				APOE_VLDLR	18	13				COL4A1_CD93	59	11	CALR_SCARF1	15	14
BMP7_BMPR2	58	12	LRPAP1_SORL1	23	11	ANGPT1_ITGB1	11	9				THBS1_TNFRSF11B	23	13				GPI_AMFR	64	10	FGB_ITGB1	16	14
HSP90AA1_FGFR3	35	12	JAG1_NOTCH2	28	11	TGM2_ADGRG1	20	9				ADM_RAMP3	27	13				GNAS_GCGR	24	10	TGFB1_ITGB8	23	13
BMP2_ENG	42	12	PGF_NRP1	17	11							FN1_ITGA8	29	13				COL18A1_GPC1	58	10	ADM_RAMP2	31	13
GPC3_CD81	15	12	GNAI2_TBXA2R	26	11							THBS1_ITGA6	37	12				F13A1_ITGB1	26	10	HBEGF_EGFR	25	13
CCN2_ITGAM	11	11	HMGB1_SDC1	20	11							THBS1_LRP1	25	12				FBN1_ITGB1	31	10	EFNB1_EPHB4	19	13
LAMA2_DAG1	59	11	ARF1_CHRM3	13	11							GAS6_AXL	16	12				LAMA2_RPSA	58	10	EFNB2_PECAM1	23	13
JAG1_NOTCH2	55	11	BMP2_ENG	17	10							THBS1_SDC1	25	12				COL4A3_CD47	63	10	RPS19_C5AR1	15	13
HLA-B_LILRB2	11	11	HMGB1_THBD	19	10							HMGB1_THBD	27	12				LGALS1_PTPRC	33	9	ADAM17_ITGB1	13	12
HLA-A_LILRB2	11	11	FAM3C_LIFR	30	10							VEGFB_FLT1	29	12				ANGPTL2_ITGB1	22	9	IGFBP4_FZD8	13	12
MFGE8_PDGFRB	53	11	ALCAM_NRP1	20	10							YBX1_NOTCH1	30	12				COL18A1_GPC4	59	9	LRPAP1_LDLR	22	12
CXCL14_CXCR4	53	11	THBS1_SDC1	18	10							BGN_TLR4	18	12				TNC_PTPRB	48	9	LRPAP1_LRP1	25	12
CXADR_CXADR	29	11	SPON2_ITGB1	10	10							COL4A1_CD93	23	12				SERPINA1_LRP1	56	8	FN1_ITGA5	25	11
LTBP1_ITGB5	38	11	HSP90AA1_FGFR3	14	10							LPL_LRP2	29	11				HMGB1_THBD	56	8	GNAI2_IGF1R	24	11
TGFB1_ITGB8	44	11	APOD_LEPR	22	10							GNAI2_ADORA1	30	11				SPP1_ITGA9	16	8	AFDN_NECTIN2	22	11
GPI_AMFR	68	11	GPI_AMFR	32	10							CALR_LRP1	33	11				ADAM12_ITGB1	17	8	FAM3C_LIFR	33	11
HMGB1_SDC1	38	10	EFNB1_ERBB2	25	10							EFNB1_EPHB4	22	11				REN_ATP6AP2	29	8	LTBP1_ITGB5	17	11
F13A1_ITGB1	12	10	PSEN1_NCSTN	26	10							ADM_RAMP2	21	10				ARF1_PLD2	22	8	ANGPT1_ITGB1	12	11
FN1_SDC2	51	10	VEGFB_FLT1	16	10							MCAM_MCAM	14	10				VTN_ITGAV	17	8	EFEMP1_EGFR	30	11
PROS1_TYRO3	59	10	APOE_VLDLR	13	10							AFDN_NECTIN2	30	10				CD14_ITGB1	31	8	VEGFB_FLT1	29	11
THBS1_SDC1	33	9	EFNB2_PECAM1	26	9							TNFSF10_TNFRSF11B	22	10				GNAI2_ADORA1	67	8	CD14_ITGB1	12	11
HMGB1_THBD	44	9	FBLN1_ITGB1	10	9							SEMA3C_NRP1	26	10				ADM_RAMP2	61	8	PTPRM_PTPRM	39	11
THBS2_ITGB1	10	9	PTN_PTPRB	11	9							LAMA2_DAG1	23	10				FN1_ITGA8	58	8	DCN_ERBB4	11	11
ANGPTL3_ITGAV	11	9	JAG1_NOTCH4	22	9							FGF2_SDC4	18	10				COL4A3_CD93	57	8	PGF_FLT1	21	10
GNAI2_EGFR	54	9	CXCL14_CXCR4	22	9							ARF1_CHRM3	17	10				TGFB1_VASN	55	7	KNG1_PLAUR	15	10
HLA-E_KLRD1	8	8	VEGFB_NRP1	14	9							APLN_APLNR	30	10				PGF_FLT1	50	7	RTN4_S1PR2	10	10
COL3A1_DDR1	54	8	COL18A1_ITGA5	20	9							ADAM9_ITGB5	25	9				LIF_IL6ST	52	7	SEMA7A_ITGB1	10	10
MCAM_MCAM	32	8	LTBP1_ITGB5	14	9							HSPG2_ITGA2	27	9				EFNB1_ERBB2	60	7	FN1_NT5E	26	10
HLA-B_KLRD1	8	8	SEMA7A_ITGB1	9	9							HMGB1_SDC1	20	9				TOR2A_ATP5F1B	24	7	VCAN_ITGB1	12	10
PDGFD_PDGFRB	57	8										FBLN1_ITGB1	9	9				CCL5_SDC4	25	7	TFPI_LRP1	25	9
PSEN1_NOTCH3	52	8										PODXL_SELL	9	9				GAS6_AXL	49	7	REN_ATP6AP2	12	9
NGF_SORT1	25	8										SEMA5A_MET	17	9				SERPING1_LRP1	54	7	THBS2_ITGB1	11	9
COL18A1_ITGA5	51	8										SEMA7A_ITGB1	10	9				LGALS1_CD69	25	6	MCAM_MCAM	37	9
APOE_SCARB1	10	8										APOE_LDLR	14	9				HLA-B_LILRB1	6	6	LPL_LRP2	15	9
APOE_LRP5	13	8										BSG_SLC16A7	17	9				HLA-C_LILRB1	6	6	SLIT2_APP	12	9
PTPRM_PTPRM	35	8										TGFB1_ITGB8	23	9				EFEMP1_EGFR	54	6	PDGFD_PDGFRB	20	9
GNAS_GCGR	8	8										RTN4_TNFRSF19	14	9				TNFSF12_TNFRSF12A	59	6	PDGFC_PDGFRB	18	9
EFNB1_ERBB2	48	8										EFNB2_EPHB4	19	9				GNAS_AVPR2	11	6	YBX1_NOTCH1	14	9
GNAI2_TBXA2R	49	8										COL3A1_DDR1	19	9				GNAI2_EGFR	57	6	APOE_LRP5	9	9
LAMA2_RPSA	59	8										FAM3C_LIFR	25	9				VEGFA_NRP2	25	6	FBN1_ITGAV	10	9
GNAI2_IGF1R	66	8										ADAM12_ITGB1	9	9				LAMC2_ITGB1	22	6	MYL9_CD69	8	8
APOE_VLDLR	35	8										GNAI2_EGFR	18	8				HLA-A_LILRB1	6	6	APOE_VLDLR	8	8
TGFB1_SDC2	41	7										CD14_ITGB1	12	8				EFNB1_EPHB4	42	6	MMP2_SDC2	19	8
FGF2_SDC4	32	7										SEMA4C_PLXNB2	25	8				THBS1_PTPRJ	50	6	KNG1_ITGB2	14	8
APP_FPR2	13	7										LRPAP1_SORL1	20	8				PODXL_SELL	6	6	GNAI2_TBXA2R	17	8
GAS6_MERTK	24	7										LRPAP1_LRP1	24	8				B2M_LILRB1	6	6	RTN4_LINGO1	10	8
BGN_FGFR3	31	7										EFEMP1_EGFR	17	8				LTBP1_ITGB5	44	6	ADM_CALCRL	15	8
BMP8A_TGFBR2	10	7										VIM_CD44	11	8				SLIT2_APP	31	6	LGALS1_CD69	8	8
PTN_PTPRB	30	7										JAG1_NOTCH3	32	8				BGN_TLR2	18	6	SEMA4D_PLXNB2	16	8
PDGFC_PDGFRB	38	7										SLIT3_ROBO4	23	8				RTN4_S1PR2	25	6
IL33_IL1RL1	7	6										SPP1_CD44	9	8				AFDN_NECTIN2	56	6
PGF_FLT1	34	6										FSTL1_DIP2A	17	8				SEMA3B_NRP1	65	6
L1CAM_CD9	18	6										PSEN1_NCSTN	28	7				FGF1_FGFR2	17	6
LRPAP1_LRP1	49	6										VTN_ITGAV	10	7				SEMA4D_PLXNB2	42	6
PODXL_SELL	6	6										SERPING1_LRP1	28	7				FGF2_SDC4	20	5
DCN_TLR2	6	6										ARF1_PLD2	16	7				PDGFD_PDGFRB	50	5
CCN2_NTRK1	6	6										ANGPTL3_ITGAV	11	7				BSG_SLC16A1	26	5
CD9_L1CAM	18	6										GNAI2_CAV1	14	7				PDGFB_PDGFRB	47	5
HBEGF_CD9	13	6										BMP7_BMPR2	31	7				L1CAM_ITGAV	22	5
PSEN1_NCSTN	47	6										GNAI2_TBXA2R	23	7				VEGFB_FLT1	58	5
TFPI_LRP1	48	6										COL18A1_GPC1	15	7				PDGFC_PDGFRB	45	5
LRPAP1_SORL1	53	6										GNAI2_EDNRA	15	7				TGFB2_TGFBR2	7	5
ARF1_PLD2	16	5										EPCAM_EPCAM	7	7				LRPAP1_LRP1	54	4
SPP1_ITGB3	11	5										SPP1_ITGB3	8	7				FSTL1_DIP2A	41	4
CTF1_IL6ST	9	5										HBEGF_CD9	11	7				RTN4_LINGO1	34	4
ANXA2_TLR2	7	5										GPI_AMFR	34	7				FAM3C_LIFR	51	4
THBS1_TNFRSF11B	24	5																HBEGF_EGFR	50	4
COL1A1_ITGB1	6	5																BSG_SLC16A7	26	4
TGFB3_TGFBR3	15	5																MDK_ITGB1	13	4
EFNB1_EPHB4	48	5																PTN_PLXNB2	45	4
SLIT3_ROBO4	46	5																FN1_NT5E	53	4
NAMPT_INSR	49	5																FN1_ITGB6	36	3
EPCAM_EPCAM	25	5																FN1_ITGA5	58	3
FAM3C_LIFR	61	5																BMP2_BMPR2	51	3
TNFSF13_SDC2	33	4																KNG1_PLAUR	44	3
CD99_PILRB	26	4																ADM2_RAMP3	18	3
SOST_LRP5	15	4																MMP2_SDC2	46	3
SPP1_ITGA4	13	4																PGF_NRP1	39	3
JAG1_NOTCH1	41	4																TFPI_LRP1	51	3
ANXA1_DYSF	53	4																PROS1_AXL	40	3
HLA-C_LILRB2	11	4																RELN_ITGB1	6	3
MMP2_SDC2	36	4																RTN4_RTN4RL1	12	3
APOD_LEPR	44	4																RTN4_TNFRSF19	17	3
EPHA4_EFNB1	42	4																C1QA_CSPG4	43	3
ALCAM_NRP1	44	4																APP_FPR2	6	3
EFNB1_EPHA4	42	4																YBX1_NOTCH1	47	3
SEMA3F_NRP1	43	4																COL4A2_CD93	64	3
MDK_SDC4	18	4																CXADR_CXADR	27	3
RPS19_C5AR1	18	4																DAG1_LAMA4	14	3
EFNB2_PECAM1	47	4																ANXA1_FPR3	8	2
SEMA4C_PLXNB2	42	3																TGFB1_ACVRL1	37	2
FSTL1_DIP2A	30	3																MDK_SDC4	14	2
GAS6_AXL	28	3																ADAM12_SDC4	19	2
SERPING1_SELP	12	3																ITGB2_THY1	30	2
CLCF1_IL6ST	7	3																LRPAP1_SORL1	44	2
GNAI2_ADORA1	44	3																LRPAP1_LDLR	55	2
GNAI2_ADRA2B	23	3																HBEGF_ERBB2	49	2
TNC_EGFR	51	3																KNG1_ITGB2	36	2
VCAN_ITGB1	9	3																SEMA4C_PLXNB2	22	2
TNC_CNTN1	39	3																CLCF1_LIFR	41	2
MIF_CXCR2	6	3																SEMA4G_PLXNB2	32	2
PSEN1_NOTCH2	48	3																GAS6_MERTK	40	2
HSPG2_ITGA2	48	3																LAMA1_ITGB1	10	2
SEMA3G_NRP2	21	3																SLIT2_SDC1	29	2
COL18A1_GPC1	40	3																SPON1_APP	14	2
AFDN_NECTIN2	54	3																CNTN1_NOTCH2	31	2
FN1_ITGA5	28	3																FN1_CD44	48	2
NID1_PTPRF	44	3																KNG1_GPR135	6	2
LAMB1_ITGA6	45	3																THBS1_TNFRSF11B	21	2
SEMA4D_PLXNB2	37	3																HMGB1_HAVCR2	19	2
SEMA4G_PLXNB2	9	3																PSEN1_NCSTN	41	2
SPP1_ITGA9	13	3																ARF1_CHRM3	14	2
SEMA3B_NRP2	19	3																TGFB2_TGFBR3	8	2
JAG1_NOTCH4	52	3																BMP7_BMPR2	50	2
PDGFA_PDGFRA	33	3																VTN_ITGB8	16	2
SEMA4D_ERBB2	20	2																PTPRM_PTPRM	26	2
PLG_PLGRKT	32	2																MMRN2_CD93	40	2
ADM_RAMP3	25	2																PLAU_LRP2	50	2
PSEN1_NOTCH4	41	2																FGF2_SDC1	16	2
PGF_NRP1	33	2																GNAI2_TBXA2R	47	2
LPL_LRP2	24	2																MMP7_CD44	26	2
PDGFB_PDGFRB	38	2																GNAI2_IGF1R	57	2
RTN4_CNTNAP1	12	2																TGFB2_ENG	8	2
MMP7_CD151	26	2																SLIT3_ROBO4	45	1
PSEN1_NOTCH1	39	2																TGFB1_SDC2	40	1
PDGFC_PDGFRA	34	2																HSPG2_ITGA2	47	1
ANXA1_EGFR	58	2																JAG1_NOTCH2	45	1
ANXA1_FPR1	21	2																BSG_SELE	6	1
LRPAP1_LDLR	21	2																SPON2_ITGA5	35	1
ROBO1_ROBO1	8	2																TFPI_VLDLR	22	1
CDH1_EGFR	23	2																SOST_LRP5	28	1
GNAI2_FPR1	20	2																HRAS_AGTR1	34	1
YBX1_NOTCH1	34	2																SEMA4B_DCBLD2	18	1
BMP7_BMPR1A	29	2																SIRPA_CD47	55	1
ADAM9_ITGA6	48	2																PLAU_LRP1	42	1
CD24_SELP	13	2																ANXA1_FPR1	16	1
ADAM17_ITGA5	13	2																POSTN_PTK7	23	1
CTF1_LIFR	8	2																PDGFB_LRP1	31	1
TFPI_VLDLR	25	2																ANG_PLXNB2	10	1
CXCL8_SDC2	12	2																CD9_L1CAM	23	1
FN1_NT5E	29	2																PTN_PTPRB	39	1
BSG_SLC16A7	21	2																AREG_EGFR	31	1
COL4A2_CD93	36	2																L1CAM_CD9	23	1
GNAI2_CAV1	21	2																RELN_ITGA3	6	1
COL4A1_CD93	34	2																RTN4_CNTNAP1	6	1
SLIT3_ROBO1	19	2																RTN4_RTN4R	7	1
CCL5_SDC4	6	2																SDC2_PTPRJ	38	1
ADAM17_NOTCH1	12	2																MCAM_MCAM	28	1
THBS1_ITGA4	12	2																CD47_SIRPA	55	1
CNTN1_NOTCH2	38	2																SEMA4A_PLXNB2	17	1
																		LAMC2_ITGA3	22	1
																		LAMA3_SDC2	11	1
																		CXCL14_CXCR4	35	1
																		C1QA_CD93	43	1
																		JAG1_NOTCH3	41	1
																		GNAI2_EDNRA	23	1
																		FN1_TNFRSF11B	18	1
																		COL1A2_CD44	30	1
																		GNAI2_ADCY1	41	1
																		TNC_EGFR	44	1
																		VCAM1_ITGA9	12	1
																		FGF2_SDC2	16	1
																		VEGFB_NRP1	50	1
																		THBS2_CD47	27	1
																		FN1_ITGA2	43	1
																		ADAM9_ITGA6	46	1
																		ADM_CALCRL	42	1
																		EFNB2_PECAM1	52	1
																		ADAM15_ITGA5	37	0
																		S100A9_TLR4	18	0
																		COL8A1_ITGA2	18	0
																		CNTN4_PTPRG	16	0
																		COL8A1_ITGA1	27	0
																		ADAM15_ITGB3	7	0
																		COMP_CD47	6	0
																		VEGFC_KDR	6	0
																		ANGPTL3_ITGA5	18	0
																		COL5A2_DDR1	29	0
																		ADAM17_ITGA5	16	0
																		SEMA3B_NRP2	21	0
																		COL4A6_CD93	10	0
																		SEMA4D_PLXNB1	22	0
																		SEMA4D_MET	8	0
																		SEMA4D_ERBB2	26	0
																		CIRBP_TREM1	6	0
																		VCAM1_ITGB2	23	0
																		SEMA4A_PLXNB1	8	0
																		SEMA3G_NRP2	13	0
																		SEMA3A_NRP1	8	0
																		VCAN_CD44	14	0
																		SEMA3F_NRP1	36	0
																		VCAN_EGFR	28	0
																		COL14A1_CD44	10	0
																		SEMA3C_PLXND1	21	0
																		SEMA3C_NRP2	6	0
																		SEMA3C_NRP1	30	0
																		RGMB_NEO1	11	0
																		SEMA3F_NRP2	10	0
																		RGMA_NEO1	8	0
																		AFDN_EPHB6	7	0
																		CNTN1_NOTCH1	16	0
																		WNT5A_FZD5	10	0
																		ANPEP_SELE	7	0
																		PROS1_MERTK	29	0
																		WNT5A_FZD6	10	0
																		CX3CL1_ITGB3	13	0
																		PROC_THBD	7	0
																		PROC_TEK	16	0
																		WNT5A_FZD4	21	0
																		WNT5A_FZD7	6	0
																		PLTP_ABCA1	19	0
																		PLG_PLGRKT	24	0
																		WNT5A_LRP5	10	0
																		PLG_ITGA9	14	0
																		ANXA1_FPR2	6	0
																		WNT5A_MCAM	22	0
																		WNT5A_RYK	12	0
																		WNT5A_FZD8	6	0
																		CSF1_CSF1R	9	0
																		PSEN1_NOTCH1	25	0
																		PSEN1_NOTCH3	29	0
																		COL4A5_CD93	32	0
																		VTN_ITGA5	8	0
																		CTF1_IL6ST	10	0
																		VTN_ITGA8	16	0
																		RARRES2_CMKLR1	7	0
																		RARRES2_CCRL2	6	0
																		CLEC11A_ITGA11	19	0
																		PSEN1_NOTCH2	39	0
																		PTPRK_PTPRK	15	0
																		VTN_PLAUR	6	0
																		WNT3_FZD1	6	0
																		CTF1_LIFR	9	0
																		WNT5A_FZD1	17	0
																		PTDSS1_SCARB1	6	0
																		PTDSS1_JMJD6	11	0
																		PSEN1_NOTCH4	29	0
																		PTN_SDC3	30	0
																		CGN_F11R	6	0
																		SEMA7A_ITGA1	23	0
																		SEMA6D_KDR	18	0
																		ALCAM_NRP1	42	0
																		COL1A1_DDR1	17	0
																		THBS2_NOTCH3	26	0
																		ADM2_RAMP2	21	0
																		ADM2_RAMP1	13	0
																		TGFA_ERBB2	10	0
																		COL3A1_DDR1	52	0
																		TCTN1_TMEM67	16	0
																		ANGPT1_ITGA5	30	0
																		COL3A1_DDR2	11	0
																		ANGPT1_TEK	36	0
																		ANGPT1_TIE1	13	0
																		CEACAM1_HAVCR2	11	0
																		ANGPTL1_TEK	13	0
																		SPON2_ITGB2	18	0
																		ALCAM_L1CAM	9	0
																		THBS2_ITGA6	16	0
																		TGFB1_ITGB6	21	0
																		COL1A2_ITGB3	10	0
																		THBS1_ITGB3	17	0
																		AFDN_F11R	28	0
																		AFDN_NECTIN1	12	0
																		THBS1_CD36	6	0
																		TG_LRP2	7	0
																		COL1A2_ITGA11	18	0
																		TGM2_ITGB3	15	0
																		ANGPTL2_ITGA5	15	0
																		AGRN_LRP4	8	0
																		COL1A1_ITGA5	17	0
																		COL1A2_ITGA2	34	0
																		CEL_CXCR4	7	0
																		AGT_LRP2	30	0
																		ALCAM_CHL1	6	0
																		TGFB1_TGFBR1	22	0
																		COL1A1_ITGA2	12	0
																		AGT_AGTR1	26	0
																		SEMA5A_MET	39	0
																		ADM2_CALCRL	11	0
																		SPINK1_EGFR	37	0
																		SERPING1_SELP	6	0
																		SERPING1_SELE	7	0
																		TNFSF10_TNFRSF10B	29	0
																		CDH1_ITGAE	18	0
																		SERPINF1_PLXDC2	10	0
																		SERPINE2_LRP1	27	0
																		CDH1_IGF1R	38	0
																		ANGPTL2_LILRB2	6	0
																		TNFSF10_TNFRSF11B	7	0
																		TNFSF12_CD163	28	0
																		SEMA7A_PLXNC1	6	0
																		CDH1_EGFR	42	0
																		COL1A2_CD93	44	0
																		SEMA6D_TYROBP	7	0
																		COL1A1_CD44	12	0
																		SERTAD1_AR	18	0
																		SFRP1_FZD2	9	0
																		SFRP1_FZD6	25	0
																		COL1A1_CD93	17	0
																		TNC_CNTN1	30	0
																		PLG_F2RL1	25	0
																		SOST_LRP6	38	0
																		SOST_LRP4	8	0
																		SLPI_PLSCR4	15	0
																		SLPI_PLSCR1	26	0
																		SLITRK2_PTPRD	11	0
																		ADGRE5_CD55	58	0
																		TNC_ITGA7	15	0
																		SLIT3_ROBO1	20	0
																		SLIT2_ROBO4	24	0
																		ADAM17_NOTCH1	9	0
																		SLIT2_ROBO1	10	0
																		SLIT2_GPC1	18	0
																		TNC_ITGB3	10	0
																		CDH1_PTPRM	46	0
																		SLIT3_ROBO2	17	0
																		FGB_TLR4	17	0
																		NLGN2_NRXN3	7	0
																		PLAU_PLAUR	24	0
																		EFNB1_EPHB2	7	0
																		BTC_ERBB3	10	0
																		BTC_ERBB4	6	0
																		HGF_ST14	6	0
																		HGF_SDC2	16	0
																		HGF_SDC1	17	0
																		HGF_CD44	8	0
																		HBEGF_ERBB4	26	0
																		EFNB1_EPHB6	12	0
																		HBEGF_CD82	27	0
																		HBEGF_CD44	37	0
																		GZMB_IGF2R	7	0
																		GRN_TNFRSF1B	29	0
																		EFNB2_EPHA4	11	0
																		C1QB_LRP1	21	0
																		EFNB2_EPHB2	6	0
																		GPC3_IGF1R	29	0
																		C3_CD46	13	0
																		C3_CR1	9	0
																		BTC_ERBB2	13	0
																		BTC_EGFR	14	0
																		EFNB1_EPHA4	20	0
																		EFNA5_EPHA2	11	0
																		INHBA_TGFBR3	10	0
																		INHBA_ENG	10	0
																		IL6_IL6ST	11	0
																		IL6_IL6R	8	0
																		IL32_ITGB3	12	0
																		BMP7_BMPR1A	26	0
																		DSC2_DSG2	13	0
																		IGF1_IGF1R	13	0
																		ICAM3_ITGB2	9	0
																		EFNB2_EPHB4	30	0
																		ICAM2_ITGB2	20	0
																		ICAM1_ITGB2	9	0
																		BMP7_BMPR1B	7	0
																		HRAS_INSR	30	0
																		HRAS_CAV1	25	0
																		EDN1_EDNRB	9	0
																		EFNA1_EPHA2	39	0
																		HLA-F_LILRB2	11	0
																		WNT6_FZD7	12	0
																		EFNA1_EPHA4	13	0
																		ICAM2_ITGAL	10	0
																		EFNB2_EPHB6	9	0
																		GNAI2_FPR1	13	0
																		C3_ITGB2	8	0
																		F8_LRP1	37	0
																		FGF9_FGFR4	14	0
																		FGF9_FGFR1	19	0
																		FGF7_NRP1	6	0
																		CD24_SELP	8	0
																		FGF2_SDC3	13	0
																		FGF2_NRP1	16	0
																		FGF2_GPC4	13	0
																		FGF2_FGFRL1	8	0
																		F8_LDLR	35	0
																		FGF2_FGFR4	11	0
																		FGF2_CD44	8	0
																		CADM1_CADM1	8	0
																		CCL2_CCR1	9	0
																		CCL2_CCR10	8	0
																		FBN1_ITGA5	19	0
																		CCL5_SDC1	22	0
																		CD226_NECTIN2	7	0
																		FGB_ITGA5	31	0
																		FGF17_FGFR4	10	0
																		FGF2_FGFR1	11	0
																		BMP7_ACVR2A	16	0
																		FN1_ITGA9	14	0
																		C4B_CD46	10	0
																		GNAI2_CXCR2	7	0
																		GNAI2_CXCR1	7	0
																		GNAI2_CAV1	44	0
																		GNAI2_C5AR1	34	0
																		GNAI2_ADRA2B	41	0
																		EGF_EGFR	48	0
																		GLG1_SELE	7	0
																		GDF7_BMPR2	14	0
																		GDF7_BMPR1A	7	0
																		C5_C5AR1	9	0
																		GDF11_ACVR1B	9	0
																		EGF_ERBB2	44	0
																		FZD8_CKAP4	21	0
																		EGF_ERBB3	40	0
																		EGF_ERBB4	23	0
																		FN1_PLAUR	35	0
																		EPHA4_EFNB1	20	0
																		C3_NRP1	9	0
																		F11R_JAM2	15	0
																		FN1_ITGB3	15	0
																		C3_LRP1	9	0
																		PLAU_ST14	30	0
																		BMP7_ACVR1	29	0
																		JAG1_NOTCH4	48	0
																		NAMPT_INSR	60	0
																		CXCL12_ITGB3	11	0
																		MUC1_SIGLEC9	6	0
																		MMRN2_CLEC14A	37	0
																		MMRN2_CD248	34	0
																		MMP7_ERBB4	16	0
																		CXCL8_SDC1	18	0
																		MIF_CXCR4	24	0
																		AREG_ERBB3	36	0
																		MFNG_NOTCH2	27	0
																		MFNG_NOTCH1	17	0
																		MFGE8_ITGB3	12	0
																		CXCL8_SDC2	17	0
																		MELTF_PLG	6	0
																		MDK_TSPAN1	8	0
																		MDK_SDC3	10	0
																		MDK_SDC1	11	0
																		MDK_NOTCH2	10	0
																		LTF_LRP11	8	0
																		NECTIN2_CD226	7	0
																		NECTIN2_NECTIN3	9	0
																		NECTIN3_NECTIN2	9	0
																		NGF_NGFR	9	0
																		PLAU_IGF2R	36	0
																		CXADR_JAML	8	0
																		PGF_NRP2	12	0
																		CXCL12_ACKR3	16	0
																		CXCL12_CD4	39	0
																		CXCL12_CXCR4	28	0
																		CXCL12_ITGA5	45	0
																		PDGFC_PDGFRA	32	0
																		CD99_PILRB	42	0
																		LTF_LRP1	13	0
																		PDGFB_PDGFRA	33	0
																		NTN1_MCAM	6	0
																		NRG1_ERBB2	6	0
																		APLN_APLNR	20	0
																		APOD_LEPR	23	0
																		FGB_ITGB2	10	0
																		NID1_PTPRF	36	0
																		NID1_ITGB3	10	0
																		CD99_PILRA	7	0
																		NGF_SORT1	13	0
																		PDGFA_PDGFRA	43	0
																		LTB_TNFRSF1A	6	0
																		CD59_CD2	10	0
																		CD55_ADGRE5	58	0
																		LAMA1_ITGB8	9	0
																		LAMA1_ITGA1	7	0
																		DLL4_NOTCH4	17	0
																		L1CAM_ITGA5	12	0
																		L1CAM_ERBB3	14	0
																		L1CAM_ERBB2	17	0
																		L1CAM_EGFR	13	0
																		L1CAM_CNTN1	6	0
																		L1CAM_ALCAM	9	0
																		LAMA1_RPSA	11	0
																		DNAJB11_PRTG	6	0
																		KITLG_KIT	10	0
																		JAML_CXADR	8	0
																		JAM3_JAM2	19	0
																		JAM2_JAM3	19	0
																		JAM2_F11R	15	0
																		JAG2_NOTCH4	20	0
																		JAG2_NOTCH3	18	0
																		JAG2_NOTCH2	25	0
																		JAG2_NOTCH1	10	0
																		KNG1_BDKRB2	25	0
																		JAG1_NOTCH1	30	0
																		DLL4_NOTCH3	21	0
																		BMP4_BMPR2	7	0
																		LRPAP1_VLDLR	26	0
																		CD34_SELP	8	0
																		CD34_SELE	6	0
																		LPL_SDC1	38	0
																		LPL_LRP2	39	0
																		LPL_LRP1	28	0
																		LPL_GPIHBP1	11	0
																		LIF_LIFR	45	0
																		DLL1_NOTCH1	9	0
																		LAMA2_ITGA7	11	0
																		LGALS9_CD44	8	0
																		BMP2_ACVR2A	17	0
																		DLL1_NOTCH3	15	0
																		DLL1_NOTCH4	9	0
																		LAMC2_ITGA6	9	0
																		BMP2_BMPR1A	25	0
																		DLL4_NOTCH1	12	0
																		LAMB1_ITGA6	42	0
																		BMP2_RGMB	12	0
																		DLL4_NOTCH2	22	0
																		DLL1_NOTCH2	18	0
																		CLEC11A_ITGA10	7	0

## Sheet: Non-glom (PT-Endo)_CCI_results
Kidney A between non glom			Kidney A within non glom			Kidney B between non glom			Kidney B within non glom			Kidney C between non glom			Kidney C within non glom			Kidney D between non glom			Kidney D within non glom
LR pairs	n_spots	n_spots_sig	LR pairs	n_spots	n_spots_sig	LR pairs	n_spots	n_spots_sig	LR pairs	n_spots	n_spots_sig	LR pairs	n_spots	n_spots_sig	LR pairs	n_spots	n_spots_sig	LR pairs	n_spots	n_spots_sig	LR pairs	n_spots	n_spots_sig
APOE_LRP2	37	37	APOE_LRP2	66	66	APOE_LRP2	10	10	APOE_LRP2	10	10	APOE_LRP2	15	15	APOE_LRP2	15	15	APOE_LRP2	78	76	APP_CD74	118	111
HLA-B_CANX	35	35	APP_CD74	60	60							ALB_LRP2	14	14	ALB_LRP2	14	14	APP_CD74	78	72	HLA-B_CANX	119	111
SPP1_ITGB1	34	34	MIF_CD74	54	53							APP_CD74	12	12	APP_CD74	12	12	HLA-B_CANX	75	71	APOE_LRP2	108	107
APP_CD74	35	34	ALB_LRP2	51	51							SPP1_ITGB1	12	12	SPP1_ITGB1	12	12	HLA-A_APLP2	78	70	HLA-A_APLP2	115	100
SPP1_ITGAV	33	33	HLA-B_CANX	48	48							HLA-A_APLP2	11	11	HLA-A_APLP2	11	11	THBS1_SDC4	75	69	SPP1_ITGB1	93	90
ALB_LRP2	34	33	SPP1_ITGB1	48	48							HLA-B_CANX	11	11	HLA-B_CANX	11	11	SPP1_ITGB1	70	68	THBS1_SDC4	110	85
HLA-A_APLP2	31	31	HLA-A_APLP2	44	44							MIF_CD74	11	11	MIF_CD74	11	11	ALB_LRP2	73	64	ALB_LRP2	102	82
COL18A1_ITGB1	31	30	SPP1_ITGAV	40	40							SPP1_ITGAV	10	10	SPP1_ITGAV	10	10	THBS1_SDC1	75	61	SERPINE1_LRP2	97	79
MIF_CD74	30	30	COL18A1_ITGB1	33	32							CCN1_SDC4	9	9	CCN1_SDC4	9	9	SPP1_ITGAV	59	59	THBS1_SDC1	96	66
PLG_ITGB1	28	28	PLG_ITGB1	32	32							COL18A1_ITGB1	9	9	COL18A1_ITGB1	9	9	SERPINE1_LRP2	72	57	SPP1_ITGAV	62	62
ARF1_INSR	26	26	EPCAM_EPCAM	33	30							THBS1_SDC4	8	8	THBS1_SDC4	8	8	SPP1_ITGB5	53	51	PLG_ITGB1	79	57
APP_TNFRSF21	22	22	ITGAV_THY1	27	27							TIMP2_ITGB1	8	8	TIMP2_ITGB1	8	8	APOE_LDLR	52	49	SPP1_ITGB5	56	54
SPP1_ITGB5	21	21	ARF1_INSR	27	26													EPCAM_EPCAM	48	45	APOE_LDLR	53	53
LAMB1_ITGB1	21	21	TIMP2_ITGB1	23	23													TIMP1_CD63	65	44	THBS1_ITGB1	78	51
TIMP2_ITGB1	21	20	HLA-A_ERBB2	22	22													PLG_ITGB1	63	44	TIMP1_CD63	73	50
CCN1_SDC4	22	20	APP_TNFRSF21	21	21													HLA-A_ERBB2	52	41	EPCAM_EPCAM	101	49
VCAM1_ITGB1	19	19	HSPG2_ITGB1	19	19													THBS1_ITGB1	64	41	HLA-A_ERBB2	59	45
ITGAV_THY1	19	19	PTPRM_PTPRM	22	19													COL18A1_ITGB1	62	39	HMGB1_SDC1	76	44
CCN1_ITGAV	19	19	CCN1_SDC4	20	19													SPP1_CD44	38	38	COL18A1_ITGB1	74	43
HLA-A_ERBB2	18	18	SPP1_ITGB5	18	18													HMGB1_SDC1	63	38	APOE_SORL1	36	36
APOE_SORL1	18	18	LAMB1_ITGB1	18	17													APOE_SORL1	36	36	HSP90AA1_FGFR3	45	35
TIMP2_ITGA3	18	18	AZGP1_ITGAV	17	16													APOE_LRP1	36	36	TIMP2_ITGB1	55	34
AZGP1_ITGAV	18	18	APOE_SORL1	16	16													THBS1_ITGA6	57	34	APP_TNFRSF21	58	32
THBS1_ITGB1	15	15	CXCL12_ITGB1	16	16													PSAP_LRP1	36	33	LAMB2_RPSA	57	30
LRPAP1_LRP2	15	15	TIMP2_ITGA3	16	15													HSP90AA1_FGFR3	50	31	HSPG2_ITGB1	60	28
NPNT_ITGB1	14	14	VCAM1_ITGB1	15	15													THBS1_ITGA3	54	31	ITGAV_THY1	49	28
EGF_ERBB2	14	14	CXCL12_ITGAV	15	15													CALR_ITGAV	57	30	THBS1_ITGA3	46	28
COL4A3_ITGAV	14	14	CALR_ITGAV	14	14													APOE_LRP5	33	30	APOE_LRP1	29	28
THBS1_SDC4	14	14	MCAM_MCAM	16	14													HSP90AA1_EGFR	43	29	SPP1_CD44	28	28
CXCL12_ITGB1	13	13	EGF_ERBB2	13	13													LAMB2_RPSA	49	27	APOE_LRP5	28	28
EPCAM_EPCAM	13	13	LRPAP1_LRP2	13	13													AZGP1_ITGAV	52	26	CALR_ITGAV	53	27
CCN2_LRP6	13	13	THBS1_SDC4	14	13													TIMP3_KDR	42	25	PSAP_LRP1	29	27
APOE_LRP1	13	13	CCN2_LRP6	13	13													MIF_CD74	32	25	MIF_CD74	29	27
B2M_HLA-F	13	13	B2M_HLA-F	13	13													LGALS1_ITGB1	47	24	THBS1_ITGA6	42	26
PSAP_LRP1	12	12	APP_NCSTN	13	13													APP_TNFRSF21	51	23	AZGP1_ITGAV	49	26
HSP90AA1_FGFR3	13	12	CCN1_ITGAV	12	12													A2M_LRP1	36	23	CALR_ITGA3	48	25
PLG_F3	12	12	LGALS1_ITGB1	12	12													PLAU_LRP2	38	23	HSP90AA1_EGFR	32	24
PLG_F2RL1	12	12	HSP90AA1_FGFR3	13	12													ITGAV_THY1	48	23	LAMB1_ITGB1	34	23
CXCL12_ITGAV	12	12	HMGB1_SDC1	13	12													COL4A1_ITGB1	41	22	LGALS1_ITGB1	53	23
PLG_F2R	12	12	CALR_ITGA3	15	11													HSPG2_ITGB1	46	22	PLAU_LRP2	40	23
CALR_ITGA3	12	12	LAMB2_RPSA	13	11													APP_NCSTN	44	22	LRPAP1_LRP2	50	23
HSPG2_ITGB1	12	11	JAG1_CD46	12	11													LRPAP1_LRP2	52	22	LGALS3BP_ITGB1	50	23
LAMB2_RPSA	12	11	THBS1_ITGB1	12	11													SERPINE1_LRP1	36	21	SERPINE1_LRP1	26	22
CALR_ITGAV	11	11	NPNT_ITGB1	12	11													BSG_SLC16A7	25	20	FN1_ITGB1	34	22
CCN2_IGF2R	11	11	PLG_F2RL1	10	10													CXCL12_ITGB1	39	20	ARF1_INSR	57	22
CCN2_LRP1	11	11	THBS1_ITGA6	10	10													APP_LRP1	33	20	COL18A1_ITGA5	33	21
APP_NCSTN	10	10	VEGFA_NRP1	10	10													GPC3_CD81	46	19	COL4A1_ITGB1	48	21
APP_LRP1	10	10	COL1A2_ITGB1	10	10													PLG_F2R	43	19	PLG_F2R	39	21
CCN2_FGFR2	10	10	VEGFA_FLT1	11	10													GRN_TNFRSF1A	56	19	GRN_TNFRSF1A	60	21
TIMP3_KDR	10	10																IGFBP4_LRP6	31	19	THBS1_LRP1	26	20
VEGFA_NRP1	10	10																TIMP2_ITGB1	46	19	A2M_LRP1	26	19
																		BGN_FGFR3	45	18	APP_LRP1	26	19
																		TGM2_ADGRG1	32	18	TGM2_SDC4	32	19
																		LGALS3BP_ITGB1	45	18	AGT_LRP2	37	18
																		VIM_CD44	32	18	TIMP3_KDR	26	17
																		HMGB1_THBD	39	17	APP_NCSTN	32	17
																		CALR_ITGA3	52	17	COL4A1_ITGAV	32	16
																		ARF1_INSR	38	17	CALR_LRP1	25	16
																		BSG_SLC16A1	30	17	TGM2_ADGRG1	29	16
																		PLG_F2RL1	29	17	HMGB1_THBD	31	16
																		B2M_HLA-F	17	17	ADAM9_ITGB1	28	16
																		TGM2_SDC4	36	16	IGFBP4_LRP6	23	15
																		GPI_AMFR	35	16	COL18A1_GPC4	26	15
																		SERPINA1_LRP1	30	16	CXCL12_ITGB1	40	15
																		CALR_LRP1	30	16	PLG_F2RL1	22	15
																		VEGFA_FLT1	42	15	VCAM1_ITGB1	36	15
																		THBS1_LRP1	33	15	PLG_PLGRKT	24	14
																		HBEGF_CD9	38	15	PTPRM_PTPRM	50	14
																		AGT_LRP2	33	14	TGM2_ITGB1	29	14
																		FBLN1_ITGB1	31	14	VEGFA_FLT1	42	14
																		SLIT2_APP	24	13	THBS1_CD47	21	14
																		VEGFB_FLT1	38	13	VIM_CD44	25	14
																		TGM2_ITGB1	26	13	COL4A1_CD93	35	13
																		JAG1_CD46	29	13	SERPINA1_LRP1	23	13
																		LAMB1_ITGB1	36	12	BGN_FGFR3	34	13
																		PLG_F3	26	12	GPC3_CD81	35	13
																		GRN_SORT1	29	12	GPI_AMFR	37	13
																		FN1_ITGB1	36	12	CXCL12_ITGAV	29	13
																		CXCL12_ITGAV	31	12	PLAT_LRP1	20	13
																		COL18A1_ITGA5	38	12	FGB_ITGB1	31	13
																		TIMP2_ITGA3	38	12	TIMP2_ITGA3	35	13
																		ADAM9_ITGB1	33	12	FBLN1_ITGB1	29	12
																		VCAM1_ITGB1	32	12	MFGE8_ITGAV	28	12
																		CXCL14_CXCR4	13	11	HBEGF_CD9	30	12
																		APOE_VLDLR	11	11	FN1_ITGAV	25	11
																		COL18A1_GPC4	32	11	KNG1_PLAUR	18	11
																		RPS19_C5AR1	14	11	B2M_HLA-F	11	11
																		LPL_SDC1	22	11	APOE_SCARB1	11	11
																		SPON2_ITGB1	20	11	PLG_F3	21	11
																		PLG_PLGRKT	32	11	APP_GPC1	18	11
																		THBS1_CD47	20	11	APP_CAV1	17	10
																		COL4A1_ITGAV	35	11	GRN_SORT1	30	10
																		COL1A2_ITGB1	30	11	IGFBP4_FZD8	16	10
																		LPL_LRP2	24	11	COL4A1_ITGA1	23	10
																		COL4A1_CD93	40	10	RPS19_C5AR1	17	10
																		IGFBP4_FZD8	18	10	BSG_SLC16A1	19	10
																		PTPRM_PTPRM	14	10	SERPING1_LRP1	20	9
																		FN1_ITGAV	25	10	COL18A1_KDR	23	9
																		PLAT_LRP1	24	9	LPL_LRP2	16	9
																		KNG1_BDKRB2	18	9	LPL_SDC1	18	9
																		CX3CL1_ITGAV	25	9	KNG1_BDKRB2	18	9
																		CD24_SELP	13	8	BSG_SLC16A7	19	9
																		FGF2_SDC4	16	8	CX3CL1_ITGAV	20	9
																		ANXA1_EGFR	26	8	COL1A2_ITGB1	26	9
																		AGRN_DAG1	29	8	NPNT_ITGB1	19	9
																		ADAM9_ITGAV	28	8	VEGFB_FLT1	35	8
																		FGF2_SDC1	18	8	CD14_ITGB1	19	8
																		RTN4_TNFRSF19	10	8	TNFSF12_TNFRSF12A	17	8
																		KNG1_PLAUR	28	8	FGF2_SDC4	12	8
																		SPP1_ITGA9	8	8	APOE_VLDLR	10	8
																		COL4A1_ITGB8	22	8	CXCL12_ITGA5	19	8
																		COL18A1_KDR	34	7	FN1_ITGA5	14	7
																		SLIT2_SDC1	24	7	ADAM9_ITGB5	16	7
																		TNFSF12_TNFRSF12A	17	7	COL4A2_CD93	25	7
																		CD14_ITGB1	27	7	FGF1_NRP1	11	7
																		DCN_MET	27	7	LAMB1_ITGA6	19	7
																		APP_CAV1	18	7	HSPG2_ITGA2	22	7
																		THBS1_PTPRJ	24	7	COL18A1_GPC1	17	7
																		RTN4_S1PR2	11	7	COL1A2_CD93	21	7
																		SPP1_ITGB3	7	7	DCN_EGFR	22	7
																		C1QA_CSPG4	6	6	VEGFA_NRP1	22	7
																		APOE_SCARB1	6	6	ANXA2_ROBO4	24	7
																		CXCL12_ITGA5	24	6	ANXA1_EGFR	23	7
																		HBEGF_ERBB2	18	6	LTBP3_ITGB5	24	7
																		BGN_TLR4	16	6	MDK_SDC4	9	7
																		C1QA_CD93	31	6	DCN_MET	26	7
																		CLCF1_IL6ST	17	6	SPON2_ITGB1	17	6
																		MFGE8_ITGAV	28	6	SPP1_ITGB3	6	6
																		LAMB1_ITGA6	25	6	GNAI2_IGF1R	20	6
																		NPNT_ITGB1	21	6	ADAM15_ITGB1	16	6
																		TOR2A_ATP5F1B	7	6	AGRN_DAG1	20	6
																		ADAM9_ITGB5	22	6	KNG1_ITGB2	13	6
																		TFPI_LRP1	18	6	COL4A1_ITGB8	27	6
																		ADAM9_ITGA3	27	5	NID1_ITGAV	22	6
																		VEGFA_NRP1	26	5	HBEGF_ERBB2	26	6
																		VEGFA_KDR	26	5	LRPAP1_SORT1	21	6
																		LRPAP1_SORL1	22	5	EGF_ERBB2	27	6
																		GNAS_GCGR	7	5	LIF_IL6ST	19	6
																		LTBP1_ITGB5	8	5	THBS1_PTPRJ	13	6
																		LTBP3_ITGB5	22	5	RTN4_TNFRSF19	11	6
																		MMRN2_CD93	13	5	FGB_ITGAV	22	6
																		HGF_SDC1	10	5	DCN_TLR4	10	6
																		COL1A1_ITGB1	14	5	VEGFA_KDR	14	5
																		COL1A2_CD44	17	5	JAG1_CD46	27	5
																		SEMA4G_PLXNB2	12	5	LRPAP1_LDLR	29	5
																		FAM3C_LIFR	31	5	SLIT2_SDC1	16	5
																		SEMA4D_PLXNB2	21	5	SEMA4D_PLXNB2	11	5
																		COL18A1_GPC1	15	5	LAMA5_BCAM	24	5
																		COL1A2_CD93	19	5	PLAU_IGF2R	18	5
																		PDGFC_PDGFRA	11	4	L1CAM_CD9	7	5
																		FGB_ITGAV	23	4	YBX1_NOTCH1	19	5
																		HMGB1_HAVCR2	26	4	BGN_TLR4	10	5
																		TNC_ITGB1	7	4	CD9_L1CAM	7	5
																		EGF_ERBB3	20	4	CLEC11A_ITGB1	10	5
																		PODXL_SELL	7	4	FN1_ITGB8	18	5
																		THBS1_TNFRSF11B	8	4	ADAM9_ITGA6	20	5
																		ANGPTL3_ITGAV	20	4	ADAM9_ITGA3	18	5
																		DCN_EGFR	35	4	CD24_SELP	8	5
																		ANXA2_ROBO4	19	4	GNAI2_EGFR	16	5
																		LRPAP1_SORT1	23	4	GNAI2_F2R	23	5
																		ANXA1_DYSF	9	4	GNAS_GCGR	6	5
																		ADAM9_ITGA6	27	4	CXCL14_CXCR4	8	5
																		GNAI2_IGF1R	21	4	CLCF1_IL6ST	18	5
																		SEMA4D_ERBB2	10	4	FGB_ITGA5	17	5
																		MDK_SDC1	7	4	FAM3C_LIFR	24	5
																		EGF_EGFR	15	4	F13A1_ITGB1	12	5
																		LAMA5_BCAM	30	4
																		EGF_ERBB2	21	4
																		PDGFC_PDGFRB	10	4
																		KNG1_ITGB2	15	4
