# Supplementary material for: Spatially Resolved Transcriptomes of Mammalian Kidneys Illustrate the Molecular Complexity and Interactions of Functional Nephron Segments
Source: Front Med (Lausanne). 2022 Jul 7;9:873923. doi: 10.3389/fmed.2022.873923 (PMC9300864; doi:10.3389/fmed.2022.873923)
Supplement: Supplementary file 1 [file Data_Sheet_1.zip › Supplementary Table 2.XLSX]

## Sheet: Femal_LabTransConsensus_SigMark
	p_val	avg_log2FC	pct.1	pct.2	p_val_adj	cluster	gene
Atp6v1g31	1.72948e-06	1.9288	1	0.619	0.0281801	collecting_duct	Atp6v1g3
Hsd11b22	8.32167e-07	1.69557	1	0.776	0.0135593	collecting_duct	Hsd11b2
Scnn1g1	1.04605e-06	1.4851	0.889	0.35	0.0170444	collecting_duct	Scnn1g
Ccdc126	2.52392e-06	0.818522	0.667	0.143	0.0411247	collecting_duct	Ccdc126
Malrd1	2.33006e-07	0.788646	0.667	0.118	0.0037966	collecting_duct	Malrd1
Tmem61	1.66468e-08	0.611639	0.556	0.067	0.000271242	collecting_duct	Tmem61
Klk1b3	7.77959e-10	0.573645	0.444	0.036	1.26761e-05	collecting_duct	Klk1b3
Fgb	5.30088e-10	0.496008	0.333	0.019	8.63725e-06	collecting_duct	Fgb
Mad1l1	6.087e-08	0.432591	0.333	0.026	0.000991816	collecting_duct	Mad1l1
Fhl3	1.37671e-11	0.413007	0.333	0.015	2.24322e-07	collecting_duct	Fhl3
Gm11483	5.52911e-07	0.374916	0.444	0.053	0.00900914	collecting_duct	Gm11483
Cd8a	1.50754e-19	0.340936	0.333	0.007	2.45639e-15	collecting_duct	Cd8a
Fignl1	1.3025e-11	0.327107	0.333	0.015	2.12229e-07	collecting_duct	Fignl1
Fam89a	1.55058e-10	0.310009	0.333	0.017	2.52651e-06	collecting_duct	Fam89a
Klk1	3.58212e-13	2.52738	1	1	5.83671e-09	distal_convoluted_tubule	Klk1
S100g	6.97061e-13	2.29719	1	1	1.13579e-08	distal_convoluted_tubule	S100g
Calb1	1.06435e-13	2.191	1	0.88	1.73425e-09	distal_convoluted_tubule	Calb1
Clu	2.13812e-11	1.86239	1	0.706	3.48384e-07	distal_convoluted_tubule	Clu
Slc8a1	3.82427e-14	1.73718	1	0.5	6.23127e-10	distal_convoluted_tubule	Slc8a1
Defb1	3.69155e-12	1.49624	1	0.946	6.01501e-08	distal_convoluted_tubule	Defb1
Slc12a3	1.89338e-06	1.3053	0.952	0.868	0.0308508	distal_convoluted_tubule	Slc12a3
Klk1b5	1.05642e-12	1.2414	0.905	0.307	1.72134e-08	distal_convoluted_tubule	Klk1b5
Kl	7.46782e-09	1.16443	1	0.927	0.000121681	distal_convoluted_tubule	Kl
Atp6v1g3	2.89576e-07	1.06527	0.952	0.613	0.00471835	distal_convoluted_tubule	Atp6v1g3
Tmem52b	1.26115e-08	1.05069	0.952	0.563	0.000205492	distal_convoluted_tubule	Tmem52b
Wnk1	3.75921e-08	1.02107	1	0.801	0.000612526	distal_convoluted_tubule	Wnk1
Sgms2	2.95225e-06	0.919666	1	0.876	0.0481039	distal_convoluted_tubule	Sgms2
Gm44120	1.07822e-11	0.900677	0.81	0.214	1.75684e-07	distal_convoluted_tubule	Gm44120
Oxgr1	6.46461e-07	0.879899	0.762	0.341	0.0105334	distal_convoluted_tubule	Oxgr1
Slc26a4	2.83238e-08	0.869346	0.905	0.418	0.000461508	distal_convoluted_tubule	Slc26a4
Scnn1g	2.90597e-06	0.865629	0.714	0.345	0.0473499	distal_convoluted_tubule	Scnn1g
Spp1	5.58732e-10	0.86481	1	1	9.10398e-06	distal_convoluted_tubule	Spp1
Acss1	8.78384e-07	0.728776	1	0.814	0.0143124	distal_convoluted_tubule	Acss1
Cldn4	3.05704e-07	0.425952	0.476	0.108	0.00498114	distal_convoluted_tubule	Cldn4
Trpm6	2.58912e-06	0.414815	0.333	0.066	0.0421872	distal_convoluted_tubule	Trpm6
Slc12a1	8.71573e-33	1.81924	1	0.994	1.42014e-28	loop_of_henle	Slc12a1
Slc5a3	1.19087e-29	1.5222	1	0.662	1.9404e-25	loop_of_henle	Slc5a3
Wfdc15b	6.46246e-30	1.5096	1	0.974	1.05299e-25	loop_of_henle	Wfdc15b
Mrps6	2.06408e-28	1.43359	1	0.885	3.36321e-24	loop_of_henle	Mrps6
Umod	1.15344e-29	1.3049	1	1	1.87942e-25	loop_of_henle	Umod
Clcnka	2.96768e-24	1.16144	0.911	0.358	4.83554e-20	loop_of_henle	Clcnka
Cxcl12	2.43358e-23	1.13608	1	0.826	3.96528e-19	loop_of_henle	Cxcl12
Gpx6	9.9177e-22	1.12587	0.857	0.375	1.61599e-17	loop_of_henle	Gpx6
Ppp1r1a	1.31525e-21	1.11666	1	0.946	2.14307e-17	loop_of_henle	Ppp1r1a
Pcsk6	1.10915e-26	1.08475	0.839	0.273	1.80724e-22	loop_of_henle	Pcsk6
Bst1	3.53699e-35	1.07443	0.696	0.104	5.76317e-31	loop_of_henle	Bst1
Slc16a7	2.44585e-20	1.06841	1	0.709	3.98526e-16	loop_of_henle	Slc16a7
Aqp2	9.49378e-15	1.05434	0.893	0.503	1.54692e-10	loop_of_henle	Aqp2
Cd24a	1.69215e-16	1.02653	0.964	0.822	2.75719e-12	loop_of_henle	Cd24a
Ppp1r1b	5.88699e-23	1.0161	0.786	0.243	9.59226e-19	loop_of_henle	Ppp1r1b
Ckb	1.23596e-15	1.01126	0.857	0.505	2.01387e-11	loop_of_henle	Ckb
Gm44588	1.33713e-18	1.00508	1	0.957	2.17872e-14	loop_of_henle	Gm44588
Rap1gap	3.96906e-20	0.975717	0.821	0.31	6.46719e-16	loop_of_henle	Rap1gap
Fabp3	3.57559e-15	0.972369	0.929	0.544	5.82607e-11	loop_of_henle	Fabp3
Scin	2.23506e-19	0.970099	0.821	0.328	3.6418e-15	loop_of_henle	Scin
Gsn	2.52335e-18	0.955593	1	0.751	4.11155e-14	loop_of_henle	Gsn
Ptger3	2.63362e-18	0.951391	0.839	0.401	4.29121e-14	loop_of_henle	Ptger3
Ly6a	2.16339e-22	0.932333	1	0.989	3.52503e-18	loop_of_henle	Ly6a
Apela	1.5489e-17	0.930526	0.911	0.456	2.52377e-13	loop_of_henle	Apela
Mfsd4a	1.27287e-15	0.928046	0.911	0.584	2.07402e-11	loop_of_henle	Mfsd4a
Nudt41	3.62242e-23	0.91679	1	0.991	5.90238e-19	loop_of_henle	Nudt4
Cldn10	9.08731e-19	0.906819	1	0.961	1.48069e-14	loop_of_henle	Cldn10
Id3	2.28283e-15	0.894073	0.964	0.722	3.71964e-11	loop_of_henle	Id3
Fxyd4	1.1384e-13	0.868545	0.768	0.349	1.8549e-09	loop_of_henle	Fxyd4
Bcam	1.56325e-14	0.853531	0.804	0.386	2.54716e-10	loop_of_henle	Bcam
Gadd45g	5.56483e-14	0.852709	0.875	0.434	9.06734e-10	loop_of_henle	Gadd45g
Txnip	8.04383e-18	0.830623	1	0.985	1.31066e-13	loop_of_henle	Txnip
Anxa5	4.22166e-14	0.825068	0.964	0.664	6.87877e-10	loop_of_henle	Anxa5
Egf	2.17223e-22	0.821457	1	1	3.53943e-18	loop_of_henle	Egf
Cd82	1.34221e-13	0.809279	0.893	0.497	2.18699e-09	loop_of_henle	Cd82
Ifitm1	1.23712e-22	0.80757	0.696	0.169	2.01577e-18	loop_of_henle	Ifitm1
Ranbp3l	2.51517e-13	0.803138	0.714	0.284	4.09822e-09	loop_of_henle	Ranbp3l
Mt1	5.19884e-07	0.801359	0.982	0.915	0.00847099	loop_of_henle	Mt1
Pla1a	6.15457e-21	0.793382	0.714	0.199	1.00283e-16	loop_of_henle	Pla1a
Epcam	4.60277e-12	0.790676	0.804	0.455	7.49975e-08	loop_of_henle	Epcam
Tspan12	7.45403e-11	0.783756	0.839	0.51	1.21456e-06	loop_of_henle	Tspan12
Cyfip2	4.09474e-12	0.780103	0.893	0.635	6.67196e-08	loop_of_henle	Cyfip2
Tmem86a	1.85359e-14	0.768628	0.661	0.237	3.02024e-10	loop_of_henle	Tmem86a
Litaf	4.24383e-17	0.768187	0.786	0.282	6.91489e-13	loop_of_henle	Litaf
Paqr5	3.09314e-10	0.755414	0.857	0.586	5.03996e-06	loop_of_henle	Paqr5
Igfbp51	4.23823e-08	0.754528	0.946	0.813	0.000690577	loop_of_henle	Igfbp5
Hist1h1c	2.15399e-09	0.739555	0.893	0.594	3.50971e-05	loop_of_henle	Hist1h1c
Kcnj11	2.38219e-10	0.737028	0.911	0.781	3.88154e-06	loop_of_henle	Kcnj1
Slc4a11	1.34605e-22	0.73088	0.696	0.158	2.19326e-18	loop_of_henle	Slc4a11
Cldn19	1.34322e-10	0.729836	0.625	0.256	2.18865e-06	loop_of_henle	Cldn19
Twsg1	7.79783e-12	0.729384	0.911	0.662	1.27058e-07	loop_of_henle	Twsg1
Pkm	1.26776e-10	0.714567	0.946	0.785	2.06568e-06	loop_of_henle	Pkm
Fst	2.55887e-34	0.696074	0.554	0.05	4.16942e-30	loop_of_henle	Fst
Ccnd1	2.52921e-10	0.694631	0.946	0.852	4.1211e-06	loop_of_henle	Ccnd1
Adgrg1	7.67234e-11	0.694191	0.946	0.876	1.25013e-06	loop_of_henle	Adgrg1
Sostdc1	1.33996e-10	0.69348	0.929	0.733	2.18333e-06	loop_of_henle	Sostdc1
Tmem30b	7.01452e-15	0.670051	0.821	0.367	1.14295e-10	loop_of_henle	Tmem30b
Aldoc	1.20009e-19	0.666251	0.607	0.143	1.95543e-15	loop_of_henle	Aldoc
Slc9a3	2.24379e-08	0.664992	0.875	0.668	0.000365603	loop_of_henle	Slc9a3
Rhob1	2.32365e-08	0.66465	0.929	0.646	0.000378616	loop_of_henle	Rhob
Nampt	1.55979e-10	0.661701	0.911	0.764	2.54152e-06	loop_of_henle	Nampt
Neat1	7.74719e-15	0.65763	1	0.976	1.26233e-10	loop_of_henle	Neat1
H1f0	1.63066e-08	0.655656	0.946	0.891	0.0002657	loop_of_henle	H1f0
Idh2	8.22959e-14	0.655647	1	0.976	1.34093e-09	loop_of_henle	Idh2
Sorl1	2.19589e-10	0.652216	0.875	0.529	3.57798e-06	loop_of_henle	Sorl1
Cryab	1.20523e-08	0.651515	0.893	0.646	0.00019638	loop_of_henle	Cryab
Spon1	3.40332e-15	0.648918	0.571	0.163	5.54537e-11	loop_of_henle	Spon1
Ndrg2	1.17778e-10	0.646125	0.714	0.365	1.91908e-06	loop_of_henle	Ndrg2
Aqp6	9.23747e-10	0.642886	0.607	0.249	1.50515e-05	loop_of_henle	Aqp6
Tmem72	5.78126e-09	0.639694	0.679	0.332	9.41999e-05	loop_of_henle	Tmem72
Mal1	5.77746e-09	0.627361	0.964	0.887	9.41379e-05	loop_of_henle	Mal
Fa2h	1.29976e-14	0.621936	0.643	0.202	2.11783e-10	loop_of_henle	Fa2h
Dst	3.48779e-09	0.620644	0.946	0.803	5.683e-05	loop_of_henle	Dst
Smoc2	3.51526e-13	0.616825	0.661	0.252	5.72777e-09	loop_of_henle	Smoc2
Cox7a1	6.06914e-07	0.615021	0.768	0.486	0.00988906	loop_of_henle	Cox7a1
Slc38a21	2.83528e-07	0.611067	0.857	0.649	0.00461981	loop_of_henle	Slc38a2
Kctd12	1.08091e-07	0.605037	0.732	0.449	0.00176124	loop_of_henle	Kctd12
Hspa1b	1.22549e-12	0.592707	0.643	0.239	1.99682e-08	loop_of_henle	Hspa1b
Atp1b11	1.83336e-23	0.586744	1	1	2.98727e-19	loop_of_henle	Atp1b1
Pde1a	2.42281e-09	0.585989	0.714	0.365	3.94772e-05	loop_of_henle	Pde1a
Ptgds	1.43571e-13	0.574966	0.429	0.095	2.33934e-09	loop_of_henle	Ptgds
Hk1	9.39509e-09	0.574228	0.661	0.302	0.000153084	loop_of_henle	Hk1
Sim2	1.25276e-17	0.572174	0.643	0.16	2.04124e-13	loop_of_henle	Sim2
H2.K1	1.34021e-07	0.561731	0.982	0.976	0.00218374	loop_of_henle	H2.K1
Nipsnap2	1.41613e-06	0.554875	0.857	0.581	0.0230745	loop_of_henle	Nipsnap2
Tinagl1	4.50462e-13	0.553857	0.804	0.328	7.33982e-09	loop_of_henle	Tinagl1
Ly6c1	4.76388e-07	0.548287	0.964	0.703	0.00776227	loop_of_henle	Ly6c1
Aqp3	1.00606e-08	0.539633	0.929	0.583	0.000163928	loop_of_henle	Aqp3
Nfe2l1	2.12238e-07	0.537715	0.839	0.577	0.0034582	loop_of_henle	Nfe2l1
Serinc3	3.1712e-11	0.534309	1	0.991	5.16716e-07	loop_of_henle	Serinc3
Cd59a	2.68741e-08	0.529856	0.857	0.545	0.000437886	loop_of_henle	Cd59a
Erbb4	9.01504e-11	0.528125	0.589	0.241	1.46891e-06	loop_of_henle	Erbb4
Cfh	2.2692e-10	0.526737	1	0.994	3.69744e-06	loop_of_henle	Cfh
Fxyd21	4.22883e-18	0.526004	1	1	6.89045e-14	loop_of_henle	Fxyd2
AC153937.2	4.13884e-08	0.523676	0.571	0.25	0.000674382	loop_of_henle	AC153937.2
Irx1	8.36265e-08	0.522523	0.661	0.332	0.00136261	loop_of_henle	Irx1
Acadsb	5.10327e-07	0.521306	0.875	0.683	0.00831527	loop_of_henle	Acadsb
Aktip	1.35792e-06	0.520615	0.857	0.638	0.022126	loop_of_henle	Aktip
Slc2a1	1.40557e-09	0.520015	0.571	0.237	2.29023e-05	loop_of_henle	Slc2a1
Pfn2	4.82955e-07	0.519654	0.75	0.455	0.00786927	loop_of_henle	Pfn2
Slc39a13	1.86836e-08	0.51876	0.518	0.224	0.00030443	loop_of_henle	Slc39a13
Bckdhb	1.50716e-09	0.516483	0.696	0.319	2.45577e-05	loop_of_henle	Bckdhb
Lzts3	3.95289e-07	0.515094	0.75	0.479	0.00644084	loop_of_henle	Lzts3
Ifitm3	1.89038e-06	0.511889	0.857	0.588	0.0308019	loop_of_henle	Ifitm3
H3f3b	7.54125e-09	0.511496	1	0.976	0.000122877	loop_of_henle	H3f3b
Pou3f3	2.08645e-06	0.503689	0.893	0.724	0.0339967	loop_of_henle	Pou3f3
Pcolce	1.85456e-06	0.501412	0.946	0.688	0.0302182	loop_of_henle	Pcolce
Mprip	1.06897e-06	0.498793	0.804	0.551	0.0174178	loop_of_henle	Mprip
Ppp1cb	3.6033e-07	0.498716	0.964	0.892	0.00587122	loop_of_henle	Ppp1cb
Jund	4.75008e-07	0.497509	0.893	0.627	0.00773978	loop_of_henle	Jund
Mbnl2	1.05006e-06	0.49596	0.875	0.653	0.0171096	loop_of_henle	Mbnl2
Ptma	1.01761e-08	0.49573	1	0.976	0.00016581	loop_of_henle	Ptma
Cdh11	1.67347e-06	0.491575	0.75	0.508	0.0272675	loop_of_henle	Cdh1
Fis1	2.25376e-06	0.490941	0.893	0.816	0.0367227	loop_of_henle	Fis1
Utrn	1.38317e-06	0.49044	0.679	0.44	0.0225375	loop_of_henle	Utrn
Csrp1	6.60488e-07	0.490117	0.768	0.451	0.010762	loop_of_henle	Csrp1
Cyth3	6.41747e-09	0.488901	0.661	0.308	0.000104566	loop_of_henle	Cyth3
Atp1a12	1.9716e-15	0.488387	1	1	3.21252e-11	loop_of_henle	Atp1a1
Ndufb11	4.54651e-09	0.48615	1	0.968	7.40809e-05	loop_of_henle	Ndufb11
Lypd2	1.31752e-22	0.484907	0.286	0.015	2.14676e-18	loop_of_henle	Lypd2
Cck	1.53094e-19	0.483075	0.357	0.039	2.49452e-15	loop_of_henle	Cck
Hipk1	2.79092e-07	0.482173	0.804	0.523	0.00454752	loop_of_henle	Hipk1
Ppargc1a	1.97324e-08	0.480994	0.732	0.38	0.00032152	loop_of_henle	Ppargc1a
Mxd4	6.1885e-08	0.465332	0.75	0.442	0.00100835	loop_of_henle	Mxd4
Pla2g7	1.82141e-06	0.465148	0.536	0.278	0.029678	loop_of_henle	Pla2g7
B4galt6	2.0011e-09	0.463832	0.571	0.23	3.26059e-05	loop_of_henle	B4galt6
Crip2	4.07361e-10	0.461316	0.821	0.406	6.63753e-06	loop_of_henle	Crip2
Mal2	6.19233e-08	0.460822	0.571	0.269	0.00100898	loop_of_henle	Mal2
Slc45a3	8.37845e-07	0.453256	0.429	0.178	0.0136519	loop_of_henle	Slc45a3
Lox	1.10368e-06	0.452908	0.429	0.171	0.0179834	loop_of_henle	Lox
Foxc1	4.691e-08	0.452228	0.661	0.314	0.000764352	loop_of_henle	Foxc1
Lhfp	1.67529e-07	0.450272	0.768	0.436	0.00272971	loop_of_henle	Lhfp
Cd81	4.45696e-07	0.449246	1	0.961	0.00726218	loop_of_henle	Cd81
Angpt2	1.08288e-12	0.447661	0.393	0.085	1.76445e-08	loop_of_henle	Angpt2
Stk39	1.42328e-06	0.446476	0.589	0.289	0.0231909	loop_of_henle	Stk39
Wasf2	3.57211e-07	0.445727	0.714	0.393	0.0058204	loop_of_henle	Wasf2
Kcnt1	5.08508e-19	0.442127	0.411	0.056	8.28564e-15	loop_of_henle	Kcnt1
Aqp1	2.61219e-08	0.441767	1	0.985	0.000425631	loop_of_henle	Aqp1
Slc14a1	2.51428e-15	0.438896	0.268	0.028	4.09677e-11	loop_of_henle	Slc14a1
Ostf1	2.32121e-06	0.436724	0.857	0.558	0.0378218	loop_of_henle	Ostf1
Esam	5.70254e-08	0.435779	0.679	0.323	0.000929173	loop_of_henle	Esam
Ifi27	5.27622e-07	0.434551	0.661	0.34	0.00859707	loop_of_henle	Ifi27
Fam43a	1.84891e-06	0.431059	0.554	0.28	0.0301261	loop_of_henle	Fam43a
Pygl	4.08422e-07	0.429538	0.554	0.26	0.00665482	loop_of_henle	Pygl
Slco4a1	3.93324e-16	0.425666	0.464	0.085	6.40882e-12	loop_of_henle	Slco4a1
Dsp	1.16609e-10	0.423251	0.589	0.215	1.90003e-06	loop_of_henle	Dsp
Tacstd2	4.65649e-07	0.41867	0.714	0.371	0.00758729	loop_of_henle	Tacstd2
Rabac1	7.0124e-07	0.418096	0.946	0.878	0.011426	loop_of_henle	Rabac1
Esrrb	3.65296e-11	0.403956	0.411	0.111	5.95214e-07	loop_of_henle	Esrrb
Sim1	6.37142e-08	0.402426	0.464	0.176	0.00103816	loop_of_henle	Sim1
Tspan8	5.02903e-10	0.399444	0.411	0.111	8.1943e-06	loop_of_henle	Tspan8
Nrbp2	1.68831e-06	0.394489	0.536	0.263	0.0275094	loop_of_henle	Nrbp2
Tmem207	4.68654e-11	0.393479	0.411	0.102	7.63625e-07	loop_of_henle	Tmem207
Hecw2	1.77475e-11	0.391079	0.429	0.108	2.89178e-07	loop_of_henle	Hecw2
Eif1	2.64051e-07	0.388636	1	0.993	0.00430245	loop_of_henle	Eif1
Ifit3	1.19991e-06	0.383632	0.357	0.124	0.0195513	loop_of_henle	Ifit3
Rusc2	2.88832e-07	0.37504	0.464	0.18	0.00470624	loop_of_henle	Rusc2
Sytl2	1.61133e-07	0.371919	0.393	0.134	0.0026255	loop_of_henle	Sytl2
X4930523C07Rik	1.07101e-08	0.369795	0.393	0.115	0.00017451	loop_of_henle	X4930523C07Rik
Colec12	2.24153e-08	0.365946	0.625	0.256	0.000365235	loop_of_henle	Colec12
Avpr2	2.34139e-07	0.365659	0.446	0.165	0.00381506	loop_of_henle	Avpr2
Slc26a7	3.738e-14	0.363392	0.357	0.059	6.0907e-10	loop_of_henle	Slc26a7
Socs5	3.19612e-07	0.361215	0.411	0.147	0.00520775	loop_of_henle	Socs5
Hnrnpa1	3.03775e-06	0.360289	0.786	0.46	0.0494971	loop_of_henle	Hnrnpa1
Egfl6	1.63819e-09	0.356471	0.429	0.124	2.66927e-05	loop_of_henle	Egfl6
Plet1	9.64819e-09	0.351833	0.446	0.137	0.000157208	loop_of_henle	Plet1
Ehf	3.09303e-09	0.350492	0.339	0.083	5.03978e-05	loop_of_henle	Ehf
Xpc	1.55647e-06	0.350061	0.536	0.237	0.0253611	loop_of_henle	Xpc
Bst2	1.25133e-06	0.342738	0.429	0.163	0.0203891	loop_of_henle	Bst2
Smim5	1.97161e-06	0.339053	0.411	0.165	0.0321254	loop_of_henle	Smim5
Lrrcc1	1.5623e-06	0.335176	0.393	0.154	0.0254562	loop_of_henle	Lrrcc1
Mitf	5.73764e-07	0.329306	0.446	0.171	0.00934891	loop_of_henle	Mitf
Fam84a	1.97637e-08	0.328174	0.357	0.1	0.00032203	loop_of_henle	Fam84a
X1190002N15Rik	6.61272e-09	0.323142	0.482	0.154	0.000107748	loop_of_henle	X1190002N15Rik
Fstl3	1.62725e-06	0.322169	0.393	0.143	0.0265145	loop_of_henle	Fstl3
Parm1	1.80511e-06	0.313653	0.286	0.085	0.0294125	loop_of_henle	Parm1
Epn3	9.90111e-09	0.306724	0.339	0.087	0.000161329	loop_of_henle	Epn3
Sema6d	1.95534e-08	0.306692	0.357	0.098	0.000318603	loop_of_henle	Sema6d
Defb42	1.27958e-11	0.306683	0.268	0.041	2.08494e-07	loop_of_henle	Defb42
Gm13111	2.34963e-07	0.306503	0.375	0.122	0.00382849	loop_of_henle	Gm13111
Fam129b	1.15306e-06	0.30253	0.357	0.121	0.018788	loop_of_henle	Fam129b
Uqcrh	8.35313e-07	0.301047	1	1	0.0136106	loop_of_henle	Uqcrh
Tbc1d4	2.43119e-06	0.300173	0.393	0.147	0.0396138	loop_of_henle	Tbc1d4
Dcbld2	1.01823e-06	0.287388	0.321	0.098	0.016591	loop_of_henle	Dcbld2
Fads6	1.37912e-07	0.278444	0.321	0.089	0.00224714	loop_of_henle	Fads6
Nccrp1	2.56556e-10	0.276238	0.286	0.052	4.18033e-06	loop_of_henle	Nccrp1
Ninl	2.11922e-06	0.275022	0.286	0.087	0.0345305	loop_of_henle	Ninl
Rilpl1	5.6376e-07	0.273482	0.304	0.087	0.0091859	loop_of_henle	Rilpl1
Fabp3.ps1	4.95591e-08	0.272646	0.304	0.076	0.000807516	loop_of_henle	Fabp3.ps1
Cox7b	1.24383e-06	0.269165	1	1	0.020267	loop_of_henle	Cox7b
Dnm3	1.91921e-06	0.268085	0.286	0.082	0.0312715	loop_of_henle	Dnm3
Rpl9	1.14066e-06	0.264983	1	1	0.0185859	loop_of_henle	Rpl9
Ifit2	4.92702e-08	0.259293	0.286	0.067	0.000802808	loop_of_henle	Ifit2
S100g1	3.84399e-08	0.933475	1	1	0.00062634	no_call	S100g
Klk11	1.43844e-10	0.916226	1	1	2.3438e-06	no_call	Klk1
Slc12a31	1.02276e-06	0.732163	0.913	0.865	0.0166649	no_call	Slc12a3
Defb11	3.40704e-08	0.571728	0.986	0.943	0.000555143	no_call	Defb1
Tmem52b1	7.92588e-08	0.512634	0.797	0.548	0.00129144	no_call	Tmem52b
Kl1	2.62277e-07	0.480277	1	0.92	0.00427353	no_call	Kl
Dnase11	2.05636e-06	0.455213	0.986	0.943	0.0335063	no_call	Dnase1
Pgam21	5.48516e-07	0.453895	0.652	0.376	0.00893752	no_call	Pgam2
Sfrp2	3.7547e-09	0.433357	0.304	0.078	6.11791e-05	no_call	Sfrp2
Sema3g	2.06383e-06	0.382202	0.362	0.146	0.033628	no_call	Sema3g
Aadat	6.92729e-13	0.917368	0.998	1	1.12873e-08	proximal_tubule	Aadat
Slc22a19	3.70512e-15	0.853508	0.943	0.893	6.03712e-11	proximal_tubule	Slc22a19
Ppic	4.06908e-16	0.844117	0.936	0.868	6.63016e-12	proximal_tubule	Ppic
X9030619P08Rik	2.67582e-15	0.820192	0.833	0.635	4.35997e-11	proximal_tubule	X9030619P08Rik
Acy3	2.23122e-19	0.802697	0.977	0.931	3.63556e-15	proximal_tubule	Acy3
Hao2	3.23226e-32	0.78506	1	1	5.26664e-28	proximal_tubule	Hao2
Mpv17l	3.97724e-14	0.783272	0.97	0.906	6.48051e-10	proximal_tubule	Mpv17l
Acadm	2.07288e-17	0.781043	1	1	3.37756e-13	proximal_tubule	Acadm
Gm4450	4.52104e-19	0.755909	0.97	0.874	7.36658e-15	proximal_tubule	Gm4450
Ehhadh	2.10374e-24	0.737038	1	1	3.42783e-20	proximal_tubule	Ehhadh
Cyp4a10	3.58576e-17	0.733802	0.966	0.862	5.84264e-13	proximal_tubule	Cyp4a10
Slc27a2	2.30532e-31	0.724712	1	1	3.75628e-27	proximal_tubule	Slc27a2
Ghr	8.14056e-13	0.724119	0.995	1	1.32642e-08	proximal_tubule	Ghr
Hsd3b4	1.46594e-17	0.70858	0.993	0.956	2.3886e-13	proximal_tubule	Hsd3b4
Napsa	2.86109e-15	0.700469	1	1	4.66186e-11	proximal_tubule	Napsa
Guca2b	1.85201e-14	0.696552	0.97	0.887	3.01767e-10	proximal_tubule	Guca2b
Serpina1f	2.23835e-11	0.695572	0.933	0.893	3.64717e-07	proximal_tubule	Serpina1f
Slco1a6	4.46081e-14	0.686515	0.986	0.987	7.26844e-10	proximal_tubule	Slco1a6
Mep1a	4.2316e-19	0.684029	1	0.987	6.89497e-15	proximal_tubule	Mep1a
Cgref1	4.34402e-24	0.681214	0.959	0.849	7.07814e-20	proximal_tubule	Cgref1
AC117226.2	2.09779e-09	0.680912	0.718	0.572	3.41814e-05	proximal_tubule	AC117226.2
Gm10681	4.55042e-17	0.680808	0.993	0.956	7.41445e-13	proximal_tubule	Gm10681
Akr1c14	2.16164e-09	0.679508	0.69	0.535	3.52217e-05	proximal_tubule	Akr1c14
Mettl7a2	7.28389e-14	0.676315	0.963	0.906	1.18684e-09	proximal_tubule	Mettl7a2
Slc5a10	1.40204e-17	0.667746	0.993	0.931	2.28449e-13	proximal_tubule	Slc5a10
Cyp51	3.46801e-13	0.652069	0.92	0.818	5.65078e-09	proximal_tubule	Cyp51
Cth	8.47935e-20	0.645899	0.979	0.855	1.38163e-15	proximal_tubule	Cth
Cyp4a31	1.4051e-18	0.643456	0.972	0.899	2.28946e-14	proximal_tubule	Cyp4a31
Nudt19	1.09551e-15	0.633527	0.993	0.987	1.78502e-11	proximal_tubule	Nudt19
Cbr1	2.93943e-14	0.619624	0.986	0.994	4.78951e-10	proximal_tubule	Cbr1
Slc3a1	3.12712e-20	0.613937	0.995	0.95	5.09533e-16	proximal_tubule	Slc3a1
Kcnk1	6.39469e-07	0.609599	0.881	0.849	0.0104195	proximal_tubule	Kcnk1
Kap	1.69572e-14	0.606689	1	1	2.76301e-10	proximal_tubule	Kap
Ugt3a1	2.26014e-11	0.603778	0.711	0.497	3.68267e-07	proximal_tubule	Ugt3a1
Gk	2.03699e-21	0.5984	0.993	0.943	3.31907e-17	proximal_tubule	Gk
Atp11a	8.08538e-09	0.594792	0.938	0.906	0.000131743	proximal_tubule	Atp11a
Slc22a7	7.01088e-10	0.594407	0.713	0.516	1.14235e-05	proximal_tubule	Slc22a7
Slc23a1	2.30169e-13	0.591744	0.915	0.811	3.75037e-09	proximal_tubule	Slc23a1
Slc7a12	3.33213e-08	0.591296	0.787	0.648	0.000542937	proximal_tubule	Slc7a12
Chpt1	4.74516e-26	0.572949	1	1	7.73176e-22	proximal_tubule	Chpt1
Scd1	1.42661e-06	0.571281	0.972	0.969	0.0232452	proximal_tubule	Scd1
Ces2c	8.96511e-10	0.561155	0.608	0.365	1.46077e-05	proximal_tubule	Ces2c
X4931406C07Rik	2.54642e-16	0.555957	0.979	0.943	4.14913e-12	proximal_tubule	X4931406C07Rik
Tmigd1	6.26618e-11	0.550802	0.837	0.654	1.02101e-06	proximal_tubule	Tmigd1
Ceacam2	6.49187e-08	0.550106	0.697	0.541	0.00105779	proximal_tubule	Ceacam2
Calml4	6.99154e-16	0.548405	0.986	0.956	1.1392e-11	proximal_tubule	Calml4
Rida	3.73838e-29	0.548144	1	1	6.09131e-25	proximal_tubule	Rida
Galnt11	2.82131e-19	0.547325	0.995	0.981	4.59704e-15	proximal_tubule	Galnt11
AI314278	3.62494e-14	0.541249	0.963	0.899	5.90648e-10	proximal_tubule	AI314278
Prlr	1.45145e-12	0.532524	0.892	0.786	2.365e-08	proximal_tubule	Prlr
Ttc36	1.76719e-16	0.532424	0.993	0.95	2.87946e-12	proximal_tubule	Ttc36
Lrp2	2.06321e-28	0.526521	1	1	3.36179e-24	proximal_tubule	Lrp2
Keg1	5.22612e-20	0.519975	1	1	8.51545e-16	proximal_tubule	Keg1
Ldhd	8.77756e-10	0.519212	0.872	0.748	1.43022e-05	proximal_tubule	Ldhd
Gcnt1	1.54402e-16	0.516658	0.998	0.981	2.51583e-12	proximal_tubule	Gcnt1
Gclm	1.23902e-12	0.506164	0.977	0.943	2.01887e-08	proximal_tubule	Gclm
Cd36	2.20251e-07	0.505865	0.764	0.623	0.00358878	proximal_tubule	Cd36
Nceh1	5.35586e-08	0.502584	0.986	0.994	0.000872684	proximal_tubule	Nceh1
D630029K05Rik	6.48045e-10	0.501533	0.725	0.491	1.05593e-05	proximal_tubule	D630029K05Rik
Slc6a18	3.14824e-09	0.500847	0.945	0.925	5.12975e-05	proximal_tubule	Slc6a18
Acsm1	5.45418e-12	0.493865	0.95	0.855	8.88704e-08	proximal_tubule	Acsm1
Slc51b	6.58086e-09	0.488236	0.569	0.314	0.000107229	proximal_tubule	Slc51b
Slc22a12	5.26215e-13	0.480596	0.977	0.899	8.57415e-09	proximal_tubule	Slc22a12
Eci3	6.69632e-11	0.479381	0.933	0.836	1.0911e-06	proximal_tubule	Eci3
Ugt3a2	2.17593e-12	0.474191	0.991	0.95	3.54545e-08	proximal_tubule	Ugt3a2
Rdh16f2	6.16493e-12	0.472532	0.945	0.786	1.00451e-07	proximal_tubule	Rdh16f2
Pter	9.66874e-15	0.469643	0.991	0.943	1.57542e-10	proximal_tubule	Pter
Ggt1	9.71894e-14	0.463465	1	0.975	1.5836e-09	proximal_tubule	Ggt1
Gstm1	8.26656e-09	0.461229	0.961	0.943	0.000134695	proximal_tubule	Gstm1
Pdzk1	5.77638e-24	0.459034	1	1	9.41203e-20	proximal_tubule	Pdzk1
Cubn	3.88316e-14	0.455841	1	0.962	6.32722e-10	proximal_tubule	Cubn
Slc16a4	1.21821e-09	0.455352	0.869	0.767	1.98495e-05	proximal_tubule	Slc16a4
Pck1	5.15785e-12	0.454622	0.998	0.994	8.4042e-08	proximal_tubule	Pck1
Slc17a1	1.23537e-11	0.454472	0.961	0.887	2.01291e-07	proximal_tubule	Slc17a1
Ak4	5.30633e-10	0.451448	0.624	0.346	8.64613e-06	proximal_tubule	Ak4
Acox2	1.97267e-06	0.449105	0.679	0.547	0.0321427	proximal_tubule	Acox2
Slc17a3	7.29102e-09	0.438924	0.95	0.912	0.0001188	proximal_tubule	Slc17a3
Adtrp	9.9581e-07	0.436153	0.745	0.591	0.0162257	proximal_tubule	Adtrp
Bphl	1.89056e-11	0.434609	0.986	0.931	3.08047e-07	proximal_tubule	Bphl
Slc33a1	1.36761e-08	0.432911	0.904	0.805	0.000222838	proximal_tubule	Slc33a1
Mfsd4b1	2.53071e-09	0.432342	0.86	0.648	4.12354e-05	proximal_tubule	Mfsd4b1
Defb29	2.04412e-06	0.428547	0.835	0.717	0.0333068	proximal_tubule	Defb29
Sod1	1.77995e-12	0.426913	0.995	0.969	2.90025e-08	proximal_tubule	Sod1
Gpm6a	3.76502e-07	0.42626	0.805	0.654	0.00613472	proximal_tubule	Gpm6a
Pxmp2	4.079e-08	0.425893	0.713	0.484	0.000664632	proximal_tubule	Pxmp2
Me1	1.53557e-09	0.42565	0.901	0.761	2.50206e-05	proximal_tubule	Me1
Lactb2	8.74218e-11	0.417965	0.989	0.874	1.42445e-06	proximal_tubule	Lactb2
Sugct	3.43149e-08	0.417644	0.789	0.623	0.000559128	proximal_tubule	Sugct
BC026585	1.38908e-08	0.415953	0.86	0.748	0.000226337	proximal_tubule	BC026585
Msra	1.60591e-08	0.41315	0.927	0.83	0.000261667	proximal_tubule	Msra
Sod3	7.35557e-10	0.412005	0.95	0.855	1.19852e-05	proximal_tubule	Sod3
Lap3	1.01865e-09	0.411838	0.959	0.912	1.65979e-05	proximal_tubule	Lap3
Itgb8	1.14795e-08	0.410853	0.872	0.736	0.000187047	proximal_tubule	Itgb8
Acaa1b	1.69341e-07	0.404999	0.966	0.881	0.00275923	proximal_tubule	Acaa1b
Khk	3.50073e-10	0.401719	0.979	0.925	5.70409e-06	proximal_tubule	Khk
Cyp2j5	5.58204e-16	0.401678	1	1	9.09538e-12	proximal_tubule	Cyp2j5
Gipc2	1.43169e-08	0.401377	0.915	0.818	0.00023328	proximal_tubule	Gipc2
Gss	8.40412e-08	0.400613	0.867	0.78	0.00136937	proximal_tubule	Gss
Ceacam1	3.44398e-07	0.39901	0.647	0.434	0.00561163	proximal_tubule	Ceacam1
Pipox	4.48124e-08	0.398793	0.906	0.742	0.000730173	proximal_tubule	Pipox
Bhmt2	5.20897e-08	0.394053	0.583	0.34	0.000848749	proximal_tubule	Bhmt2
Ugdh	3.37393e-07	0.391219	0.782	0.616	0.00549748	proximal_tubule	Ugdh
Tmem189	1.48722e-06	0.389958	0.883	0.723	0.0242328	proximal_tubule	Tmem189
Gm2a	1.66664e-08	0.388952	0.943	0.874	0.000271562	proximal_tubule	Gm2a
Tnfrsf21	1.44633e-07	0.388154	0.915	0.824	0.00235665	proximal_tubule	Tnfrsf21
Thnsl2	4.65444e-08	0.381841	0.899	0.736	0.000758395	proximal_tubule	Thnsl2
Prepl	7.02123e-08	0.380644	0.585	0.346	0.00114404	proximal_tubule	Prepl
Fmo1	2.71304e-09	0.378441	0.998	0.981	4.42063e-05	proximal_tubule	Fmo1
Hgd	1.20637e-08	0.377959	0.954	0.881	0.000196566	proximal_tubule	Hgd
Acot1	4.38363e-09	0.377909	0.927	0.83	7.14268e-05	proximal_tubule	Acot1
Upb1	4.96043e-07	0.370117	0.752	0.61	0.00808252	proximal_tubule	Upb1
Slc39a5	1.43849e-07	0.366258	0.56	0.314	0.00234388	proximal_tubule	Slc39a5
Prss8	3.78982e-09	0.365437	0.993	0.975	6.17514e-05	proximal_tubule	Prss8
Cndp2	6.92266e-07	0.3641	0.791	0.616	0.0112798	proximal_tubule	Cndp2
Fah	4.09464e-08	0.363304	0.952	0.862	0.000667181	proximal_tubule	Fah
Cyp2j11	8.69599e-07	0.362964	0.894	0.786	0.0141692	proximal_tubule	Cyp2j11
Spink1	8.7629e-21	0.360854	1	1	1.42783e-16	proximal_tubule	Spink1
Acss2	1.71893e-06	0.356931	0.736	0.547	0.0280082	proximal_tubule	Acss2
Sult1d1	2.41267e-08	0.356518	0.995	0.981	0.000393121	proximal_tubule	Sult1d1
Adhfe1	1.34915e-08	0.349301	0.986	0.962	0.00021983	proximal_tubule	Adhfe1
Por	9.83746e-07	0.348466	0.931	0.874	0.0160292	proximal_tubule	Por
Kcnj15	8.38531e-08	0.346818	0.975	0.931	0.0013663	proximal_tubule	Kcnj15
Tmem176b	6.45064e-07	0.33936	0.995	0.994	0.0105107	proximal_tubule	Tmem176b
Prnp	1.40364e-06	0.337275	0.908	0.805	0.022871	proximal_tubule	Prnp
Entpd5	2.7448e-07	0.337109	0.959	0.899	0.00447238	proximal_tubule	Entpd5
Sardh	2.47963e-06	0.336149	0.933	0.881	0.0404032	proximal_tubule	Sardh
Aldob	3.00776e-10	0.332335	1	1	4.90084e-06	proximal_tubule	Aldob
Pxmp4	2.73395e-06	0.321718	0.683	0.484	0.044547	proximal_tubule	Pxmp4
Dbi	8.92477e-10	0.321027	1	1	1.4542e-05	proximal_tubule	Dbi
Methig1	1.75517e-06	0.320197	0.415	0.22	0.0285988	proximal_tubule	Methig1
Tmem174	7.97346e-07	0.319931	0.94	0.836	0.012992	proximal_tubule	Tmem174
Mat2a	2.22153e-06	0.318456	0.947	0.868	0.0361976	proximal_tubule	Mat2a
Serpinf2	1.30298e-07	0.317176	0.534	0.283	0.00212307	proximal_tubule	Serpinf2
Tcn2	5.11989e-10	0.316888	1	0.987	8.34235e-06	proximal_tubule	Tcn2
Cat	5.40259e-07	0.312124	1	0.994	0.00880298	proximal_tubule	Cat
Tmbim4	1.85459e-06	0.309246	0.963	0.918	0.0302187	proximal_tubule	Tmbim4
Aldh9a1	1.46634e-06	0.308754	0.945	0.868	0.0238925	proximal_tubule	Aldh9a1
Gpx1	1.37586e-06	0.308167	1	1	0.0224183	proximal_tubule	Gpx1
Fth1	1.32948e-20	0.302945	1	1	2.16626e-16	proximal_tubule	Fth1
Mettl7a1	1.84535e-09	0.302886	0.998	0.981	3.00682e-05	proximal_tubule	Mettl7a1
Cldn2	7.38713e-07	0.296212	0.979	0.931	0.0120366	proximal_tubule	Cldn2
Papss2	8.06314e-07	0.295751	0.991	0.981	0.0131381	proximal_tubule	Papss2
Igfals	9.69337e-07	0.293102	0.413	0.189	0.0157944	proximal_tubule	Igfals
Aco1	2.89005e-06	0.292559	0.972	0.943	0.0470905	proximal_tubule	Aco1
Fbp1	2.00095e-07	0.287956	1	0.981	0.00326035	proximal_tubule	Fbp1
Nxpe3	4.51217e-07	0.276542	0.323	0.113	0.00735212	proximal_tubule	Nxpe3
Scp2	1.81021e-07	0.275978	1	1	0.00294955	proximal_tubule	Scp2
Tmbim6	5.31253e-07	0.268124	1	1	0.00865623	proximal_tubule	Tmbim6
Hibadh	7.41112e-07	0.267929	0.998	0.975	0.0120757	proximal_tubule	Hibadh
Gpx4	6.91907e-08	0.267196	1	0.994	0.00112739	proximal_tubule	Gpx4
AC153368.1	1.8528e-07	0.254012	1	1	0.00301895	proximal_tubule	AC153368.1

## Sheet: Male_LabTransConsensus_SigMark
	p_val	avg_log2FC	pct.1	pct.2	p_val_adj	cluster	gene
Klk11	2.26216e-09	1.79567	1	1	3.77057e-05	collecting_duct	Klk1
S100g1	1.3567e-09	1.74528	1	1	2.26135e-05	collecting_duct	S100g
Atp6v1g31	1.59923e-12	1.70183	1	0.839	2.6656e-08	collecting_duct	Atp6v1g3
Hsd11b2	4.28682e-11	1.31987	1	0.931	7.14527e-07	collecting_duct	Hsd11b2
Slc26a41	2.55218e-12	1.29487	1	0.612	4.25398e-08	collecting_duct	Slc26a4
Clu1	2.99499e-09	1.26374	1	0.863	4.99204e-05	collecting_duct	Clu
Slc8a11	1.11951e-08	1.17356	1	0.856	0.0001866	collecting_duct	Slc8a1
Calb11	1.51117e-08	1.16486	1	0.976	0.000251881	collecting_duct	Calb1
Spink81	7.40958e-12	1.09592	1	0.397	1.23503e-07	collecting_duct	Spink8
Rhbg1	2.51631e-11	1.08194	0.947	0.461	4.19418e-07	collecting_duct	Rhbg
Car121	1.18662e-09	1.06658	1	0.918	1.97785e-05	collecting_duct	Car12
Rhcg1	2.65299e-09	1.01351	1	0.669	4.42201e-05	collecting_duct	Rhcg
Defb11	2.72531e-08	0.989041	1	0.995	0.000454255	collecting_duct	Defb1
Tmem52b1	2.37117e-08	0.932889	1	0.801	0.000395226	collecting_duct	Tmem52b
Klk1b51	1.32318e-07	0.900068	0.895	0.541	0.00220548	collecting_duct	Klk1b5
Car21	2.76547e-09	0.887987	1	0.996	4.60948e-05	collecting_duct	Car2
Spp11	1.30224e-07	0.877651	1	1	0.00217058	collecting_duct	Spp1
Scnn1g1	4.49831e-09	0.856535	0.947	0.543	7.49779e-05	collecting_duct	Scnn1g
Cav21	1.66219e-10	0.850007	1	0.647	2.77054e-06	collecting_duct	Cav2
Oxgr11	1.1411e-06	0.770101	0.789	0.439	0.0190198	collecting_duct	Oxgr1
Cldn81	5.22727e-07	0.747572	1	0.867	0.00871281	collecting_duct	Cldn8
Atp6v0d21	5.1101e-09	0.72332	0.842	0.347	8.51752e-05	collecting_duct	Atp6v0d2
Scd21	1.43975e-07	0.719186	0.947	0.711	0.00239978	collecting_duct	Scd2
Slc4a9	2.76138e-13	0.712141	0.842	0.21	4.60268e-09	collecting_duct	Slc4a9
Cav1	5.71131e-10	0.681618	0.947	0.38	9.51961e-06	collecting_duct	Cav1
Atp6v1b11	1.77542e-10	0.666005	1	0.463	2.95927e-06	collecting_duct	Atp6v1b1
Clcnkb1	9.24086e-08	0.65774	1	0.898	0.00154027	collecting_duct	Clcnkb
Atp6v1c2	1.67785e-12	0.641973	0.947	0.28	2.79665e-08	collecting_duct	Atp6v1c2
Scnn1a1	2.44408e-08	0.639779	1	0.761	0.00040738	collecting_duct	Scnn1a
Hmx2	3.92189e-10	0.619048	0.737	0.199	6.53701e-06	collecting_duct	Hmx2
S100a11	1.49769e-07	0.617303	1	0.998	0.00249634	collecting_duct	S100a1
Pgrmc11	5.51709e-07	0.613562	1	0.998	0.00919588	collecting_duct	Pgrmc1
Atp6v0e	3.82628e-07	0.610795	1	0.967	0.00637765	collecting_duct	Atp6v0e
Mal1	2.13106e-06	0.60211	1	0.974	0.0355204	collecting_duct	Mal
Scnn1b1	2.81555e-08	0.575474	0.895	0.366	0.000469296	collecting_duct	Scnn1b
Slc4a1	3.64704e-10	0.570982	0.842	0.269	6.07888e-06	collecting_duct	Slc4a1
Krt7	2.13139e-07	0.565255	1	0.585	0.00355259	collecting_duct	Krt7
Gm441201	2.30143e-07	0.554896	0.947	0.45	0.00383602	collecting_duct	Gm44120
Cst3	2.67837e-06	0.493627	1	0.934	0.044643	collecting_duct	Cst3
Gata2	2.73801e-06	0.47143	0.684	0.278	0.0456372	collecting_duct	Gata2
Cdh161	2.22337e-06	0.4576	1	1	0.0370591	collecting_duct	Cdh16
Kcne1	5.72018e-07	0.452366	0.632	0.205	0.00953439	collecting_duct	Kcne1
Malrd11	9.98027e-08	0.443027	0.684	0.216	0.00166351	collecting_duct	Malrd1
Hepacam2	7.26717e-11	0.404884	0.737	0.165	1.21129e-06	collecting_duct	Hepacam2
Ociad2	5.55696e-08	0.394839	0.684	0.207	0.000926235	collecting_duct	Ociad2
L1cam	1.25503e-07	0.348717	0.789	0.302	0.00209188	collecting_duct	L1cam
Insrr	3.27585e-09	0.339542	0.579	0.121	5.46019e-05	collecting_duct	Insrr
Itm2b2	5.85374e-07	0.338629	1	1	0.00975702	collecting_duct	Itm2b
Bmpr1b	2.40481e-08	0.314799	0.526	0.112	0.000400833	collecting_duct	Bmpr1b
Klk1	8.07596e-11	1.86631	1	1	1.3461e-06	distal_convoluted_tubule	Klk1
Calb1	4.79553e-13	1.86079	1	0.976	7.99319e-09	distal_convoluted_tubule	Calb1
S100g	8.37792e-11	1.84602	1	1	1.39643e-06	distal_convoluted_tubule	S100g
Slc12a3	6.08866e-13	1.80038	1	0.915	1.01486e-08	distal_convoluted_tubule	Slc12a3
Slc8a1	1.22574e-10	1.62817	1	0.854	2.04306e-06	distal_convoluted_tubule	Slc8a1
Clu	7.81433e-13	1.45291	1	0.861	1.30249e-08	distal_convoluted_tubule	Clu
Defb1	3.12296e-14	1.45085	1	0.994	5.20535e-10	distal_convoluted_tubule	Defb1
Spp1	2.8898e-10	1.10169	1	1	4.81672e-06	distal_convoluted_tubule	Spp1
Tmem52b	7.80849e-13	1.09861	1	0.798	1.30152e-08	distal_convoluted_tubule	Tmem52b
Wnk1	5.25669e-12	1.06485	1	0.956	8.76185e-08	distal_convoluted_tubule	Wnk1
Kl	4.79707e-13	0.909698	1	0.998	7.99576e-09	distal_convoluted_tubule	Kl
Pgam2	1.27168e-09	0.879904	0.885	0.591	2.11963e-05	distal_convoluted_tubule	Pgam2
Kcnj1	2.09044e-10	0.823808	1	0.956	3.48434e-06	distal_convoluted_tubule	Kcnj1
Klk1b5	1.24253e-07	0.821888	0.846	0.539	0.00207105	distal_convoluted_tubule	Klk1b5
Sgms2	1.04169e-07	0.810075	1	0.998	0.00173629	distal_convoluted_tubule	Sgms2
Sfrp1	4.38214e-08	0.731713	1	0.819	0.000730414	distal_convoluted_tubule	Sfrp1
Pvalb	4.15988e-07	0.721641	0.731	0.363	0.00693368	distal_convoluted_tubule	Pvalb
Tacstd2	1.10925e-06	0.699086	0.808	0.509	0.018489	distal_convoluted_tubule	Tacstd2
Efhd1	1.25803e-06	0.668923	0.962	0.848	0.0209688	distal_convoluted_tubule	Efhd1
Tmem213	4.69296e-08	0.66028	1	0.783	0.000782223	distal_convoluted_tubule	Tmem213
Gm44120	6.22905e-08	0.624484	0.846	0.448	0.00103826	distal_convoluted_tubule	Gm44120
Clcnkb	5.73174e-07	0.609178	0.962	0.898	0.00955366	distal_convoluted_tubule	Clcnkb
Acss1	2.22619e-07	0.603519	1	0.896	0.00371061	distal_convoluted_tubule	Acss1
Atp1a1	1.03303e-11	0.571885	1	1	1.72186e-07	distal_convoluted_tubule	Atp1a1
S100a1	1.07742e-07	0.565162	1	0.998	0.00179585	distal_convoluted_tubule	S100a1
Cldn8	1.47243e-06	0.557616	1	0.865	0.0245425	distal_convoluted_tubule	Cldn8
Wnk4	9.76227e-08	0.553113	0.885	0.643	0.00162718	distal_convoluted_tubule	Wnk4
Gsta4	3.952e-08	0.513987	0.769	0.324	0.00065872	distal_convoluted_tubule	Gsta4
Ier3	3.89349e-09	0.482369	0.808	0.378	6.48966e-05	distal_convoluted_tubule	Ier3
Malrd1	8.89844e-09	0.480333	0.654	0.211	0.000148319	distal_convoluted_tubule	Malrd1
Hoxb5os	9.27604e-07	0.477312	0.846	0.424	0.0154613	distal_convoluted_tubule	Hoxb5os
Atp6v1f	2.926e-06	0.447883	1	1	0.0487706	distal_convoluted_tubule	Atp6v1f
Sh3bgrl3	4.23399e-07	0.423112	0.962	0.554	0.00705721	distal_convoluted_tubule	Sh3bgrl3
Atp1b1	2.5576e-09	0.410208	1	1	4.263e-05	distal_convoluted_tubule	Atp1b1
Ermp1	2.67977e-06	0.403785	0.885	0.531	0.0446665	distal_convoluted_tubule	Ermp1
Kcnq1	3.83068e-07	0.351071	0.769	0.348	0.00638498	distal_convoluted_tubule	Kcnq1
Trpv5	9.13819e-08	0.343458	0.615	0.191	0.00152315	distal_convoluted_tubule	Trpv5
Blnk	2.33516e-06	0.320077	0.654	0.27	0.0389224	distal_convoluted_tubule	Blnk
Trpm6	4.76109e-09	0.307728	0.5	0.119	7.93578e-05	distal_convoluted_tubule	Trpm6
Ckmt1	8.85409e-07	0.302805	0.808	0.389	0.014758	distal_convoluted_tubule	Ckmt1
Itm2b1	5.04399e-07	0.293872	1	1	0.00840732	distal_convoluted_tubule	Itm2b
Cox6c	1.55232e-07	0.289919	1	1	0.0025874	distal_convoluted_tubule	Cox6c
Slc25a5	2.21855e-06	0.279043	1	1	0.0369788	distal_convoluted_tubule	Slc25a5
Fxyd2	1.16024e-07	0.270685	1	1	0.00193389	distal_convoluted_tubule	Fxyd2
Gm26771	2.31156e-09	0.863316	1	0.141	3.85291e-05	endothelial	Gm26771
Ptpro	2.73497e-06	0.850384	1	0.223	0.0455866	endothelial	Ptpro
Ehd3	2.34656e-06	0.838775	1	0.264	0.0391125	endothelial	Ehd3
Ecscr	1.27356e-06	0.691851	1	0.187	0.0212277	endothelial	Ecscr
Shisa3	3.1614e-11	0.683372	1	0.107	5.26943e-07	endothelial	Shisa3
Nupr1	2.8954e-08	0.640118	1	0.164	0.000482605	endothelial	Nupr1
Tspan2	1.33408e-08	0.621748	0.8	0.091	0.000222365	endothelial	Tspan2
Trpm4	2.82222e-08	0.600922	0.6	0.05	0.000470408	endothelial	Trpm4
C1qtnf1	5.37942e-08	0.527831	0.6	0.053	0.000896641	endothelial	C1qtnf1
Fzd2	2.01267e-09	0.522829	0.8	0.075	3.35473e-05	endothelial	Fzd2
Tdrd5	1.7497e-09	0.515777	0.8	0.073	2.9164e-05	endothelial	Tdrd5
Tmtc1	2.26055e-08	0.515493	0.8	0.091	0.000376788	endothelial	Tmtc1
Mcm4	2.15792e-07	0.509372	0.8	0.096	0.00359682	endothelial	Mcm4
Mmp23	1.06949e-06	0.491696	0.8	0.107	0.0178263	endothelial	Mmp23
Dzip1	8.49313e-07	0.461549	0.6	0.061	0.0141564	endothelial	Dzip1
Aplp1	1.65477e-06	0.455748	0.6	0.066	0.0275817	endothelial	Aplp1
Foxd1	5.22603e-09	0.442106	0.8	0.082	8.71075e-05	endothelial	Foxd1
Fermt3	2.01479e-14	0.396176	0.8	0.045	3.35824e-10	endothelial	Fermt3
Chrnb1	1.77153e-07	0.395273	0.6	0.053	0.00295278	endothelial	Chrnb1
Ddn	8.57342e-10	0.390927	0.6	0.039	1.42902e-05	endothelial	Ddn
Ptpre	9.11223e-11	0.389469	0.8	0.062	1.51883e-06	endothelial	Ptpre
Itga4	1.41584e-09	0.382588	0.8	0.068	2.35992e-05	endothelial	Itga4
Kcnf1	3.33714e-15	0.34646	0.4	0.009	5.56235e-11	endothelial	Kcnf1
Slamf7	3.56311e-10	0.344755	0.4	0.016	5.93899e-06	endothelial	Slamf7
AI662270	1.18215e-06	0.336909	0.4	0.027	0.019704	endothelial	AI662270
Hrasls	1.86286e-07	0.336146	0.4	0.023	0.00310501	endothelial	Hrasls
Dsel	9.97797e-14	0.331078	0.6	0.025	1.66313e-09	endothelial	Dsel
Arhgap28	1.64109e-10	0.330097	0.6	0.036	2.73536e-06	endothelial	Arhgap28
Rarres1	3.06983e-09	0.32511	0.4	0.018	5.1168e-05	endothelial	Rarres1
Plce1	2.83787e-07	0.316442	0.6	0.053	0.00473015	endothelial	Plce1
Tbc1d30	1.39606e-08	0.257251	0.4	0.02	0.000232695	endothelial	Tbc1d30
Lrmp	1.67974e-08	0.256954	0.4	0.02	0.000279979	endothelial	Lrmp
Fam131a	1.89917e-08	0.256844	0.4	0.02	0.000316554	endothelial	Fam131a
Meis3	5.22059e-07	0.252788	0.4	0.025	0.00870168	endothelial	Meis3
Myl7	3.39633e-16	1.00472	1	0.041	5.661e-12	glomeruli	Myl7
Adamts21	1.36403e-06	0.684402	1	0.128	0.0227356	glomeruli	Adamts2
Phf13	2.34447e-06	0.683974	1	0.147	0.0390776	glomeruli	Phf13
Tnc	1.38317e-07	0.593622	1	0.107	0.00230547	glomeruli	Tnc
Rpa2	2.85195e-06	0.581058	1	0.14	0.0475364	glomeruli	Rpa2
Gpr4	1.24829e-06	0.518813	0.667	0.052	0.0208064	glomeruli	Gpr4
Robo3	2.27307e-10	0.509125	1	0.071	3.78875e-06	glomeruli	Robo3
H2.Q61	4.01088e-07	0.480568	1	0.112	0.00668534	glomeruli	H2.Q6
Cnr2	3.63537e-08	0.425232	0.333	0.009	0.000605944	glomeruli	Cnr2
Gsdmd	1.62165e-07	0.407903	0.667	0.044	0.00270297	glomeruli	Gsdmd
Cfp	1.46787e-06	0.402764	0.667	0.053	0.0244664	glomeruli	Cfp
C1qtnf11	7.76593e-13	0.397445	1	0.053	1.29442e-08	glomeruli	C1qtnf1
Pf4	1.28486e-08	0.380008	1	0.091	0.000214161	glomeruli	Pf4
Galnt10	2.19142e-08	0.378796	1	0.089	0.000365266	glomeruli	Galnt10
Nr4a1	2.82342e-06	0.349866	1	0.13	0.0470608	glomeruli	Nr4a1
Gm28555	2.09892e-06	0.295188	0.333	0.012	0.0349849	glomeruli	Gm28555
Gpat2	1.5096e-12	0.29004	0.667	0.023	2.5162e-08	glomeruli	Gpat2
Fam131a1	5.62454e-14	0.28884	0.667	0.02	9.37498e-10	glomeruli	Fam131a
Zfp941	1.46489e-09	0.283614	0.667	0.032	2.44168e-05	glomeruli	Zfp941
Gm43668	6.29967e-10	0.282905	0.667	0.03	1.05003e-05	glomeruli	Gm43668
Myom2	2.83803e-08	0.280586	0.667	0.039	0.000473044	glomeruli	Myom2
E2f1	1.81e-08	0.278794	0.667	0.037	0.000301691	glomeruli	E2f1
Ddn1	5.99306e-08	0.277996	0.667	0.041	0.000998923	glomeruli	Ddn
Cntfr	1.041e-06	0.27633	0.667	0.052	0.0173514	glomeruli	Cntfr
Nsg1	8.30419e-07	0.274368	0.667	0.05	0.0138414	glomeruli	Nsg1
Spi1	1.42924e-06	0.271951	0.667	0.052	0.0238225	glomeruli	Spi1
X1110025M09Rik	2.62253e-06	0.271445	0.667	0.055	0.0437123	glomeruli	X1110025M09Rik
Alox12	2.40765e-06	0.271225	0.667	0.055	0.0401307	glomeruli	Alox12
Neu3	1.36628e-06	0.270862	0.667	0.052	0.0227732	glomeruli	Neu3
Slc12a1	1.48617e-08	1.16729	1	1	0.000247715	loop_of_henle	Slc12a1
Umod	2.20123e-07	0.965246	1	1	0.003669	loop_of_henle	Umod
Gm44588	1.60667e-07	0.873244	1	0.998	0.00267799	loop_of_henle	Gm44588
Cyp2a4	1.64584e-07	0.470264	0.991	0.978	0.00274329	proximal_tubule	Cyp2a4
Slc7a13	1.17007e-10	0.456669	1	1	1.95028e-06	proximal_tubule	Slc7a13
Cyp4a10	1.13576e-09	0.446117	0.995	1	1.89308e-05	proximal_tubule	Cyp4a10
Cyp4a14	6.68943e-07	0.429299	0.871	0.82	0.0111499	proximal_tubule	Cyp4a14
Tmigd1	1.13364e-09	0.415021	1	1	1.88956e-05	proximal_tubule	Tmigd1
Cyp51	2.09157e-09	0.383781	1	1	3.48622e-05	proximal_tubule	Cyp51
Cd36	4.04004e-11	0.379001	1	0.993	6.73393e-07	proximal_tubule	Cd36
Ehhadh	2.88368e-12	0.371962	1	1	4.80651e-08	proximal_tubule	Ehhadh
Cyp4a31	1.06449e-10	0.368618	1	1	1.77429e-06	proximal_tubule	Cyp4a31
Akr1c14	2.53454e-07	0.366513	1	0.964	0.00422457	proximal_tubule	Akr1c14
Pigr	2.63174e-07	0.360664	0.81	0.676	0.00438658	proximal_tubule	Pigr
Ldhd	5.98634e-12	0.356579	1	1	9.97802e-08	proximal_tubule	Ldhd
Ugt3a2	2.4293e-13	0.347589	1	1	4.04916e-09	proximal_tubule	Ugt3a2
Acsm3	3.18322e-09	0.339454	1	1	5.30579e-05	proximal_tubule	Acsm3
Acy3	3.03593e-16	0.338796	1	1	5.06029e-12	proximal_tubule	Acy3
Slc22a12	1.56561e-18	0.335463	1	1	2.60956e-14	proximal_tubule	Slc22a12
Adtrp	6.44459e-11	0.331969	1	0.942	1.07418e-06	proximal_tubule	Adtrp
Cyp2d9	3.10652e-07	0.331756	0.778	0.662	0.00517796	proximal_tubule	Cyp2d9
Crot	1.8319e-08	0.328408	1	1	0.000305341	proximal_tubule	Crot
Napsa	2.10562e-07	0.326096	1	1	0.00350965	proximal_tubule	Napsa
Atp11a	3.32494e-09	0.316382	1	1	5.54201e-05	proximal_tubule	Atp11a
Me1	1.60695e-13	0.313792	1	1	2.67846e-09	proximal_tubule	Me1
Mep1a	5.34146e-09	0.310633	1	1	8.90314e-05	proximal_tubule	Mep1a
Slc5a8	7.51233e-08	0.304547	0.995	0.964	0.00125216	proximal_tubule	Slc5a8
Ces2c	3.38578e-09	0.298772	1	0.993	5.64342e-05	proximal_tubule	Ces2c
Amacr	3.29281e-10	0.29642	1	0.993	5.48845e-06	proximal_tubule	Amacr
Mpv17l	3.15531e-07	0.293471	1	1	0.00525927	proximal_tubule	Mpv17l
Acss2	3.4917e-09	0.291405	1	0.993	5.81996e-05	proximal_tubule	Acss2
Ghr	1.63848e-06	0.289539	1	1	0.0273102	proximal_tubule	Ghr
Acot1	6.5317e-07	0.289363	0.993	0.986	0.010887	proximal_tubule	Acot1
Nat8	2.92434e-07	0.288768	1	0.993	0.0048743	proximal_tubule	Nat8
Lap3	2.80504e-12	0.286876	1	1	4.67544e-08	proximal_tubule	Lap3
Nudt19	3.44147e-09	0.283604	1	1	5.73625e-05	proximal_tubule	Nudt19
Defb29	6.90403e-07	0.282912	0.995	0.993	0.0115076	proximal_tubule	Defb29
Slc27a2	3.5749e-09	0.282901	1	1	5.95865e-05	proximal_tubule	Slc27a2
Acadm	9.21912e-07	0.282142	1	1	0.0153664	proximal_tubule	Acadm
Hgd	6.50955e-11	0.28137	1	0.993	1.08501e-06	proximal_tubule	Hgd
Gm6300	2.75891e-06	0.279004	0.953	0.835	0.0459856	proximal_tubule	Gm6300
Chpt1	1.37757e-11	0.275685	1	1	2.29613e-07	proximal_tubule	Chpt1
Eci3	4.52019e-09	0.27214	1	0.993	7.53425e-05	proximal_tubule	Eci3
Agps	4.22525e-08	0.266532	1	1	0.000704265	proximal_tubule	Agps
Dmgdh	9.83848e-07	0.266509	0.977	0.95	0.0163988	proximal_tubule	Dmgdh
Mettl7b	8.02711e-08	0.266275	1	0.993	0.00133796	proximal_tubule	Mettl7b
Cyb5a	2.81292e-11	0.260385	1	1	4.68857e-07	proximal_tubule	Cyb5a
Fgf1	8.3913e-07	0.25246	0.965	0.928	0.0139866	proximal_tubule	Fgf1
Adh1	4.09875e-08	0.251339	1	1	0.00068318	proximal_tubule	Adh1
Rida	2.85366e-16	0.250244	1	1	4.75647e-12	proximal_tubule	Rida
Lum	8.00308e-09	1.5943	0.833	0.127	0.000133395	stroma	Lum
Ccl21a	6.10346e-13	1.13068	0.833	0.075	1.01732e-08	stroma	Ccl21a
Myh111	1.20746e-06	0.942536	0.833	0.171	0.0201259	stroma	Myh11
Plac9b	1.26976e-06	0.702651	1	0.277	0.0211644	stroma	Plac9b
Ccl21b.1	2.01839e-16	0.668935	0.833	0.052	3.36426e-12	stroma	Ccl21b.1
Rbp4	1.73836e-08	0.573032	0.5	0.039	0.00028975	stroma	Rbp4
Gm21541	3.6478e-13	0.512905	0.667	0.041	6.08015e-09	stroma	Gm21541
Mmrn1	1.05671e-07	0.45796	0.5	0.045	0.00176133	stroma	Mmrn1
Mfap5	8.64535e-13	0.404355	0.5	0.023	1.44101e-08	stroma	Mfap5
Gm13304	5.5844e-13	0.403072	0.667	0.041	9.30808e-09	stroma	Gm13304
Sfrp4	3.71146e-13	0.349895	0.5	0.021	6.18626e-09	stroma	Sfrp4
Hhip	5.14616e-23	0.342782	0.833	0.032	8.57763e-19	stroma	Hhip
Gm44036	1.03425e-07	0.323034	0.667	0.077	0.00172389	stroma	Gm44036
Pip5k1b	5.12716e-08	0.292124	0.833	0.112	0.000854595	stroma	Pip5k1b
Mfap4	3.35148e-14	0.28821	0.5	0.02	5.58625e-10	stroma	Mfap4
Cd53	9.31217e-07	0.287083	0.833	0.134	0.0155215	stroma	Cd53
Lmod1	3.82947e-13	0.272972	0.667	0.039	6.38297e-09	stroma	Lmod1
