# Supplementary material for: Spatially Resolved Transcriptomes of Mammalian Kidneys Illustrate the Molecular Complexity and Interactions of Functional Nephron Segments
Source: Front Med (Lausanne). 2022 Jul 7;9:873923. doi: 10.3389/fmed.2022.873923 (PMC9300864; doi:10.3389/fmed.2022.873923)
Supplement: Supplementary file 1 [file Data_Sheet_1.zip › Supplementary Table 4.XLSX]

## Sheet: Readme
	Conversion of clusters
		Supplemental Table 4
	Figure 3	Patient A	Patient B-D
	Cluster A	0	0
	Cluster B	1	2
	Cluster C		1

## Sheet: PatientA_allMarkers_adjP0.05
	p_val	avg_log2FC	pct.1	pct.2	p_val_adj	cluster	gene
11	2.39682e-18	1.73744	1	1	8.7726e-14	0	MTRNR2L8
12	2.30652e-17	1.73236	0.979	0.913	8.4421e-13	0	SPP1
13	7.43046e-22	1.72279	1	1	2.71962e-17	0	MT-CO3
17	9.8762e-23	1.68878	1	1	3.61479e-18	0	MT-ND1
18	7.42317e-23	1.68443	1	1	2.71695e-18	0	MT-ND4
19	1.13392e-22	1.68211	1	1	4.15027e-18	0	MT-ND3
22	1.30179e-08	1.6706	0.75	0.609	0.000476468	0	SLC12A3
23	5.76255e-22	1.66073	1	1	2.10915e-17	0	MT-ATP6
24	4.96071e-15	1.65936	0.915	0.761	1.81567e-10	0	PCK1
25	9.65579e-22	1.63652	1	1	3.53411e-17	0	MT-CO2
26	1.38799e-19	1.62037	1	1	5.08017e-15	0	MT-CYB
28	6.63723e-20	1.59635	1	1	2.42929e-15	0	MT-ND2
32	9.17545e-11	1.53031	0.78	0.5	3.35831e-06	0	CALB1
33	9.02933e-14	1.52203	0.915	0.804	3.30482e-09	0	MTRNR2L12
34	2.75653e-21	1.51681	0.996	1	1.00892e-16	0	FXYD2
36	4.07338e-16	1.49705	1	1	1.4909e-11	0	MT-CO1
39	1.24276e-11	1.48627	0.886	0.935	4.54861e-07	0	DEFB1
40	1.89675e-10	1.48135	0.774	0.522	6.9423e-06	0	SLC5A12
41	7.48883e-20	1.46991	1	1	2.74099e-15	0	MALAT1
42	6.98624e-20	1.46761	0.97	0.978	2.55703e-15	0	ATP1B1
43	4.56049e-13	1.42864	1	1	1.66919e-08	0	GPX3
44	1.28673e-12	1.4132	0.915	0.848	4.70956e-08	0	CMBL
45	1.70393e-12	1.40153	0.909	0.935	6.23656e-08	0	MT1G
47	8.98561e-10	1.38437	0.787	0.739	3.28882e-05	0	LRP2
48	4.48782e-07	1.38344	0.684	0.609	0.0164259	0	KNG1
50	6.17884e-12	1.35651	0.961	0.935	2.26152e-07	0	GATM
55	3.89979e-15	1.35241	0.893	0.87	1.42736e-10	0	CA12
58	8.87455e-09	1.34409	0.764	0.674	0.000324817	0	MIOX
62	5.87172e-13	1.28335	0.922	0.826	2.14911e-08	0	CD24
64	7.54091e-13	1.26823	0.956	0.957	2.76005e-08	0	MT-ND5
68	2.50998e-08	1.22929	0.821	0.804	0.000918679	0	SLC13A3
70	2.08653e-08	1.20787	0.757	0.652	0.00076369	0	ANPEP
71	3.05102e-09	1.20758	0.849	0.826	0.00011167	0	PAH
81	7.51496e-09	1.11798	0.847	0.826	0.000275055	0	C11orf54
83	3.94011e-07	1.10753	0.691	0.522	0.0144212	0	CUBN
84	3.95496e-08	1.10631	0.764	0.674	0.00144755	0	HSD11B2
88	1.80927e-09	1.08337	0.821	0.783	6.6221e-05	0	CDH16
92	2.36783e-13	1.07014	0.909	0.935	8.6665e-09	0	LDHB
93	5.53699e-10	1.05908	0.826	0.826	2.02659e-05	0	COX5A
96	5.22911e-07	1.0423	0.778	0.87	0.0191391	0	MT-ND4L
98	3.20054e-08	1.03573	0.728	0.609	0.00117143	0	SLC3A1
99	7.49594e-08	1.03497	0.748	0.674	0.00274359	0	CTSH
100	5.3616e-09	1.03116	0.968	1	0.00019624	0	PTH1R
101	1.17243e-07	1.03066	0.783	0.783	0.00429121	0	KL
107	2.43024e-07	0.99676	0.762	0.652	0.00889493	0	PIGR
108	1.94244e-08	0.99516	0.877	0.978	0.000710951	0	CTSB
111	7.42366e-12	0.963944	0.931	0.957	2.71713e-07	0	ATP6V0C
113	1.38603e-09	0.957512	0.909	0.957	5.07301e-05	0	ATP1A1
114	1.53167e-07	0.953415	0.913	0.957	0.00560607	0	APOE
119	1.55465e-07	0.945563	0.712	0.652	0.00569016	0	OGDHL
120	3.44506e-07	0.942106	0.6	0.304	0.0126093	0	KCNJ15
121	3.6804e-12	0.937713	0.943	1	1.34706e-07	0	PEBP1
135	3.71761e-10	0.840801	0.95	1	1.36068e-05	0	TMBIM6
351	9.6415e-10	0.407024	0.998	1	3.52889e-05	0	EEF1A1
1	2.46125e-28	2.42264	1	0.844	9.00843e-24	1	PODXL
2	2.12151e-30	2.25152	1	0.503	7.76495e-26	1	HTRA1
3	3.19158e-28	2.19683	1	0.526	1.16815e-23	1	PTGDS
4	2.44439e-26	1.90363	1	0.456	8.9467e-22	1	NPHS2
5	5.30052e-27	1.89771	1	0.51	1.94004e-22	1	EMCN
6	7.14344e-29	1.85658	1	0.391	2.61457e-24	1	SPOCK2
7	2.70289e-25	1.81309	1	0.702	9.89284e-21	1	DCN
8	1.52596e-24	1.79488	1	0.925	5.58518e-20	1	IGFBP5
9	3.58609e-23	1.79338	1	0.899	1.31255e-18	1	CCN2
10	1.44775e-21	1.78155	0.957	0.531	5.2989e-17	1	IL1RL1
14	3.24477e-38	1.71128	1	0.226	1.18762e-33	1	PCOLCE2
15	6.48411e-22	1.69194	1	0.616	2.37325e-17	1	PLAT
16	9.68654e-31	1.69073	0.978	0.323	3.54537e-26	1	IGFBP2
20	8.85527e-28	1.68176	1	0.416	3.24112e-23	1	CLIC5
21	4.90436e-25	1.67303	1	0.52	1.79504e-20	1	CDKN1C
27	1.57318e-28	1.61688	0.935	0.272	5.75801e-24	1	CRHBP
29	2.3948e-22	1.57852	1	0.817	8.76522e-18	1	TMSB4X
30	1.07106e-23	1.57467	1	0.472	3.92019e-19	1	TGFBR2
31	2.22905e-24	1.56468	1	0.597	8.15853e-20	1	VIM
35	5.37283e-25	1.51162	1	0.707	1.96651e-20	1	SPARC
37	1.05142e-26	1.49687	1	0.332	3.8483e-22	1	FGF1
38	6.26721e-28	1.49135	0.957	0.279	2.29386e-23	1	PLA2R1
46	2.06072e-28	1.39877	0.957	0.252	7.54244e-24	1	PTPRO
49	8.54441e-23	1.36328	1	0.549	3.12734e-18	1	CD81
51	2.42765e-25	1.35369	0.957	0.284	8.88544e-21	1	TGFBR3
52	4.44992e-21	1.35312	1	0.716	1.62871e-16	1	CRIM1
53	1.36027e-25	1.35267	0.957	0.307	4.97874e-21	1	NPNT
54	7.54117e-23	1.35243	1	0.49	2.76014e-18	1	ANXA2
56	1.75207e-21	1.34954	1	0.723	6.41277e-17	1	EPAS1
57	1.17016e-23	1.34654	0.978	0.362	4.28291e-19	1	NFASC
59	1.27756e-31	1.34355	0.913	0.188	4.67601e-27	1	NDNF
60	1.3058e-20	1.32672	1	0.851	4.77934e-16	1	TIMP3
61	2.20214e-34	1.3094	0.957	0.204	8.06006e-30	1	SPOCK1
63	2.96433e-18	1.28145	0.978	0.62	1.08497e-13	1	MME
65	1.95819e-20	1.26192	1	0.567	7.16716e-16	1	ITGAV
66	3.27554e-19	1.25987	0.978	0.517	1.19888e-14	1	IFITM3
67	5.69662e-32	1.24789	0.848	0.155	2.08502e-27	1	SOST
69	2.6824e-26	1.21405	1	0.988	9.81786e-22	1	ITM2B
72	4.52929e-25	1.19807	0.978	0.321	1.65777e-20	1	ITGA3
73	5.57575e-21	1.17704	0.935	0.33	2.04078e-16	1	PLPP3
74	1.06244e-15	1.17045	1	0.771	3.88862e-11	1	A2M
75	4.53398e-32	1.16772	0.978	0.202	1.65948e-27	1	AIF1
76	7.87542e-26	1.1646	1	0.996	2.88248e-21	1	B2M
77	1.90835e-28	1.16037	0.891	0.194	6.98477e-24	1	TCF21
78	2.90682e-30	1.15561	0.935	0.201	1.06393e-25	1	EHD3
79	1.24161e-21	1.12895	1	0.966	4.54441e-17	1	HLA-B
80	7.03202e-17	1.12556	0.978	0.464	2.57379e-12	1	VEGFA
82	6.37279e-18	1.11455	1	0.476	2.3325e-13	1	HLA-C
85	1.67315e-17	1.09958	1	0.661	6.12389e-13	1	HLA-E
86	1.02791e-16	1.09339	1	0.742	3.76224e-12	1	TSC22D1
87	3.67275e-35	1.08756	0.913	0.151	1.34426e-30	1	POSTN
89	1.11272e-15	1.08235	0.978	0.538	4.07268e-11	1	BCAM
90	1.28348e-16	1.07732	1	0.702	4.69768e-12	1	MGP
91	3.04811e-18	1.07324	0.978	0.433	1.11564e-13	1	PLPP1
94	7.36105e-27	1.05157	0.826	0.167	2.69422e-22	1	TPPP3
95	8.46228e-15	1.04875	1	0.89	3.09728e-10	1	CD74
97	2.24301e-17	1.03709	1	0.536	8.20966e-13	1	MYL9
102	1.5044e-17	1.01609	0.978	0.494	5.50625e-13	1	MYL12A
103	1.50719e-35	1.01416	0.87	0.131	5.51646e-31	1	ALS2CL
104	2.11264e-15	1.00929	0.87	0.361	7.73247e-11	1	KLF2
105	6.26066e-17	1.00785	0.957	0.497	2.29146e-12	1	TIMP2
106	5.08805e-26	0.998271	0.935	0.24	1.86228e-21	1	BST2
109	1.47124e-16	0.992858	1	0.641	5.38487e-12	1	MYH9
110	1.45614e-15	0.978569	1	0.799	5.32963e-11	1	S100A6
112	4.86492e-16	0.963711	0.935	0.401	1.78061e-11	1	VASN
115	2.66434e-16	0.95324	0.87	0.339	9.75177e-12	1	IFITM2
116	1.98657e-19	0.950956	0.87	0.247	7.27103e-15	1	PTPRB
117	3.82615e-14	0.949408	1	0.575	1.40041e-09	1	ACTN4
118	1.14705e-20	0.948286	0.957	0.295	4.19832e-16	1	COL4A3
122	2.64326e-19	0.92372	0.957	0.337	9.67461e-15	1	ENG
123	1.86612e-20	0.913307	0.891	0.261	6.83019e-16	1	HYAL2
124	1.69015e-14	0.912573	1	0.682	6.1861e-10	1	TMSB10
125	4.78617e-34	0.910144	0.826	0.123	1.75178e-29	1	EFNB1
126	4.84779e-30	0.908889	0.913	0.169	1.77434e-25	1	SEMA5A
127	4.55077e-24	0.90342	0.717	0.137	1.66563e-19	1	SULF1
128	3.88956e-15	0.895416	1	0.645	1.42362e-10	1	ITGB1
129	4.82661e-19	0.890578	0.957	0.33	1.76659e-14	1	CAVIN2
130	2.69616e-16	0.880989	1	0.844	9.86823e-12	1	HLA-A
131	1.03378e-19	0.877983	0.957	0.336	3.78372e-15	1	MAGI2-AS3
132	1.00986e-20	0.873517	0.87	0.231	3.6962e-16	1	SLC9A3R2
133	3.42602e-25	0.87222	0.783	0.153	1.25396e-20	1	F3
134	5.00104e-18	0.841895	0.848	0.243	1.83043e-13	1	TMEM204
136	4.73876e-18	0.840682	0.935	0.314	1.73443e-13	1	ITGB8
137	8.16613e-18	0.839895	0.957	0.373	2.98888e-13	1	DAG1
138	3.36087e-20	0.836212	0.848	0.222	1.23011e-15	1	GNG11
139	4.92388e-28	0.834852	0.804	0.135	1.80219e-23	1	MXRA8
140	5.14129e-20	0.832075	0.848	0.222	1.88176e-15	1	ZDHHC6
141	1.06202e-25	0.823945	0.848	0.171	3.88712e-21	1	ARRDC2
142	1.63667e-17	0.823607	0.826	0.25	5.99038e-13	1	RIPOR1
143	1.16818e-42	0.821329	0.804	0.076	4.27567e-38	1	CHI3L1
144	1.68021e-12	0.817415	0.913	0.433	6.14972e-08	1	RNASE1
145	3.31171e-13	0.813069	0.913	0.401	1.21212e-08	1	ID1
146	3.828e-13	0.807485	0.913	0.369	1.40109e-08	1	SRGN
147	1.67488e-18	0.79048	0.913	0.297	6.13021e-14	1	ETS2
148	3.46642e-24	0.784521	0.804	0.16	1.26874e-19	1	ITIH5
149	7.87331e-28	0.783442	0.739	0.117	2.88171e-23	1	AGTR1
150	1.09743e-16	0.783382	0.891	0.306	4.01672e-12	1	CD151
151	6.80606e-39	0.776405	0.826	0.094	2.49109e-34	1	TYRO3
152	6.64427e-28	0.76984	0.804	0.139	2.43187e-23	1	VAMP5
153	1.04776e-35	0.767696	0.717	0.08	3.8349e-31	1	CR1
154	2.16558e-29	0.767361	0.739	0.107	7.92624e-25	1	APOD
155	1.44761e-13	0.760018	0.826	0.314	5.29838e-09	1	CRIP2
156	1.54552e-21	0.7582	0.826	0.188	5.65675e-17	1	CDC42EP3
157	2.20261e-24	0.757276	0.804	0.158	8.06178e-20	1	MAFB
158	8.13427e-23	0.75718	0.804	0.172	2.97723e-18	1	FRY
159	5.42215e-28	0.755004	0.761	0.121	1.98456e-23	1	GAS1
160	1.87083e-17	0.751631	0.761	0.204	6.84742e-13	1	TEK
161	1.20139e-24	0.750722	0.891	0.19	4.39722e-20	1	RERG
162	1.68956e-09	0.747645	0.935	0.577	6.18397e-05	1	SGK1
163	5.95999e-25	0.74089	0.848	0.169	2.18141e-20	1	NES
164	6.46787e-37	0.730385	0.783	0.087	2.3673e-32	1	ARMH4
165	1.83238e-09	0.724929	0.978	0.625	6.70669e-05	1	HLA-DRA
166	1.17584e-21	0.722527	0.761	0.16	4.30367e-17	1	PDLIM2
167	1.50129e-20	0.722326	1	0.995	5.49486e-16	1	IGFBP7
168	2.36922e-31	0.717601	0.717	0.089	8.67159e-27	1	ST6GALNAC3
169	3.62188e-30	0.710458	0.804	0.115	1.32565e-25	1	KDR
170	9.87348e-14	0.709923	0.935	0.401	3.61379e-09	1	LAMB2
171	1.2079e-19	0.709453	0.826	0.204	4.42102e-15	1	IFI27
172	9.33658e-22	0.708412	0.891	0.218	3.41728e-17	1	PEA15
173	2.21249e-13	0.706796	1	0.867	8.09795e-09	1	ACTG1
174	1.61615e-19	0.706508	0.87	0.245	5.91526e-15	1	CD99
175	5.27257e-12	0.705431	0.891	0.362	1.92981e-07	1	CEBPB
176	1.2718e-18	0.701983	0.652	0.139	4.65491e-14	1	SBSPON
177	1.37488e-27	0.699091	0.696	0.101	5.03221e-23	1	AL049838.1
178	4.98426e-13	0.695549	0.957	0.407	1.82429e-08	1	LEPROT
179	3.11473e-14	0.693644	0.891	0.323	1.14002e-09	1	FLT1
180	1.28073e-10	0.688035	0.891	0.439	4.68759e-06	1	GSN
181	9.40122e-33	0.687414	0.696	0.078	3.44094e-28	1	TNNT2
182	1.0106e-12	0.684796	0.804	0.286	3.69891e-08	1	SLCO2A1
183	3.24197e-36	0.68339	0.696	0.066	1.1866e-31	1	KLK7
184	1.53922e-39	0.680757	0.652	0.05	5.63369e-35	1	KLK6
185	8.33667e-10	0.675769	0.978	0.565	3.0513e-05	1	H3F3B
186	6.37899e-21	0.674833	0.761	0.16	2.33477e-16	1	SEMA3G
187	3.02916e-16	0.674448	0.696	0.176	1.1087e-11	1	DACH1
188	7.57693e-14	0.673692	0.87	0.307	2.77323e-09	1	HLA-DPA1
189	1.74463e-17	0.670859	0.761	0.192	6.38551e-13	1	SEMA3B
190	2.80085e-09	0.670542	0.957	0.547	0.000102514	1	DYNLL1
191	2.02944e-22	0.665826	0.696	0.121	7.42795e-18	1	GJA1
192	8.66153e-11	0.663252	1	0.657	3.1702e-06	1	HSP90B1
193	7.72887e-17	0.66316	0.826	0.222	2.82884e-12	1	LGALS1
194	1.39389e-11	0.662527	0.913	0.378	5.10179e-07	1	BGN
195	1.15173e-25	0.656031	0.739	0.115	4.21544e-21	1	DDN
196	5.57035e-23	0.652008	0.804	0.155	2.0388e-18	1	GJA5
197	7.78554e-10	0.651786	0.978	0.52	2.84958e-05	1	ADGRF5
198	1.99272e-11	0.650733	0.848	0.364	7.29354e-07	1	EFEMP1
199	8.07948e-17	0.645942	0.804	0.208	2.95717e-12	1	F2R
200	4.02696e-19	0.641389	0.543	0.087	1.47391e-14	1	FCN3
201	1.48883e-11	0.640037	1	0.496	5.44926e-07	1	IL6ST
202	1.22026e-21	0.639908	0.935	0.227	4.46627e-17	1	TPM4
203	1.46462e-31	0.639085	0.717	0.087	5.36067e-27	1	CRB2
204	1.78698e-12	0.62864	0.957	0.433	6.54053e-08	1	CALD1
205	8.96756e-27	0.628364	0.87	0.16	3.28222e-22	1	SYNPO
206	4.06084e-21	0.624243	0.783	0.165	1.48631e-16	1	S100A4
207	1.05665e-27	0.619278	0.696	0.094	3.86743e-23	1	FLRT3
208	1.38942e-12	0.612147	0.696	0.21	5.08543e-08	1	GRASP
209	4.14392e-16	0.611844	0.674	0.163	1.51672e-11	1	HLA-DRB1
210	3.02943e-25	0.611066	0.891	0.172	1.1088e-20	1	TSPAN4
211	8.18891e-19	0.610867	0.739	0.16	2.99722e-14	1	CHRDL1
212	2.85107e-15	0.609007	0.739	0.195	1.04352e-10	1	PDGFRB
213	2.87945e-10	0.604042	0.935	0.409	1.05391e-05	1	CAPN2
214	6.19004e-26	0.60299	0.674	0.094	2.26562e-21	1	WT1
215	1.54599e-30	0.600711	0.652	0.073	5.65849e-26	1	LMO2
216	1.51768e-28	0.600165	0.739	0.101	5.55485e-24	1	PTGER4
217	1.04082e-19	0.599954	0.848	0.204	3.8095e-15	1	TJP1
218	2.89765e-19	0.598973	0.717	0.153	1.06057e-14	1	DPYSL2
219	6.43011e-21	0.59891	0.761	0.158	2.35348e-16	1	RAMP3
220	6.92554e-13	0.598719	0.848	0.288	2.53482e-08	1	ID3
221	3.2779e-25	0.592976	0.783	0.135	1.19974e-20	1	CLDN5
222	9.98011e-14	0.589513	0.761	0.243	3.65282e-09	1	FAT1
223	2.74242e-18	0.588143	0.63	0.126	1.00375e-13	1	SRGAP2C
224	8.29739e-26	0.584911	0.717	0.114	3.03693e-21	1	KIRREL1
225	6.17563e-17	0.584272	0.804	0.215	2.26034e-12	1	NEBL
226	1.84157e-17	0.580826	0.826	0.211	6.74033e-13	1	NQO1
227	1.88674e-09	0.580611	0.913	0.487	6.90567e-05	1	KLF9
228	5.93649e-10	0.579312	0.891	0.384	2.17281e-05	1	SORT1
229	3.18639e-32	0.579236	0.717	0.08	1.16625e-27	1	LINC00839
230	2.29082e-16	0.577961	0.848	0.243	8.38461e-12	1	CITED2
231	4.86419e-20	0.577119	0.674	0.133	1.78034e-15	1	MGAT5
232	3.51246e-16	0.57494	0.739	0.19	1.2856e-11	1	MYO1C
233	6.46059e-13	0.572548	0.935	0.355	2.36464e-08	1	SLC44A2
234	3.50669e-42	0.571943	0.717	0.055	1.28348e-37	1	APLN
235	2.36476e-14	0.571907	0.891	0.288	8.65526e-10	1	GOLIM4
236	2.39766e-20	0.567688	0.674	0.126	8.77569e-16	1	ITGA8
237	3.30804e-22	0.565381	0.826	0.165	1.21077e-17	1	LIMS2
238	7.06644e-13	0.564779	0.717	0.211	2.58639e-08	1	HLA-DPB1
239	7.51739e-18	0.564462	0.717	0.163	2.75144e-13	1	THSD7A
240	3.10737e-24	0.563472	0.717	0.114	1.13733e-19	1	SRGAP2
241	4.28983e-12	0.56245	0.891	0.318	1.57012e-07	1	SYNE1
242	2.45282e-18	0.561711	0.761	0.174	8.97755e-14	1	INF2
243	2.39092e-21	0.561131	0.696	0.123	8.751e-17	1	SIRPA
244	1.0639e-25	0.560562	0.63	0.085	3.89397e-21	1	HLA-DRB5
245	7.51752e-48	0.558531	0.565	0.021	2.75149e-43	1	AC092813.2
246	9.99747e-18	0.556949	0.804	0.204	3.65917e-13	1	RNF145
247	6.18727e-16	0.555564	0.739	0.194	2.2646e-11	1	BMPR2
248	9.3806e-09	0.552081	0.848	0.405	0.000343339	1	ITGB5
249	5.52112e-43	0.551071	0.543	0.025	2.02078e-38	1	TNNI1
250	9.48771e-18	0.550698	0.739	0.174	3.4726e-13	1	TM4SF1
251	2.45045e-20	0.54889	0.804	0.176	8.96888e-16	1	NECTIN2
252	2.75595e-12	0.542405	0.674	0.204	1.00871e-07	1	LHFPL6
253	1.38908e-13	0.54149	0.891	0.288	5.08416e-09	1	TMEM47
254	1.66539e-13	0.540681	0.848	0.256	6.09549e-09	1	HPGD
255	6.03714e-19	0.540642	0.63	0.119	2.20965e-14	1	TMEM150C
256	1.79839e-07	0.539228	0.826	0.44	0.0065823	1	TINAGL1
257	1.15233e-17	0.53497	0.783	0.187	4.21764e-13	1	HEG1
258	2.27586e-28	0.533263	0.587	0.064	8.32989e-24	1	DPP6
259	2.81836e-30	0.533001	0.717	0.091	1.03155e-25	1	MYLIP
260	2.67357e-13	0.531744	0.674	0.201	9.78553e-09	1	AGRN
261	2.25624e-45	0.530806	0.609	0.03	8.25807e-41	1	NPHS1
262	4.42029e-20	0.530463	0.761	0.16	1.61787e-15	1	S1PR3
263	3.03017e-37	0.530168	0.652	0.055	1.10907e-32	1	NOSTRIN
264	4.04281e-15	0.530022	0.652	0.156	1.47971e-10	1	CD34
265	2.84139e-12	0.527743	0.804	0.279	1.03998e-07	1	PSME1
266	2.8991e-14	0.527424	0.783	0.236	1.0611e-09	1	MTSS1
267	1.01638e-13	0.52691	0.696	0.195	3.72004e-09	1	FERMT2
268	2.7161e-07	0.523404	0.935	0.584	0.00994118	1	CNN3
269	1.34683e-08	0.52257	0.848	0.38	0.000492955	1	THBS1
270	6.355e-12	0.518004	0.761	0.245	2.32599e-07	1	FRZB
271	1.55506e-10	0.517353	0.957	0.382	5.69168e-06	1	SEPTIN7
272	5.16117e-46	0.513989	0.565	0.023	1.88904e-41	1	F5
273	3.0177e-20	0.513278	0.761	0.155	1.10451e-15	1	ESAM
274	5.15991e-08	0.509339	0.913	0.483	0.00188858	1	CALR
275	2.06452e-21	0.508973	0.652	0.11	7.55636e-17	1	ARHGDIB
276	3.22818e-24	0.505383	0.63	0.089	1.18155e-19	1	PLCE1
277	2.07569e-09	0.503866	0.761	0.311	7.59725e-05	1	CYB5R3
278	1.12613e-18	0.502794	0.609	0.112	4.12175e-14	1	NRGN
279	1.57031e-11	0.500132	0.761	0.254	5.74748e-07	1	IQGAP2
280	2.55919e-31	0.497507	0.739	0.087	9.3669e-27	1	FAM89A
281	5.00872e-14	0.495663	0.761	0.218	1.83324e-09	1	B4GAT1
282	8.69476e-08	0.491422	1	0.79	0.00318237	1	GNAS
283	1.20731e-21	0.489942	0.739	0.14	4.41886e-17	1	PON2
284	1.72629e-11	0.483108	0.957	0.368	6.31841e-07	1	S100A11
285	1.01822e-23	0.482079	0.478	0.048	3.72679e-19	1	NTNG1
286	5.13858e-19	0.481203	0.696	0.142	1.88077e-14	1	RRAS
287	1.6727e-08	0.480512	0.804	0.35	0.000612227	1	SCARB2
288	4.55217e-30	0.480201	0.522	0.043	1.66614e-25	1	PHYHIP
289	3.54988e-18	0.475893	0.696	0.144	1.29929e-13	1	MTHFD2
290	3.00215e-13	0.475321	0.848	0.261	1.09882e-08	1	FLNA
291	5.98206e-12	0.474621	0.522	0.13	2.1895e-07	1	RAMP2
292	1.20774e-18	0.474274	0.587	0.103	4.42043e-14	1	LOX
293	4.18138e-10	0.473718	0.848	0.329	1.53043e-05	1	TAPBP
294	3.29907e-09	0.47322	0.826	0.327	0.000120749	1	CRYAB
295	5.8949e-34	0.473183	0.587	0.048	2.15759e-29	1	MRGPRF
296	6.56898e-09	0.472517	0.848	0.378	0.000240431	1	PPP2CB
297	1.89804e-22	0.469951	0.609	0.089	6.94702e-18	1	CERS6
298	1.10746e-15	0.46896	0.826	0.222	4.05341e-11	1	CD47
299	1.51159e-12	0.467861	0.63	0.169	5.53259e-08	1	FHL1
300	1.32945e-12	0.466503	0.761	0.24	4.86591e-08	1	QKI
301	1.42393e-08	0.462635	0.804	0.341	0.000521173	1	FKBP1A
302	1.69189e-20	0.462412	0.391	0.037	6.19247e-16	1	IL13RA2
303	9.0082e-15	0.460991	0.652	0.156	3.29709e-10	1	EGFL7
304	2.52761e-07	0.460756	1	0.71	0.00925132	1	PPIA
305	2.16616e-17	0.46003	0.609	0.119	7.92835e-13	1	APOL1
306	1.90115e-24	0.459773	0.63	0.085	6.95841e-20	1	PARD6G
307	2.98035e-12	0.458322	0.739	0.22	1.09084e-07	1	TPM2
308	3.45454e-23	0.458069	0.63	0.091	1.2644e-18	1	LDB2
309	1.20601e-10	0.453291	0.87	0.307	4.41413e-06	1	VCL
310	1.76707e-20	0.449832	0.674	0.121	6.46764e-16	1	TGM2
311	1.56707e-20	0.448165	0.717	0.13	5.73564e-16	1	ANXA1
312	1.92603e-12	0.445864	0.674	0.185	7.04945e-08	1	PECAM1
313	2.32153e-14	0.443382	0.63	0.153	8.49703e-10	1	CX3CL1
314	2.01322e-10	0.442569	0.761	0.277	7.3686e-06	1	TSPAN7
315	1.9758e-31	0.441081	0.543	0.044	7.23162e-27	1	PRKAR2B
316	4.06859e-19	0.439232	0.652	0.124	1.48914e-14	1	PNMA1
317	5.51406e-07	0.437831	1	0.924	0.020182	1	ACTB
318	4.89454e-24	0.43447	0.63	0.087	1.79145e-19	1	FYN
319	1.06395e-14	0.433333	0.739	0.201	3.89416e-10	1	PLD3
320	1.88068e-20	0.432656	0.63	0.107	6.88349e-16	1	ZNRF3
321	8.9129e-15	0.431165	0.543	0.114	3.26221e-10	1	NPDC1
322	4.70942e-18	0.430206	0.717	0.147	1.7237e-13	1	ST6GALNAC6
323	1.19635e-16	0.43003	0.435	0.062	4.37876e-12	1	HBB
324	3.68282e-18	0.429129	0.652	0.128	1.34795e-13	1	MYO1E
325	1.37394e-22	0.428963	0.783	0.151	5.02877e-18	1	RCAN1
326	1.53197e-24	0.428562	0.63	0.083	5.60718e-20	1	INMT
327	3.18906e-19	0.428069	0.565	0.089	1.16723e-14	1	TSPAN2
328	2.39489e-14	0.427677	0.63	0.149	8.76552e-10	1	CSRNP1
329	2.97503e-09	0.426622	0.826	0.323	0.000108889	1	SEC14L1
330	7.51105e-20	0.426491	0.63	0.108	2.74912e-15	1	NPR1
331	2.47097e-10	0.425904	0.87	0.318	9.04401e-06	1	PDLIM5
332	1.14355e-17	0.425149	0.522	0.087	4.18551e-13	1	ARHGEF3
333	2.09097e-19	0.425009	0.587	0.096	7.65314e-15	1	MFSD6
334	8.379e-12	0.42404	0.478	0.103	3.0668e-07	1	DCBLD2
335	1.23659e-32	0.422819	0.609	0.053	4.52606e-28	1	AC008264.2
336	2.15341e-15	0.422323	0.739	0.183	7.88171e-11	1	PTPN14
337	3.83234e-11	0.421752	0.848	0.281	1.40267e-06	1	NEDD9
338	1.03835e-22	0.419646	0.696	0.108	3.80045e-18	1	FOXC1
339	1.54463e-30	0.418956	0.5	0.037	5.65349e-26	1	FAM180A
340	2.21901e-10	0.418616	0.848	0.307	8.12179e-06	1	NRP1
341	8.18225e-17	0.41781	0.652	0.133	2.99478e-12	1	SH3BP5
342	1.42728e-19	0.417238	0.63	0.11	5.22399e-15	1	PMEPA1
343	2.39536e-08	0.416854	0.717	0.277	0.000876725	1	TNS2
344	2.06165e-07	0.416319	0.891	0.428	0.00754585	1	GLUL
345	1.78389e-21	0.41621	0.587	0.085	6.52923e-17	1	TNC
346	5.12257e-14	0.415715	0.826	0.233	1.87491e-09	1	BNIP3L
347	2.57417e-25	0.415295	0.5	0.052	9.42171e-21	1	BMP7
348	7.39427e-11	0.415058	0.761	0.256	2.70638e-06	1	BEX4
349	9.70748e-25	0.412272	0.652	0.092	3.55304e-20	1	C1orf198
350	1.24689e-20	0.408979	0.696	0.124	4.56373e-16	1	SMAD6
352	1.64012e-09	0.406016	0.761	0.293	6.003e-05	1	H1FX
353	8.83621e-07	0.404631	1	0.512	0.0323414	1	NFKBIA
354	6.73174e-17	0.404204	0.5	0.08	2.46388e-12	1	FLT4
355	2.17386e-13	0.403964	0.587	0.142	7.95654e-09	1	GTF2A2
356	9.9189e-17	0.400654	0.63	0.128	3.63042e-12	1	SH3BGRL2
357	1.42121e-17	0.400541	0.674	0.139	5.20178e-13	1	C1R
358	9.49772e-08	0.397747	0.717	0.302	0.00347626	1	TNS3
359	1.52243e-12	0.39675	0.717	0.202	5.57226e-08	1	NUPR1
360	1.37838e-19	0.395893	0.522	0.075	5.04501e-15	1	ARHGEF26
361	4.19388e-12	0.39551	0.761	0.233	1.535e-07	1	MYO1B
362	2.80001e-10	0.395389	0.696	0.229	1.02483e-05	1	PALLD
363	1.3373e-20	0.394456	0.457	0.053	4.89466e-16	1	LRRC2
364	8.98432e-09	0.394139	0.696	0.258	0.000328835	1	PARVA
365	7.20196e-07	0.393675	0.804	0.375	0.0263599	1	ARHGEF12
366	2.16787e-08	0.393393	0.804	0.307	0.000793463	1	SGCB
367	6.51032e-09	0.391215	0.783	0.297	0.000238284	1	CAP1
368	3.60381e-19	0.390085	0.587	0.098	1.31903e-14	1	S1PR1
369	8.01187e-12	0.389365	0.783	0.247	2.93243e-07	1	MYLK
370	5.91474e-29	0.387105	0.522	0.044	2.16486e-24	1	ARHGAP28
371	6.71329e-14	0.384428	0.609	0.14	2.45713e-09	1	CDH5
372	1.42279e-12	0.383954	0.783	0.234	5.20755e-08	1	SLC44A1
373	9.6723e-11	0.383762	0.761	0.243	3.54016e-06	1	ITGA1
374	5.42291e-20	0.380428	0.543	0.082	1.98484e-15	1	TMEM98
375	3.9011e-21	0.378471	0.5	0.064	1.42784e-16	1	EMP3
376	3.76149e-22	0.377379	0.565	0.076	1.37674e-17	1	AMIGO2
377	7.55893e-10	0.377314	0.652	0.217	2.76664e-05	1	H2AFJ
378	4.45826e-24	0.377271	0.37	0.025	1.63177e-19	1	ABLIM2
379	3.41636e-08	0.376911	0.717	0.282	0.00125042	1	PLCG2
380	1.25042e-25	0.376678	0.522	0.053	4.57665e-21	1	IFI27L2
381	3.43803e-09	0.376275	0.891	0.339	0.000125835	1	CSRP1
382	3.48114e-17	0.372102	0.652	0.13	1.27413e-12	1	ST3GAL6
383	1.50017e-12	0.367795	0.565	0.137	5.49079e-08	1	TRIOBP
384	2.28306e-07	0.367407	0.783	0.336	0.00835624	1	EIF3M
385	8.19832e-11	0.364588	0.674	0.202	3.00067e-06	1	EPB41L5
386	5.14794e-15	0.364393	0.674	0.151	1.8842e-10	1	MPP5
387	4.65225e-09	0.363173	0.804	0.307	0.000170277	1	SH3BGRL3
388	6.39593e-17	0.362207	0.587	0.108	2.34097e-12	1	TANC1
389	1.72496e-22	0.361018	0.5	0.057	6.31352e-18	1	STK17B
390	1.90734e-09	0.360631	0.761	0.265	6.98104e-05	1	LGALS3BP
391	5.63189e-11	0.36034	0.717	0.226	2.06133e-06	1	TMED9
392	3.12285e-18	0.356214	0.609	0.107	1.14299e-13	1	SPRY4
393	2.98181e-21	0.354686	0.478	0.055	1.09137e-16	1	FAM43A
394	2.3071e-26	0.350361	0.478	0.041	8.44423e-22	1	CLDN11
395	1.37169e-07	0.347735	0.804	0.339	0.00502054	1	GNB1
396	1.80719e-30	0.34741	0.478	0.032	6.61449e-26	1	AC023154.1
397	2.05779e-25	0.346927	0.543	0.059	7.5317e-21	1	ITPRIP
398	3.3515e-13	0.345464	0.478	0.098	1.22668e-08	1	PLXND1
399	1.51909e-08	0.345198	0.696	0.25	0.000556001	1	COL4A2
400	1.09675e-17	0.343415	0.522	0.083	4.0142e-13	1	GMDS
401	1.0787e-29	0.343313	0.543	0.046	3.94814e-25	1	SRGAP2B
402	1.36644e-11	0.342731	0.587	0.151	5.00132e-07	1	CDC42EP4
403	5.91618e-20	0.34265	0.478	0.062	2.16538e-15	1	AP1S2
404	2.76365e-08	0.34247	0.87	0.353	0.00101152	1	ARPC3
405	1.24822e-08	0.341216	0.674	0.243	0.00045686	1	BRK1
406	5.86356e-14	0.339956	0.587	0.13	2.14612e-09	1	TUSC3
407	1.05255e-12	0.338588	0.587	0.142	3.85244e-08	1	PDLIM1
408	9.57805e-11	0.338081	0.696	0.211	3.50566e-06	1	TM2D1
409	2.25809e-20	0.336741	0.391	0.037	8.26483e-16	1	GMFG
410	6.1299e-15	0.335979	0.5	0.091	2.2436e-10	1	DLC1
411	7.62405e-33	0.334578	0.435	0.021	2.79048e-28	1	CFAP45
412	4.41669e-22	0.33362	0.5	0.059	1.61655e-17	1	RAPGEF4
413	4.14087e-11	0.333325	0.565	0.149	1.5156e-06	1	RNF220
414	3.58648e-08	0.332974	0.652	0.236	0.00131269	1	NCSTN
415	2.23463e-07	0.332751	0.739	0.3	0.00817897	1	UACA
416	1.3118e-20	0.332298	0.478	0.057	4.80132e-16	1	CCBE1
417	1.0946e-20	0.330386	0.478	0.059	4.00635e-16	1	ZNF185
418	1.8033e-10	0.32896	0.696	0.215	6.60026e-06	1	CLIC1
419	1.45973e-14	0.327189	0.522	0.103	5.34275e-10	1	ITM2A
420	3.18996e-16	0.325809	0.478	0.076	1.16756e-11	1	ARHGAP23
421	2.79804e-20	0.325617	0.5	0.067	1.02411e-15	1	HLA-DMA
422	1.72193e-12	0.32414	0.804	0.238	6.30244e-08	1	NPR3
423	3.82433e-13	0.32375	0.37	0.059	1.39974e-08	1	H19
424	1.20034e-10	0.323598	0.391	0.082	4.39337e-06	1	TP53I11
425	1.07746e-12	0.323498	0.543	0.124	3.9436e-08	1	PSMB8
426	2.0003e-08	0.323497	0.739	0.263	0.00073213	1	RBX1
427	2.27799e-09	0.321311	0.696	0.226	8.33769e-05	1	RBMS1
428	2.15841e-12	0.320388	0.565	0.135	7.9e-08	1	DNAJC3
429	1.76407e-10	0.319644	0.587	0.156	6.45666e-06	1	TBX3
430	7.05104e-32	0.31958	0.457	0.027	2.58075e-27	1	SLC45A1
431	1.87649e-18	0.319097	0.5	0.073	6.86816e-14	1	GALC
432	3.26571e-19	0.319039	0.5	0.069	1.19528e-14	1	RECK
433	7.07564e-09	0.31901	0.783	0.279	0.000258976	1	TLN1
434	2.58189e-24	0.317061	0.565	0.067	9.44997e-20	1	SERINC5
435	7.29484e-07	0.317022	0.913	0.448	0.0266998	1	ADIRF
436	3.70833e-11	0.316658	0.674	0.194	1.35728e-06	1	SHANK3
437	2.74811e-13	0.315872	0.543	0.117	1.00583e-08	1	GPSM1
438	1.04591e-10	0.315042	0.696	0.208	3.82814e-06	1	TIMP1
439	1.35841e-16	0.31423	0.565	0.099	4.97192e-12	1	EVA1B
440	3.88139e-29	0.314073	0.457	0.03	1.42063e-24	1	TENM2
441	1.54428e-10	0.31359	0.717	0.229	5.65221e-06	1	TMEM109
442	2.28166e-08	0.313553	0.739	0.272	0.000835111	1	MRFAP1
443	4.24699e-22	0.313384	0.348	0.025	1.55444e-17	1	GPM6B
444	2.48407e-18	0.312204	0.435	0.055	9.09193e-14	1	BTNL9
445	2.2027e-10	0.310958	0.522	0.135	8.06211e-06	1	LY6E
446	1.66876e-16	0.310204	0.478	0.075	6.10782e-12	1	ESM1
447	2.77069e-11	0.309369	0.37	0.069	1.0141e-06	1	VASP
448	2.63584e-26	0.307243	0.413	0.028	9.64743e-22	1	APLP1
449	1.081e-07	0.307074	0.5	0.155	0.00395659	1	KLF7
450	7.69538e-08	0.306543	0.609	0.215	0.00281659	1	COL4A1
451	1.49708e-09	0.305662	0.565	0.162	5.47946e-05	1	PDGFRA
452	1.11757e-09	0.303927	0.717	0.234	4.0904e-05	1	PDE4DIP
453	9.26118e-21	0.303868	0.457	0.05	3.38969e-16	1	IGF1
454	1.52619e-12	0.303662	0.565	0.135	5.586e-08	1	EHD4
455	3.91186e-07	0.302069	0.5	0.172	0.0143178	1	ARMCX3
456	4.21349e-15	0.300946	0.522	0.098	1.54218e-10	1	EFNB2
457	4.67682e-17	0.300006	0.5	0.078	1.71176e-12	1	GAS2L1
458	1.30575e-08	0.299026	0.826	0.307	0.000477918	1	ATOX1
459	9.9029e-24	0.298809	0.457	0.043	3.62456e-19	1	CORO2B
460	5.15635e-08	0.298012	0.674	0.247	0.00188728	1	VKORC1
461	4.71297e-12	0.297899	0.565	0.135	1.72499e-07	1	HSPB8
462	1.86892e-14	0.297387	0.609	0.135	6.84043e-10	1	PIK3IP1
463	6.32174e-07	0.297034	0.826	0.345	0.0231382	1	HSD17B12
464	3.19672e-09	0.296369	0.413	0.099	0.000117003	1	TLNRD1
465	1.05994e-15	0.294746	0.5	0.087	3.87947e-11	1	SLC15A4
466	1.76203e-10	0.294713	0.609	0.178	6.44922e-06	1	CCND3
467	9.98899e-12	0.292991	0.674	0.183	3.65607e-07	1	LMNA
468	1.984e-13	0.292459	0.609	0.142	7.26165e-09	1	ERLEC1
469	9.44274e-07	0.292309	0.717	0.29	0.0345614	1	UBE2B
470	1.20644e-11	0.292274	0.63	0.172	4.41567e-07	1	SSB
471	1.5808e-10	0.292176	0.587	0.158	5.78587e-06	1	ETS1
472	9.60177e-14	0.291934	0.457	0.083	3.51434e-09	1	PRKCI
473	1.8874e-16	0.291371	0.478	0.075	6.90807e-12	1	MAGI2
474	1.85233e-09	0.291278	0.761	0.252	6.77972e-05	1	CSTB
475	9.25194e-10	0.29047	0.652	0.201	3.3863e-05	1	SPATS2L
476	6.47061e-08	0.290368	0.826	0.33	0.00236831	1	GNAI2
477	5.61309e-17	0.290196	0.543	0.092	2.05445e-12	1	ROBO4
478	1.3857e-07	0.289762	0.783	0.298	0.00507179	1	PTTG1IP
479	4.28792e-13	0.289748	0.5	0.101	1.56942e-08	1	ADGRL4
480	2.13974e-12	0.28974	0.652	0.165	7.83165e-08	1	TMTC1
481	9.64898e-10	0.289213	0.804	0.263	3.53162e-05	1	COMT
482	5.23388e-15	0.289067	0.37	0.05	1.91565e-10	1	PSMB9
483	2.6063e-07	0.28794	0.587	0.206	0.0095393	1	ADIPOR1
484	3.50459e-09	0.287467	0.326	0.067	0.000128271	1	ZEB2
485	1.30632e-15	0.28705	0.413	0.059	4.78128e-11	1	ERG
486	2.65325e-09	0.286323	0.543	0.16	9.71115e-05	1	MBD2
487	1.33452e-21	0.28567	0.304	0.018	4.88449e-17	1	FOXCUT
488	1.99728e-12	0.285537	0.391	0.069	7.31025e-08	1	ICAM2
489	5.31205e-10	0.285294	0.543	0.144	1.94426e-05	1	HLA-F
490	7.23158e-15	0.284684	0.457	0.076	2.64683e-10	1	DUSP7
491	1.52599e-07	0.284309	0.63	0.229	0.00558529	1	SNHG6
492	7.30988e-18	0.283608	0.478	0.069	2.67549e-13	1	CHST2
493	1.15877e-19	0.282361	0.565	0.085	4.24122e-15	1	CCDC80
494	7.50335e-23	0.282022	0.348	0.023	2.7463e-18	1	POLA2
495	1.69302e-08	0.281815	0.63	0.21	0.000619661	1	PAPSS1
496	5.70659e-10	0.281468	0.522	0.142	2.08867e-05	1	CASKIN2
497	9.48674e-15	0.281345	0.348	0.044	3.47224e-10	1	RCSD1
498	4.7606e-07	0.280017	0.761	0.311	0.0174243	1	RHEB
499	2.53004e-16	0.279565	0.457	0.067	9.2602e-12	1	CLEC14A
500	9.79536e-09	0.279294	0.587	0.19	0.00035852	1	IRF2BPL
501	2.84689e-17	0.279227	0.478	0.069	1.04199e-12	1	ELK3
502	8.64247e-07	0.279053	0.87	0.375	0.0316323	1	TAGLN2
503	3.02863e-08	0.278529	0.609	0.201	0.00110851	1	SULF2
504	5.39683e-08	0.276798	0.543	0.178	0.00197529	1	WAC
505	4.78115e-13	0.276658	0.543	0.119	1.74995e-08	1	TRIB2
506	1.88285e-15	0.276529	0.435	0.066	6.89142e-11	1	ADCY3
507	1.03151e-11	0.27624	0.478	0.108	3.77542e-07	1	PKN1
508	1.6432e-08	0.275763	0.804	0.298	0.000601427	1	RBPMS
509	4.20711e-09	0.275171	0.522	0.149	0.000153984	1	AKAP12
510	1.45145e-13	0.274214	0.435	0.075	5.31245e-09	1	CTSV
511	2.0855e-09	0.27382	0.565	0.169	7.63314e-05	1	EMC4
512	1.14238e-20	0.273688	0.565	0.078	4.18121e-16	1	JAM3
513	1.53651e-11	0.272566	0.609	0.158	5.62379e-07	1	MYO1D
514	8.75942e-21	0.27251	0.413	0.041	3.20603e-16	1	APLNR
515	4.03196e-09	0.272021	0.587	0.178	0.000147574	1	RNF130
516	2.88992e-10	0.271738	0.543	0.144	1.05774e-05	1	SPRY1
517	3.83289e-13	0.271732	0.457	0.089	1.40288e-08	1	PLTP
518	2.25026e-08	0.270998	0.457	0.13	0.000823619	1	NLK
519	1.06617e-11	0.269926	0.37	0.066	3.9023e-07	1	SDC3
520	6.34576e-21	0.269854	0.5	0.062	2.32261e-16	1	NDN
521	2.71091e-24	0.269811	0.413	0.032	9.92222e-20	1	C1QL1
522	9.11959e-10	0.269605	0.739	0.236	3.33786e-05	1	SEPTIN11
523	4.39305e-17	0.269526	0.326	0.032	1.6079e-12	1	RGS10
524	1.44122e-07	0.269315	0.674	0.245	0.00527502	1	RARRES2
525	7.53806e-09	0.268535	0.348	0.078	0.0002759	1	VSIR
526	3.34313e-08	0.267283	0.696	0.252	0.00122362	1	NOTCH3
527	1.73838e-07	0.266635	0.696	0.275	0.00636265	1	RABAC1
528	5.56773e-26	0.266485	0.348	0.018	2.03785e-21	1	IL18R1
529	2.07596e-13	0.266193	0.435	0.076	7.59824e-09	1	GYPC
530	1.42288e-11	0.265875	0.478	0.105	5.20787e-07	1	SLC6A6
531	4.29995e-13	0.265291	0.543	0.117	1.57383e-08	1	FXYD6
532	2.12256e-10	0.264734	0.543	0.142	7.76879e-06	1	TCIM
533	7.49824e-11	0.262048	0.696	0.201	2.74443e-06	1	CALU
534	2.04867e-10	0.26108	0.652	0.192	7.49832e-06	1	PSMA6
535	2.43636e-14	0.260931	0.457	0.078	8.91731e-10	1	DAAM2
536	5.57797e-12	0.260585	0.435	0.087	2.04159e-07	1	RAPGEF5
537	1.08727e-08	0.260472	0.522	0.155	0.000397952	1	KLHL42
538	2.51704e-11	0.260442	0.522	0.126	9.2126e-07	1	TMEM35B
539	9.19518e-18	0.259936	0.348	0.034	3.36553e-13	1	ILDR2
540	2.28461e-09	0.258808	0.587	0.178	8.36189e-05	1	STAT1
541	8.41106e-21	0.258749	0.435	0.046	3.07853e-16	1	ARHGAP31
542	5.34334e-08	0.257891	0.478	0.144	0.00195571	1	DGUOK
543	4.6135e-11	0.257686	0.5	0.114	1.68859e-06	1	SASH1
544	5.65961e-08	0.257523	0.826	0.304	0.00207147	1	RETREG1
545	2.37989e-15	0.257388	0.5	0.085	8.71063e-11	1	C1QTNF1
546	5.82175e-13	0.256701	0.565	0.13	2.13082e-08	1	HEBP1
547	1.17414e-10	0.256542	0.522	0.128	4.29748e-06	1	BCAP29
548	2.83226e-16	0.25601	0.457	0.067	1.03664e-11	1	PAK1
549	2.47399e-08	0.255772	0.543	0.171	0.000905506	1	RRAGA
550	1.61375e-16	0.255448	0.457	0.066	5.90648e-12	1	PLOD3
551	1.22799e-10	0.255385	0.63	0.176	4.49458e-06	1	CREB3L2
552	2.63087e-08	0.254045	0.478	0.137	0.000962923	1	ANKRD33B
553	4.0081e-10	0.251838	0.565	0.156	1.467e-05	1	CXADR
554	4.78304e-16	0.25096	0.413	0.057	1.75064e-11	1	TMCC3
555	6.57617e-07	0.250621	0.609	0.229	0.0240694	1	MBNL2
556	5.15786e-19	0.250154	0.413	0.046	1.88783e-14	1	MSRB3

## Sheet: PatientB_allMarkers_adjP0.05
	p_val	avg_log2FC	pct.1	pct.2	p_val_adj	cluster	gene
3	1.3592e-70	1.62491	0.999	1	4.97482e-66	0	GPX3
8	1.50695e-50	1.38003	0.899	0.852	5.5156e-46	0	PTH1R
18	4.47056e-20	1.06924	0.828	0.846	1.63627e-15	0	MTRNR2L12
21	1.31461e-22	1.04167	0.645	0.456	4.8116e-18	0	LRP2
45	9.20932e-43	0.863752	1	1	3.3707e-38	0	MALAT1
53	6.70396e-12	0.782519	0.579	0.538	2.45372e-07	0	PDZK1IP1
64	1.13528e-10	0.708814	0.404	0.225	4.15524e-06	0	SLC5A12
68	2.95099e-07	0.686679	0.513	0.495	0.0108009	0	ALDOB
75	1.7212e-07	0.66349	0.507	0.5	0.00629977	0	CMBL
76	2.32969e-08	0.661634	0.5	0.44	0.000852691	0	GATM
83	4.24082e-08	0.632242	0.43	0.319	0.00155218	0	MIOX
102	1.1778e-08	0.557805	0.706	0.852	0.000431088	0	APOE
110	3.62662e-17	0.543196	0.903	0.978	1.32738e-12	0	FTL
181	3.25293e-13	0.402467	1	1	1.1906e-08	0	MT-CO3
229	3.09784e-12	0.356828	1	1	1.13384e-07	0	MT-ND2
232	1.22327e-12	0.351225	1	1	4.47728e-08	0	MT-ND4
246	3.89104e-11	0.339907	1	1	1.42416e-06	0	MT-ATP6
315	7.23276e-09	0.293463	0.999	1	0.000264726	0	MT-CYB
317	1.12656e-16	0.291553	0.716	0.654	4.12334e-12	0	UMOD
43	2.36062e-20	0.877123	0.978	0.837	8.6401e-16	1	DEFB1
58	4.17486e-19	0.754057	1	1	1.52804e-14	1	MT-CO1
60	1.56043e-27	0.741293	0.957	0.569	5.71132e-23	1	RPL37A
63	4.95353e-24	0.719176	0.77	0.319	1.81304e-19	1	SPINK1
67	8.418e-25	0.690951	0.993	0.768	3.08107e-20	1	RPL41
70	3.08063e-16	0.676778	0.54	0.213	1.12754e-11	1	TAGLN
74	7.06284e-28	0.666221	0.95	0.477	2.58507e-23	1	RPS28
80	1.43253e-26	0.650392	0.964	0.547	5.2432e-22	1	RPL21
81	1.30475e-26	0.645728	0.899	0.413	4.77551e-22	1	RPS18
82	2.60387e-13	0.635726	0.914	0.591	9.53042e-09	1	CALB1
84	9.07799e-12	0.627438	0.604	0.305	3.32264e-07	1	KLK1
87	6.7987e-22	0.617218	0.935	0.483	2.48839e-17	1	RPL37
92	4.55042e-20	0.602088	0.964	0.587	1.6655e-15	1	RPLP1
94	6.49409e-19	0.590036	0.842	0.432	2.3769e-14	1	HSD11B2
95	1.38972e-24	0.579168	0.906	0.407	5.0865e-20	1	COX7C
96	1.64339e-24	0.571796	0.849	0.363	6.01497e-20	1	RPS24
98	6.19816e-19	0.563787	0.878	0.478	2.26859e-14	1	RPL17
103	2.73359e-20	0.555501	0.957	0.587	1.00052e-15	1	RPS29
108	4.5613e-22	0.546824	0.892	0.415	1.66948e-17	1	RPS21
109	1.47456e-23	0.546635	0.871	0.357	5.39702e-19	1	RPL31
117	2.28982e-21	0.522626	0.899	0.428	8.38098e-17	1	RPS4X
121	9.43847e-22	0.508676	0.871	0.383	3.45457e-17	1	RPS25
122	2.94744e-19	0.507911	0.892	0.436	1.07879e-14	1	RPS8
127	1.08862e-19	0.499874	0.914	0.419	3.98447e-15	1	ATP5F1E
128	5.3884e-32	0.499869	0.892	0.298	1.97221e-27	1	RPL23A
131	4.66538e-21	0.49355	0.863	0.373	1.70757e-16	1	RPS23
133	7.2942e-18	0.489696	0.942	0.522	2.66975e-13	1	RPS27A
137	5.2068e-21	0.481495	0.906	0.408	1.90574e-16	1	RPL28
139	8.71994e-17	0.470687	0.914	0.468	3.19159e-12	1	RPS12
141	4.09843e-31	0.463272	0.777	0.235	1.50007e-26	1	FAU
145	4.13142e-22	0.450809	0.806	0.318	1.51214e-17	1	COX8A
148	1.05093e-16	0.440692	0.784	0.364	3.8465e-12	1	RHCG
149	2.91074e-13	0.438788	1	0.769	1.06536e-08	1	ACTB
150	3.28948e-24	0.438189	0.806	0.286	1.20398e-19	1	RPS15A
152	2.5775e-17	0.436588	0.813	0.369	9.43391e-13	1	MAL
156	3.90195e-11	0.43169	0.986	0.706	1.42815e-06	1	RPS27
157	6.84483e-24	0.43156	0.784	0.285	2.50528e-19	1	COX6C
158	1.63362e-12	0.431538	0.568	0.25	5.97919e-08	1	ACTA2
159	1.29143e-12	0.431016	0.95	0.648	4.72676e-08	1	RPL13A
161	4.09634e-14	0.429495	0.942	0.594	1.4993e-09	1	RPS6
163	1.81613e-19	0.425104	0.82	0.329	6.64722e-15	1	RPL38
164	7.75197e-10	0.424825	0.942	0.79	2.8373e-05	1	ATP1B1
167	6.82672e-15	0.423268	0.899	0.498	2.49865e-10	1	RPLP2
168	3.24121e-17	0.421171	0.871	0.394	1.18632e-12	1	RPS14
172	1.20444e-15	0.410173	0.899	0.479	4.40839e-11	1	RPS3A
176	2.259e-16	0.407767	0.856	0.398	8.26818e-12	1	RPS2
178	7.73037e-20	0.406397	0.82	0.335	2.82939e-15	1	RPL23
179	4.62846e-13	0.40612	0.892	0.523	1.69406e-08	1	MIF
183	2.22563e-15	0.398514	0.367	0.114	8.14603e-11	1	MYH11
185	1.54694e-11	0.397312	0.95	0.628	5.66196e-07	1	RPL9
186	2.39237e-17	0.397193	0.849	0.371	8.7563e-13	1	RPS11
187	7.36696e-12	0.397133	0.957	0.624	2.69638e-07	1	RPL34
190	8.40639e-30	0.390395	0.748	0.224	3.07682e-25	1	RNASEK
192	1.17011e-15	0.386262	0.791	0.359	4.28272e-11	1	RPS9
194	2.68679e-21	0.38463	0.734	0.269	9.83391e-17	1	ATP5MC3
195	1.62516e-13	0.383527	0.878	0.467	5.94826e-09	1	RPL3
197	4.11385e-20	0.381568	0.806	0.326	1.50571e-15	1	RPS7
204	1.41725e-19	0.376441	0.799	0.31	5.18726e-15	1	RPL24
208	1.3708e-16	0.370855	0.777	0.334	5.01726e-12	1	RPL36A
209	4.25996e-14	0.369579	0.849	0.416	1.55919e-09	1	RPS13
210	2.94272e-15	0.368964	0.647	0.26	1.07706e-10	1	SERPINA5
212	8.83052e-11	0.367696	0.554	0.249	3.23206e-06	1	ADIRF
213	1.10564e-15	0.36706	0.871	0.431	4.04676e-11	1	RPL15
215	1.27702e-11	0.366056	0.504	0.211	4.674e-07	1	RGS5
216	3.8443e-17	0.364406	0.806	0.344	1.40705e-12	1	UQCRB
218	1.58678e-20	0.363981	0.583	0.192	5.80778e-16	1	SLC4A1
220	2.22645e-20	0.363861	0.799	0.298	8.14902e-16	1	RPL12
221	6.38675e-18	0.363794	0.863	0.361	2.33761e-13	1	RPL30
223	3.45979e-16	0.363201	0.712	0.302	1.26632e-11	1	RPS15
224	7.77619e-12	0.362742	0.856	0.455	2.84616e-07	1	RPL26
225	1.30377e-19	0.361594	0.784	0.311	4.77192e-15	1	RPL10A
226	1.92388e-19	0.361327	0.813	0.319	7.0416e-15	1	RPS20
230	7.44768e-16	0.35568	0.885	0.423	2.72593e-11	1	RPS17
235	6.5915e-17	0.348243	0.388	0.115	2.41256e-12	1	CRIP1
236	1.43712e-11	0.347177	0.863	0.449	5.26e-07	1	S100A6
238	2.22437e-17	0.346345	0.82	0.354	8.14143e-13	1	RPL5
239	1.70086e-10	0.344305	0.899	0.509	6.22533e-06	1	TMSB4X
240	8.87959e-32	0.343948	0.619	0.148	3.25002e-27	1	LGALS3
241	2.39163e-10	0.343264	0.95	0.565	8.75361e-06	1	RPL32
242	3.37878e-12	0.342832	0.921	0.512	1.23667e-07	1	RPL8
244	1.30212e-23	0.341832	0.763	0.253	4.76589e-19	1	RPL14
245	1.85005e-13	0.340715	0.827	0.4	6.77139e-09	1	RPL11
248	3.21279e-13	0.337514	0.921	0.478	1.17591e-08	1	RPL10
249	4.33851e-26	0.336186	0.633	0.175	1.58794e-21	1	ATP6V0D2
253	1.62495e-11	0.333693	0.971	0.547	5.94749e-07	1	RPL36
255	1.82925e-15	0.333282	0.77	0.332	6.69524e-11	1	RPL19
263	3.74992e-20	0.325568	0.777	0.284	1.37251e-15	1	RPL18
264	6.70995e-12	0.325526	0.892	0.489	2.45591e-07	1	RPL6
266	1.15626e-20	0.324585	0.784	0.282	4.23203e-16	1	SLC25A6
267	2.88372e-17	0.324488	0.849	0.351	1.05547e-12	1	RPSA
272	1.7039e-19	0.320855	0.712	0.255	6.23643e-15	1	CHCHD10
274	8.33643e-17	0.320446	0.827	0.34	3.05121e-12	1	RPL27
277	3.87762e-15	0.319088	0.885	0.399	1.41925e-10	1	RPL35
278	9.03398e-10	0.318624	0.914	0.559	3.30653e-05	1	NDUFA4
280	3.37968e-24	0.317411	0.748	0.242	1.237e-19	1	ATP5MG
281	1.07096e-16	0.316136	0.561	0.2	3.91981e-12	1	FLNA
284	6.42374e-14	0.315357	0.871	0.413	2.35115e-09	1	RPL27A
285	2.64986e-19	0.310589	0.727	0.257	9.69874e-15	1	UQCR10
288	5.21305e-14	0.307637	0.806	0.375	1.90803e-09	1	COX6A1
290	1.13823e-13	0.307249	0.763	0.319	4.16603e-09	1	MUC1
291	5.13292e-12	0.306894	0.353	0.124	1.8787e-07	1	MCAM
292	4.84127e-35	0.305454	0.511	0.097	1.77195e-30	1	AC019080.1
297	3.69784e-14	0.303226	0.475	0.17	1.35345e-09	1	SPARCL1
303	1.17073e-38	0.300119	0.604	0.117	4.285e-34	1	ATP6V0A4
305	1.52851e-13	0.29915	0.777	0.349	5.59449e-09	1	ATP6AP2
307	3.87528e-22	0.297331	0.698	0.228	1.41839e-17	1	TOMM7
310	4.39242e-08	0.296162	0.77	0.454	0.00160767	1	CA2
312	3.6622e-29	0.294836	0.496	0.106	1.3404e-24	1	ATP6V1G3
316	2.47783e-11	0.292306	0.791	0.398	9.0691e-07	1	ATP5F1A
321	2.53622e-20	0.286723	0.691	0.23	9.28281e-16	1	PTGER3
325	6.44657e-10	0.285297	0.82	0.478	2.35951e-05	1	CLCNKB
327	8.03441e-09	0.283017	0.835	0.471	0.000294068	1	GNAS
329	2.23556e-14	0.281843	0.842	0.373	8.18236e-10	1	ATP6V0B
333	1.16855e-25	0.27542	0.662	0.188	4.27703e-21	1	PKM
337	4.54476e-19	0.27225	0.734	0.264	1.66343e-14	1	BSG
338	5.76205e-12	0.271821	0.842	0.412	2.10897e-07	1	PPIA
341	2.47705e-24	0.270977	0.532	0.141	9.06624e-20	1	COX7A1
342	4.92012e-14	0.270165	0.727	0.303	1.80081e-09	1	RPS3
344	5.75031e-15	0.268211	0.324	0.091	2.10467e-10	1	PLN
345	4.868e-28	0.26647	0.547	0.132	1.78174e-23	1	RPS26
346	1.02242e-16	0.266372	0.856	0.341	3.74215e-12	1	ATP5ME
348	3.30057e-12	0.264051	0.712	0.326	1.20804e-07	1	SERF2
349	4.86471e-18	0.263754	0.741	0.275	1.78053e-13	1	EEF1G
350	4.09074e-08	0.26359	0.885	0.548	0.00149725	1	RPL7A
354	4.92454e-08	0.261071	0.95	0.639	0.00180243	1	ACTG1
358	1.95744e-08	0.258532	0.863	0.489	0.000716444	1	ATP5F1B
359	3.4189e-25	0.2585	0.683	0.204	1.25135e-20	1	SLC25A5
362	8.20031e-29	0.25575	0.59	0.149	3.00139e-24	1	WDR1
364	3.28152e-08	0.255694	0.95	0.545	0.00120107	1	MYL6
365	5.88097e-11	0.255256	0.835	0.407	2.1525e-06	1	RPS19
367	2.12275e-12	0.253412	0.712	0.301	7.76947e-08	1	CLU
368	5.39475e-20	0.253113	0.597	0.188	1.97453e-15	1	NR4A1
1	3.70535e-29	2.00727	1	0.541	1.3562e-24	2	PODXL
2	9.89867e-27	1.74436	1	0.572	3.62301e-22	2	IGFBP5
4	1.99587e-35	1.55154	0.953	0.246	7.30508e-31	2	HTRA1
5	1.13495e-35	1.45792	0.953	0.233	4.15402e-31	2	EMCN
6	6.50861e-25	1.43014	0.977	0.361	2.38221e-20	2	DCN
7	1.54816e-28	1.42522	0.977	0.316	5.66643e-24	2	PLAT
9	7.65693e-31	1.34689	0.953	0.276	2.80251e-26	2	IL1RL1
10	9.94446e-41	1.33012	0.93	0.17	3.63977e-36	2	PTGDS
11	4.71588e-32	1.31149	1	0.286	1.72606e-27	2	CDKN1C
12	5.58553e-18	1.2721	1	0.79	2.04436e-13	2	CCN2
13	2.61091e-48	1.23811	1	0.156	9.55619e-44	2	SPOCK2
14	1.00647e-22	1.14521	0.953	0.381	3.68378e-18	2	SPARC
15	1.92629e-31	1.1446	0.953	0.225	7.0504e-27	2	TGFBR2
16	9.99301e-18	1.11508	0.93	0.537	3.65754e-13	2	TMSB4X
17	6.78954e-48	1.10428	0.977	0.141	2.48504e-43	2	PLA2R1
19	4.42857e-17	1.05867	1	0.628	1.6209e-12	2	TIMP3
20	1.99628e-25	1.05002	0.977	0.295	7.30657e-21	2	MME
22	6.48875e-39	1.03682	0.977	0.17	2.37495e-34	2	CLIC5
23	1.33239e-19	1.03009	1	0.468	4.87667e-15	2	TSC22D1
24	2.44501e-15	1.02518	1	0.628	8.94899e-11	2	A2M
25	6.29022e-17	1.0097	0.953	0.421	2.30228e-12	2	VIM
26	1.12438e-15	1.0006	0.953	0.503	4.11534e-11	2	EPAS1
27	4.25469e-38	0.993033	0.86	0.134	1.55726e-33	2	CRHBP
28	6.10662e-21	0.990527	1	0.938	2.23509e-16	2	IGFBP7
29	1.80104e-20	0.986399	1	0.973	6.59197e-16	2	B2M
30	2.94743e-18	0.981576	1	0.467	1.07879e-13	2	CRIM1
31	1.78575e-18	0.976212	1	0.431	6.53601e-14	2	HLA-E
32	1.6568e-48	0.972364	0.907	0.115	6.06407e-44	2	IGFBP2
33	8.21796e-36	0.957917	0.884	0.153	3.00786e-31	2	NPHS2
34	4.85472e-47	0.94767	0.953	0.13	1.77688e-42	2	SPOCK1
35	2.45249e-37	0.942513	0.814	0.118	8.97636e-33	2	PTPRO
36	9.48826e-16	0.904773	1	0.568	3.4728e-11	2	CD74
37	5.57073e-41	0.900279	0.93	0.139	2.03894e-36	2	NPNT
38	9.35351e-28	0.894707	0.977	0.243	3.42348e-23	2	VEGFA
39	4.21582e-56	0.892502	0.93	0.099	1.54303e-51	2	PCOLCE2
40	2.86903e-58	0.888175	0.884	0.085	1.05009e-53	2	CHI3L1
41	4.39811e-24	0.887934	0.953	0.26	1.60975e-19	2	IFITM3
42	5.47807e-19	0.886608	0.977	0.386	2.00503e-14	2	MYH9
44	1.85077e-14	0.872918	0.977	0.684	6.774e-10	2	HLA-A
46	5.38838e-34	0.849172	0.884	0.155	1.9722e-29	2	PLPP1
47	1.0379e-37	0.83409	0.907	0.143	3.79881e-33	2	TGFBR3
48	2.949e-16	0.822757	1	0.876	1.07936e-11	2	ITM2B
49	1.49443e-18	0.819686	0.93	0.31	5.46975e-14	2	ITGAV
50	8.43878e-48	0.818676	0.953	0.122	3.08868e-43	2	FGF1
51	1.46773e-24	0.817805	0.977	0.264	5.37204e-20	2	ANXA2
52	5.15937e-40	0.791411	0.814	0.105	1.88838e-35	2	NDNF
54	9.02005e-24	0.782008	0.907	0.214	3.30143e-19	2	NFASC
55	8.38255e-28	0.767799	0.86	0.177	3.0681e-23	2	ENG
56	4.84078e-55	0.76135	0.93	0.099	1.77177e-50	2	TCF21
57	3.04208e-39	0.759382	0.814	0.112	1.11343e-34	2	PLPP3
59	1.52965e-58	0.74198	0.884	0.082	5.59867e-54	2	EHD3
61	4.51379e-58	0.737142	0.884	0.082	1.65209e-53	2	POSTN
62	1.84463e-34	0.732886	0.953	0.165	6.75153e-30	2	ITGA3
65	3.66818e-12	0.704375	1	0.86	1.34259e-07	2	HLA-B
66	7.85736e-13	0.700424	0.977	0.442	2.87587e-08	2	MGP
69	7.90065e-11	0.677162	0.953	0.477	2.89172e-06	2	S100A6
71	6.2326e-41	0.67335	0.814	0.102	2.2812e-36	2	SLC9A3R2
72	1.80676e-31	0.673248	0.86	0.143	6.61291e-27	2	COL4A3
73	3.87455e-75	0.670321	0.744	0.04	1.41812e-70	2	SOST
77	2.95344e-26	0.658365	0.884	0.183	1.08099e-21	2	BST2
78	5.20931e-12	0.651889	0.93	0.39	1.90666e-07	2	TMSB10
79	2.20535e-54	0.650757	0.767	0.065	8.0718e-50	2	FCN3
85	2.51201e-20	0.620033	0.884	0.226	9.19419e-16	2	BCAM
86	1.35852e-13	0.617465	0.907	0.33	4.9723e-09	2	ACTN4
88	1.07766e-37	0.610879	0.814	0.108	3.94436e-33	2	F2R
89	6.42515e-30	0.607636	0.884	0.155	2.35167e-25	2	MAGI2-AS3
90	1.00311e-23	0.605818	0.907	0.204	3.6715e-19	2	IL6ST
91	6.46594e-16	0.603332	0.93	0.287	2.3666e-11	2	TIMP2
93	9.80809e-21	0.594834	0.837	0.2	3.58986e-16	2	IFITM2
97	5.17988e-29	0.569813	0.791	0.13	1.89589e-24	2	PDGFRB
99	5.60877e-13	0.563447	0.93	0.331	2.05287e-08	2	SGK1
100	8.22575e-10	0.562664	0.953	0.433	3.01071e-05	2	AQP1
101	1.02578e-12	0.558805	0.791	0.277	3.75447e-08	2	CD81
104	1.31066e-20	0.553746	0.698	0.144	4.79713e-16	2	HLA-DRB1
105	9.04603e-16	0.548749	0.953	0.308	3.31094e-11	2	H3F3B
106	6.69331e-19	0.548125	0.814	0.204	2.44982e-14	2	DAG1
107	1.58716e-09	0.547525	1	0.73	5.80917e-05	2	HLA-C
111	2.27398e-51	0.541433	0.767	0.068	8.323e-47	2	MXRA8
112	1.26286e-26	0.541386	0.698	0.114	4.62221e-22	2	GNG11
113	9.03777e-15	0.53966	0.884	0.271	3.30792e-10	2	RNASE1
114	1.38961e-29	0.539592	0.837	0.141	5.0861e-25	2	IFI27
115	4.59027e-19	0.524349	0.86	0.214	1.68008e-14	2	TINAGL1
116	2.76855e-36	0.524149	0.93	0.141	1.01332e-31	2	RIPOR1
118	9.16915e-10	0.520828	0.977	0.439	3.356e-05	2	MYL9
119	6.95322e-16	0.520566	0.86	0.251	2.54495e-11	2	MYL12A
120	2.63242e-29	0.519735	0.767	0.12	9.63493e-25	2	ITGB8
123	2.93759e-42	0.505483	0.884	0.109	1.07519e-37	2	TMEM204
124	4.91566e-17	0.503045	0.884	0.24	1.79918e-12	2	VASN
125	2.66772e-36	0.501597	0.698	0.082	9.76412e-32	2	RAMP3
126	5.39905e-13	0.500951	0.907	0.305	1.9761e-08	2	IGFBP4
129	9.60031e-40	0.49577	0.86	0.112	3.51381e-35	2	ETS2
130	2.8535e-10	0.495342	0.86	0.356	1.04441e-05	2	ITGB1
132	2.0415e-29	0.489996	0.791	0.124	7.47209e-25	2	LGALS1
134	6.54569e-43	0.489319	0.674	0.063	2.39579e-38	2	AIF1
135	1.281e-24	0.48606	0.674	0.112	4.6886e-20	2	ITIH5
136	2.98263e-08	0.484781	0.953	0.494	0.00109167	2	GNAS
138	3.24194e-18	0.471983	0.837	0.203	1.18658e-13	2	BGN
140	4.95982e-49	0.468169	0.744	0.066	1.81535e-44	2	KDR
142	2.68213e-62	0.462783	0.605	0.032	9.81687e-58	2	TYRO3
143	1.55633e-49	0.457801	0.674	0.054	5.69632e-45	2	ST6GALNAC3
144	1.98692e-32	0.457639	0.767	0.109	7.27231e-28	2	ARRDC2
146	3.98477e-21	0.449265	0.744	0.146	1.45847e-16	2	KLF2
147	4.44183e-24	0.445156	0.698	0.12	1.62575e-19	2	PTPRB
151	1.45439e-21	0.437469	0.721	0.139	5.3232e-17	2	CAVIN2
153	7.60163e-25	0.43656	0.721	0.123	2.78227e-20	2	FLT1
154	1.64847e-35	0.435241	0.767	0.098	6.03358e-31	2	F3
155	2.94596e-35	0.435238	0.698	0.082	1.07825e-30	2	ITGA8
160	3.86685e-43	0.429933	0.721	0.072	1.41531e-38	2	ALS2CL
162	1.48431e-31	0.42552	0.674	0.089	5.43271e-27	2	TJP1
165	1.5299e-53	0.424424	0.674	0.049	5.5996e-49	2	CLDN11
166	3.7106e-10	0.424223	0.953	0.346	1.35812e-05	2	H3F3A
169	1.40659e-73	0.42068	0.651	0.029	5.14825e-69	2	PTGER4
170	4.97757e-23	0.417982	0.744	0.141	1.82184e-18	2	CD151
171	8.03184e-70	0.411749	0.721	0.04	2.93973e-65	2	APOD
173	8.78882e-25	0.409204	0.651	0.104	3.2168e-20	2	FAT1
174	5.13442e-24	0.408194	0.814	0.154	1.87925e-19	2	UACA
175	1.06512e-11	0.4078	0.953	0.33	3.89846e-07	2	RHOA
177	6.35269e-47	0.407644	0.674	0.058	2.32515e-42	2	CDC42EP3
180	2.62468e-27	0.405268	0.86	0.153	9.6066e-23	2	LEPROT
182	2.58632e-16	0.399885	0.767	0.19	9.46621e-12	2	EFEMP1
184	1.36373e-37	0.398055	0.767	0.092	4.99139e-33	2	ZDHHC6
188	4.5724e-42	0.396519	0.674	0.065	1.67354e-37	2	S1PR3
189	1.35311e-25	0.394568	0.628	0.092	4.95253e-21	2	TEK
191	1.12674e-34	0.389828	0.674	0.079	4.12399e-30	2	GJA5
193	1.13453e-30	0.386217	0.674	0.089	4.15248e-26	2	ID4
196	3.79747e-48	0.382715	0.674	0.055	1.38991e-43	2	ST3GAL6
198	6.26693e-41	0.380425	0.605	0.052	2.29376e-36	2	AGTR1
199	6.12325e-35	0.37867	0.698	0.083	2.24117e-30	2	LIMS2
200	3.09434e-35	0.377933	0.674	0.077	1.13256e-30	2	PDLIM2
201	3.14785e-26	0.377337	0.651	0.094	1.15215e-21	2	GAS1
202	3.68317e-15	0.37728	0.86	0.227	1.34808e-10	2	ENPEP
203	1.68756e-55	0.3769	0.628	0.04	6.17664e-51	2	VAMP5
205	3.5656e-10	0.375562	0.93	0.332	1.30505e-05	2	RHOB
206	8.00522e-29	0.374352	0.837	0.135	2.92999e-24	2	CEBPB
207	3.94852e-40	0.372644	0.605	0.054	1.4452e-35	2	EFNB1
211	1.17114e-06	0.367837	0.884	0.411	0.0428648	2	HLA-DRA
214	6.60079e-22	0.366407	0.628	0.107	2.41596e-17	2	HYAL2
217	1.06944e-17	0.364015	0.791	0.185	3.91426e-13	2	ITGB5
219	2.2337e-34	0.363972	0.605	0.065	8.17557e-30	2	MYO1E
222	2.6051e-41	0.363313	0.674	0.065	9.53494e-37	2	CLDN5
227	1.50445e-17	0.358166	0.767	0.179	5.50643e-13	2	SLC44A2
228	5.75793e-30	0.357697	0.651	0.085	2.10746e-25	2	ANXA1
231	2.13228e-46	0.35414	0.581	0.042	7.80435e-42	2	RAMP2
233	1.12389e-28	0.349699	0.674	0.093	4.11355e-24	2	NES
234	9.16739e-14	0.348452	0.814	0.227	3.35536e-09	2	CALR
237	4.14775e-29	0.346772	0.674	0.092	1.51812e-24	2	BMPR2
243	2.2431e-09	0.342578	0.86	0.31	8.20996e-05	2	DYNLL1
247	5.1931e-26	0.338609	0.698	0.109	1.90073e-21	2	MTSS1
250	7.64451e-45	0.33597	0.512	0.033	2.79797e-40	2	FAM43A
251	1.34476e-21	0.335672	0.605	0.099	4.92197e-17	2	TM4SF1
252	3.1121e-14	0.334756	0.767	0.203	1.13906e-09	2	SERPING1
254	6.5659e-54	0.333663	0.605	0.038	2.40319e-49	2	TSPAN2
256	4.84358e-34	0.333032	0.698	0.083	1.7728e-29	2	CHRDL1
257	6.34286e-23	0.332753	0.512	0.07	2.32155e-18	2	FRY
258	1.87448e-21	0.330728	0.651	0.111	6.86079e-17	2	HEG1
259	7.95885e-15	0.329422	0.744	0.183	2.91302e-10	2	LAMB2
260	7.95892e-45	0.329364	0.698	0.063	2.91304e-40	2	MGAT5
261	6.66936e-19	0.32831	0.814	0.177	2.44105e-14	2	SYNE1
262	1.58342e-23	0.325629	0.721	0.126	5.79547e-19	2	PEA15
265	1.17007e-31	0.32547	0.698	0.092	4.28257e-27	2	MYO1C
268	4.80459e-10	0.324148	0.884	0.299	1.75853e-05	2	CALD1
269	3.22119e-72	0.323201	0.605	0.025	1.17899e-67	2	FAM89A
270	1.46175e-12	0.322003	0.86	0.259	5.35016e-08	2	NFKBIA
271	9.57541e-10	0.320914	0.744	0.244	3.50469e-05	2	SRGN
273	1.12286e-22	0.320684	0.535	0.077	4.10978e-18	2	LHFPL6
275	4.31043e-13	0.320442	0.837	0.235	1.57766e-08	2	FSTL1
276	1.23277e-20	0.320267	0.721	0.14	4.51205e-16	2	CYB5R3
279	1.83778e-29	0.317502	0.674	0.092	6.72645e-25	2	NECTIN2
282	5.89947e-39	0.315585	0.535	0.044	2.15926e-34	2	THSD7A
283	2.05594e-18	0.315388	0.791	0.176	7.52495e-14	2	SORT1
286	8.75519e-30	0.309271	0.605	0.073	3.20449e-25	2	ESAM
287	3.03043e-23	0.30927	0.605	0.093	1.10917e-18	2	HLA-DPA1
289	1.16214e-48	0.30744	0.581	0.039	4.25356e-44	2	AL049838.1
293	5.3131e-43	0.3045	0.488	0.032	1.94465e-38	2	LOX
294	3.45232e-58	0.304451	0.512	0.023	1.26358e-53	2	WT1
295	1.5088e-21	0.30398	0.698	0.127	5.52235e-17	2	TPM4
296	1.2054e-24	0.30374	0.651	0.099	4.41188e-20	2	PECAM1
298	1.89103e-20	0.302888	0.488	0.071	6.92135e-16	2	ETS1
299	4.50351e-16	0.302884	0.721	0.168	1.64833e-11	2	VCL
300	1.01517e-24	0.300468	0.651	0.102	3.71564e-20	2	TNS2
301	2.0343e-11	0.300172	0.86	0.271	7.44573e-07	2	SERINC1
302	9.68253e-12	0.300132	0.814	0.247	3.5439e-07	2	SPTBN1
304	6.45111e-19	0.299319	0.698	0.14	2.36117e-14	2	ANO6
306	3.73038e-19	0.299029	0.744	0.156	1.36536e-14	2	TAPBP
308	8.1193e-57	0.297196	0.628	0.039	2.97174e-52	2	NPR1
309	2.35647e-29	0.297169	0.535	0.059	8.62491e-25	2	ARHGEF3
311	1.00641e-41	0.295184	0.512	0.036	3.68358e-37	2	FLRT3
313	5.03834e-31	0.294026	0.628	0.075	1.84408e-26	2	SULF1
314	1.27181e-38	0.293969	0.605	0.056	4.65495e-34	2	MAFB
318	2.3839e-50	0.291417	0.442	0.02	8.72533e-46	2	CRB2
319	9.69602e-42	0.289794	0.465	0.029	3.54884e-37	2	FOXC1
320	9.12318e-23	0.288014	0.651	0.106	3.33917e-18	2	HLA-DRB5
322	2.64247e-32	0.286125	0.512	0.049	9.67171e-28	2	RRAS
323	7.35258e-12	0.286091	0.767	0.224	2.69112e-07	2	GSN
324	2.28456e-13	0.28543	0.814	0.225	8.36171e-09	2	CAPN2
326	2.84486e-15	0.2838	0.814	0.206	1.04125e-10	2	PLS3
328	5.15969e-11	0.282263	0.628	0.175	1.8885e-06	2	FRZB
330	9.10208e-27	0.280351	0.581	0.075	3.33145e-22	2	SYNPO
331	1.29088e-17	0.27844	0.581	0.11	4.72476e-13	2	STAT1
332	9.22898e-17	0.278014	0.721	0.16	3.3779e-12	2	C11orf58
334	3.71202e-52	0.275182	0.535	0.03	1.35864e-47	2	ROBO4
335	7.14239e-32	0.27422	0.605	0.069	2.61419e-27	2	APOL1
336	3.05151e-16	0.274116	0.698	0.157	1.11688e-11	2	NRP1
339	1.13209e-14	0.271817	0.767	0.191	4.14355e-10	2	IFI6
340	1.05686e-32	0.271721	0.488	0.044	3.8682e-28	2	INMT
343	5.55871e-49	0.26961	0.512	0.029	2.03454e-44	2	ARHGAP28
347	2.30054e-07	0.265846	0.86	0.334	0.00842021	2	ADGRF5
351	5.51388e-35	0.262087	0.512	0.044	2.01814e-30	2	PLTP
352	6.53291e-36	0.262081	0.558	0.052	2.39111e-31	2	CD34
353	3.37686e-51	0.261813	0.488	0.025	1.23596e-46	2	AC008264.2
355	9.49246e-22	0.26103	0.651	0.109	3.47433e-17	2	PARVA
356	4.1144e-38	0.259425	0.581	0.052	1.50591e-33	2	MYLIP
357	1.27581e-31	0.25894	0.558	0.059	4.6696e-27	2	ARHGDIB
360	4.59266e-29	0.257016	0.419	0.036	1.68096e-24	2	TMEM150C
361	1.09538e-15	0.256638	0.791	0.191	4.00919e-11	2	KLF9
363	2.27885e-24	0.255716	0.698	0.11	8.34082e-20	2	GRASP
366	6.01013e-27	0.255242	0.651	0.092	2.19977e-22	2	NEBL
369	6.37525e-18	0.252982	0.535	0.094	2.33341e-13	2	RBMS1
370	1.8976e-47	0.25288	0.558	0.037	6.9454e-43	2	LDB2
371	8.66259e-12	0.252359	0.744	0.213	3.1706e-07	2	SEPTIN7
372	3.23994e-15	0.251647	0.535	0.107	1.18585e-10	2	HLA-DPB1

## Sheet: PatientC_allMarkers_adjP0.05
	p_val	avg_log2FC	pct.1	pct.2	p_val_adj	cluster	gene
8	7.92029e-103	1.4937	1	1	2.8989e-98	0	GPX3
12	2.53975e-54	1.38381	0.798	0.57	9.29574e-50	0	SLC5A12
14	1.70236e-87	1.34496	0.976	0.989	6.23079e-83	0	PTH1R
24	5.42241e-55	1.23053	0.836	0.736	1.98466e-50	0	MIOX
29	1.62447e-57	1.15389	0.889	0.894	5.94573e-53	0	PCK1
39	3.07974e-55	1.09255	0.911	0.901	1.12722e-50	0	GATM
49	5.90705e-41	1.02924	0.793	0.701	2.16204e-36	0	LRP2
52	2.44188e-35	1.01785	0.773	0.754	8.93752e-31	0	PAH
53	2.44825e-87	1.01206	1	1	8.96084e-83	0	MALAT1
56	3.76895e-36	0.976619	0.736	0.609	1.37947e-31	0	ANPEP
60	1.89573e-31	0.953459	0.743	0.729	6.93856e-27	0	ALB
62	3.47085e-35	0.95189	0.762	0.743	1.27037e-30	0	CMBL
63	4.34111e-26	0.950923	0.788	0.817	1.58889e-21	0	MTRNR2L12
69	3.52788e-26	0.911241	0.71	0.718	1.29124e-21	0	SLC7A8
73	9.84055e-40	0.886202	0.924	0.965	3.60174e-35	0	APOE
74	8.78848e-32	0.880008	0.796	0.827	3.21667e-27	0	ASS1
76	1.60306e-27	0.878413	0.692	0.602	5.86737e-23	0	SLC13A3
78	1.13684e-21	0.85248	0.628	0.539	4.16096e-17	0	CUBN
82	3.15583e-16	0.828683	0.593	0.546	1.15506e-11	0	UGT2B7
83	1.55754e-36	0.820683	0.903	0.923	5.70077e-32	0	ALDOB
84	1.22398e-21	0.819766	0.65	0.595	4.4799e-17	0	EHHADH
86	3.23251e-68	0.809074	1	1	1.18313e-63	0	MT-CO3
92	1.646e-14	0.780244	0.535	0.451	6.02454e-10	0	ACSM2B
95	5.90323e-21	0.771998	0.699	0.722	2.16064e-16	0	C11orf54
97	2.24877e-63	0.766553	1	1	8.23074e-59	0	MT-ND4
98	1.77476e-59	0.745859	1	1	6.49579e-55	0	MT-CYB
99	9.0757e-57	0.743348	1	1	3.3218e-52	0	MT-ND2
101	3.28365e-14	0.737689	0.48	0.359	1.20185e-09	0	ACSM2A
102	7.83195e-60	0.736009	1	1	2.86657e-55	0	MT-ATP6
103	5.47964e-19	0.733269	0.566	0.426	2.0056e-14	0	SLC6A19
111	4.12656e-15	0.717261	0.533	0.461	1.51036e-10	0	KHK
121	4.24174e-12	0.703689	0.523	0.486	1.55252e-07	0	PRODH2
123	1.81887e-34	0.702036	0.914	0.975	6.65725e-30	0	PEBP1
124	3.3904e-22	0.701315	0.803	0.898	1.24092e-17	0	CTSB
125	2.00264e-15	0.694057	0.555	0.472	7.32986e-11	0	SLC16A9
126	8.06154e-22	0.691759	0.797	0.859	2.9506e-17	0	PDZK1IP1
131	4.02294e-11	0.669176	0.572	0.602	1.47244e-06	0	RIDA
132	6.94715e-54	0.664398	1	1	2.54273e-49	0	MT-ND3
136	1.66764e-12	0.653892	0.536	0.489	6.10374e-08	0	FBP1
138	7.40806e-11	0.650767	0.55	0.546	2.71143e-06	0	BHMT
140	2.32002e-47	0.649174	1	1	8.49152e-43	0	MT-CO2
141	6.99775e-11	0.648066	0.509	0.468	2.56125e-06	0	RAB11FIP3
145	6.00029e-11	0.641161	0.559	0.57	2.19616e-06	0	KCNJ15
149	1.19756e-25	0.635266	0.973	0.993	4.38319e-21	0	MT-ND5
151	4.06769e-09	0.624073	0.506	0.493	0.000148882	0	SLC4A4
154	3.88471e-12	0.617729	0.51	0.433	1.42184e-07	0	CLTRN
160	6.43068e-11	0.611337	0.555	0.577	2.35369e-06	0	ALDH4A1
163	1.1192e-10	0.606623	0.61	0.704	4.09638e-06	0	PEPD
169	2.05009e-10	0.601726	0.541	0.528	7.50353e-06	0	MGST1
176	1.86853e-08	0.59239	0.498	0.482	0.000683902	0	GSTA2
178	3.26422e-08	0.590277	0.426	0.37	0.00119474	0	AGMAT
187	4.40037e-07	0.575525	0.374	0.299	0.0161058	0	KCNQ1OT1
189	3.8852e-09	0.573188	0.454	0.391	0.000142202	0	SLC22A8
200	9.77647e-08	0.559383	0.404	0.338	0.00357829	0	PLG
203	1.23816e-09	0.555228	0.428	0.331	4.53178e-05	0	FTCD
204	1.82173e-08	0.554976	0.563	0.623	0.000666772	0	COTL1
210	6.83362e-16	0.550194	0.886	0.958	2.50117e-11	0	MT-ND4L
216	2.31404e-08	0.546473	0.513	0.511	0.000846963	0	HPD
220	3.43747e-33	0.54069	0.983	1	1.25815e-28	0	FTL
228	1.12292e-35	0.528015	1	1	4.11002e-31	0	MT-ND1
229	1.13862e-14	0.526311	0.723	0.739	4.16746e-10	0	MT1G
238	1.02773e-06	0.517981	0.499	0.507	0.037616	0	GSTA1
244	6.55881e-08	0.50778	0.349	0.25	0.00240059	0	SLC22A12
247	7.55174e-13	0.504902	0.759	0.856	2.76401e-08	0	COX5A
249	6.36363e-08	0.501259	0.574	0.63	0.00232915	0	MAF
271	8.43544e-10	0.471501	0.706	0.817	3.08745e-05	0	METTL7A
279	1.01223e-06	0.467025	0.578	0.665	0.0370485	0	CTSH
280	1.57356e-19	0.466884	0.94	0.993	5.75938e-15	0	ATP6V0C
287	1.22582e-06	0.461639	0.34	0.257	0.0448663	0	AMN
292	4.45079e-07	0.459971	0.602	0.676	0.0162904	0	PIGR
305	1.54871e-07	0.446771	0.283	0.165	0.00566842	0	RNF186
348	2.49436e-10	0.401368	0.792	0.838	9.12962e-06	0	AQP1
354	7.4698e-11	0.398769	0.893	0.975	2.73402e-06	0	RPL4
371	7.18813e-11	0.385866	0.896	0.989	2.63093e-06	0	TMBIM6
43	4.89628e-38	1.06596	1	0.958	1.79209e-33	1	DEFB1
87	3.55457e-40	0.80466	1	0.855	1.30101e-35	1	RPL37A
91	1.37297e-13	0.786822	0.918	0.779	5.02521e-09	1	CALB1
109	2.03782e-07	0.718864	0.67	0.449	0.00745861	1	KLK1
117	1.28351e-32	0.706403	0.973	0.637	4.69777e-28	1	RPS24
118	7.8516e-23	0.705464	0.962	0.715	2.87376e-18	1	HSD11B2
120	3.89148e-30	0.704814	1	0.779	1.42432e-25	1	RPL17
128	8.09165e-33	0.685733	1	0.83	2.96162e-28	1	RPLP1
130	7.1387e-24	0.672061	0.626	0.253	2.61284e-19	1	SPINK1
133	8.84663e-29	0.664093	0.984	0.774	3.23796e-24	1	RPL37
134	1.45842e-26	0.655779	0.918	0.549	5.33796e-22	1	MAL
135	3.91071e-30	0.654798	0.995	0.71	1.43136e-25	1	RPS18
143	1.77406e-26	0.646443	1	0.952	6.49323e-22	1	ATP1B1
144	3.91737e-20	0.64541	0.863	0.506	1.4338e-15	1	RHCG
147	4.50317e-18	0.637636	0.995	0.836	1.64821e-13	1	ATP1A1
152	9.76141e-26	0.621909	0.984	0.649	3.57277e-21	1	RPS23
158	4.14125e-24	0.61347	0.967	0.691	1.51574e-19	1	COX7C
162	7.49984e-30	0.60943	0.995	0.797	2.74502e-25	1	RPL21
166	1.1619e-06	0.604668	0.896	0.657	0.0425267	1	KNG1
167	1.87967e-25	0.602734	0.973	0.623	6.87979e-21	1	RPL31
177	4.81185e-23	0.592366	0.978	0.736	1.76119e-18	1	RPS12
179	7.52115e-29	0.588846	1	0.959	2.75282e-24	1	RPL41
180	2.01024e-23	0.585344	0.901	0.537	7.35768e-19	1	UQCRB
183	2.63216e-27	0.578812	0.984	0.706	9.63395e-23	1	RPS4X
186	2.88039e-23	0.576523	0.951	0.551	1.05425e-18	1	RPS15
188	4.59321e-23	0.574989	0.962	0.637	1.68116e-18	1	RPL28
191	1.61562e-21	0.571816	0.956	0.632	5.91334e-17	1	RPS25
193	6.34459e-30	0.57	0.835	0.354	2.32218e-25	1	TMEM213
195	9.0286e-23	0.567525	0.978	0.705	3.30456e-18	1	RPS21
206	1.03401e-24	0.553495	0.934	0.495	3.78457e-20	1	COX6C
209	1.74048e-18	0.5505	0.819	0.438	6.37033e-14	1	SERPINA5
212	2.84034e-20	0.549373	0.912	0.522	1.03959e-15	1	ATP6AP2
215	7.18843e-23	0.546975	1	0.865	2.63104e-18	1	RPS29
221	3.09957e-21	0.53764	0.973	0.709	1.13447e-16	1	RPS8
222	6.71815e-22	0.536959	1	0.756	2.45891e-17	1	RPS28
226	6.22856e-21	0.533049	0.929	0.573	2.27972e-16	1	COX8A
227	2.93496e-22	0.531102	0.978	0.76	1.07423e-17	1	RPS27A
240	7.31022e-20	0.511092	0.984	0.684	2.67561e-15	1	RPS14
241	6.28188e-22	0.510678	0.94	0.518	2.29923e-17	1	MUC1
243	5.91238e-21	0.508403	0.929	0.502	2.16399e-16	1	RPS15A
245	1.54605e-22	0.50738	0.929	0.482	5.65869e-18	1	RPS26
251	9.48526e-22	0.500156	0.94	0.524	3.4717e-17	1	RPS20
252	2.68758e-19	0.498131	0.984	0.667	9.8368e-15	1	ATP5F1E
256	1.35901e-20	0.489283	0.94	0.542	4.97412e-16	1	RPL12
257	1.60535e-21	0.488724	1	0.826	5.87576e-17	1	RPS6
260	9.50112e-20	0.485327	0.978	0.737	3.47751e-15	1	RPS3A
262	3.09145e-21	0.484922	0.989	0.86	1.1315e-16	1	RPL34
263	6.3878e-08	0.48027	0.863	0.864	0.002338	1	UMOD
266	1.43299e-18	0.479325	0.984	0.753	5.24488e-14	1	MIF
269	1.87306e-18	0.477137	0.709	0.332	6.85558e-14	1	SLC4A1
272	4.30528e-18	0.471056	0.934	0.585	1.57577e-13	1	RPL19
275	2.12146e-21	0.469103	0.846	0.42	7.76476e-17	1	RNASEK
277	3.74016e-19	0.468594	0.995	0.894	1.36893e-14	1	RPS27
281	4.91502e-17	0.466108	0.984	0.747	1.79895e-12	1	RPL26
283	1.52063e-10	0.463937	1	0.996	5.56566e-06	1	FXYD2
284	4.93211e-18	0.463639	0.978	0.654	1.8052e-13	1	RPS17
290	3.21293e-18	0.461201	0.912	0.542	1.17596e-13	1	RPS7
291	4.39741e-17	0.460803	0.918	0.573	1.6095e-12	1	RPL38
293	7.6337e-13	0.459111	0.973	0.715	2.79401e-08	1	GNAS
294	5.5523e-18	0.45865	0.918	0.52	2.0322e-13	1	RPL23A
295	2.90072e-19	0.456706	0.907	0.487	1.06169e-14	1	UQCR11
297	8.14687e-28	0.452613	0.747	0.272	2.98183e-23	1	AC019080.1
298	1.09055e-19	0.451877	0.967	0.542	3.99154e-15	1	BSG
303	4.96228e-18	0.447796	0.819	0.423	1.81624e-13	1	SLC25A5
306	1.33472e-18	0.445981	0.874	0.458	4.88521e-14	1	CHCHD10
307	1.07415e-16	0.445696	0.934	0.565	3.93149e-12	1	CLCNKB
310	3.47004e-29	0.44463	0.593	0.18	1.27007e-24	1	ATP6V1G3
311	1.37082e-31	0.443716	0.731	0.236	5.01732e-27	1	ATP6V0A4
319	1.17717e-18	0.435411	0.995	0.778	4.30855e-14	1	RPL36
321	7.40213e-19	0.434334	0.94	0.63	2.70925e-14	1	COX4I1
322	8.07402e-27	0.434303	0.808	0.311	2.95517e-22	1	UQCRH
324	1.25372e-17	0.432078	0.929	0.531	4.58875e-13	1	ATP6V0B
326	3.10106e-19	0.424098	0.775	0.37	1.13502e-14	1	PTGER3
331	5.96126e-17	0.42088	0.665	0.286	2.18188e-12	1	WFDC2
334	6.71117e-15	0.418185	0.934	0.596	2.45635e-10	1	RPL23
340	1.9496e-17	0.410554	0.967	0.629	7.13574e-13	1	RPL35
349	1.24279e-10	0.401262	0.901	0.551	4.54875e-06	1	TMEM52B
353	5.80501e-17	0.399211	0.791	0.417	2.12469e-12	1	ATP5MC3
355	9.07065e-15	0.39684	0.94	0.657	3.31995e-10	1	RPS2
358	2.7693e-14	0.394028	0.951	0.641	1.01359e-09	1	RPS13
360	1.07334e-15	0.393333	0.995	0.851	3.92855e-11	1	RPL9
363	1.72848e-12	0.389702	0.89	0.57	6.32639e-08	1	RPL24
364	4.97103e-13	0.389274	0.945	0.629	1.81945e-08	1	RTN4
365	6.88852e-20	0.38872	0.852	0.391	2.52127e-15	1	UQCRQ
366	8.64136e-13	0.388418	0.945	0.63	3.16282e-08	1	RPL30
370	2.12816e-14	0.386784	0.978	0.655	7.78929e-10	1	RPS19
374	1.36433e-14	0.383912	0.901	0.583	4.9936e-10	1	RPL36A
376	1.21246e-17	0.382069	0.945	0.609	4.43771e-13	1	RPL5
380	2.77714e-15	0.379532	0.907	0.536	1.01646e-10	1	RPS3
386	1.39366e-14	0.375435	0.973	0.657	5.10093e-10	1	ATP5F1A
388	3.78755e-13	0.373402	0.863	0.481	1.38628e-08	1	WNK1
389	3.0072e-27	0.373039	0.769	0.271	1.10067e-22	1	MICOS10
390	1.8032e-21	0.372806	0.648	0.254	6.59988e-17	1	HMGCS2
395	4.00412e-14	0.370584	0.896	0.551	1.46555e-09	1	RPS9
396	1.07817e-14	0.370158	0.973	0.767	3.94621e-10	1	RPL10
398	4.24702e-14	0.368918	0.835	0.46	1.55445e-09	1	FAU
401	5.51644e-20	0.368573	0.775	0.348	2.01907e-15	1	S100A10
405	1.49651e-12	0.364207	0.962	0.7	5.47737e-08	1	RPL15
409	6.97652e-15	0.360965	0.907	0.535	2.55348e-10	1	RPL10A
413	1.16253e-17	0.35961	0.67	0.29	4.25497e-13	1	LGALS3
414	1.87858e-36	0.358999	0.593	0.146	6.87579e-32	1	PVALB
415	2.66553e-13	0.358867	0.978	0.756	9.75611e-09	1	RPL8
418	1.2676e-16	0.356769	0.819	0.412	4.63956e-12	1	NDUFB1
419	5.76153e-15	0.356616	0.863	0.472	2.10878e-10	1	ATP5MG
424	1.71157e-13	0.353667	0.978	0.748	6.26452e-09	1	RPL3
426	1.45599e-13	0.353447	0.956	0.651	5.32907e-09	1	PPIA
428	2.22629e-23	0.351941	0.78	0.31	8.14844e-19	1	PKM
429	1.20674e-17	0.351611	0.791	0.383	4.41681e-13	1	EPCAM
434	3.32421e-12	0.348097	0.962	0.713	1.2167e-07	1	RPL35A
435	4.06247e-15	0.347713	0.918	0.514	1.4869e-10	1	CYSTM1
438	4.46239e-11	0.347433	0.978	0.734	1.63328e-06	1	S100A6
439	1.97574e-17	0.346633	0.681	0.29	7.23139e-13	1	RASD1
440	8.50634e-13	0.345276	0.995	0.734	3.11341e-08	1	RPLP2
441	2.17076e-12	0.344968	1	0.871	7.94519e-08	1	CA12
442	8.45764e-18	0.344188	0.824	0.377	3.09558e-13	1	GPX4
446	1.79886e-14	0.34104	0.995	0.745	6.58401e-10	1	RPL6
448	4.94201e-15	0.339164	0.989	0.664	1.80882e-10	1	EIF1
449	1.01451e-13	0.337768	0.896	0.491	3.71321e-09	1	CKB
450	2.60603e-23	0.337561	0.802	0.307	9.53834e-19	1	COX7A2
452	8.80625e-12	0.336207	0.929	0.656	3.22318e-07	1	RPS11
453	9.46434e-19	0.336131	0.802	0.358	3.46404e-14	1	CYS1
455	8.31658e-20	0.335756	0.687	0.278	3.04395e-15	1	COX6B1
456	3.65586e-13	0.335481	0.962	0.598	1.33808e-08	1	SERF2
457	5.30556e-12	0.335313	0.962	0.648	1.94189e-07	1	RPL11
463	4.4985e-13	0.331433	0.956	0.664	1.64649e-08	1	RPLP0
471	1.54348e-13	0.327673	0.857	0.457	5.6493e-09	1	LITAF
472	7.14764e-21	0.327258	0.643	0.243	2.61611e-16	1	COX7A1
475	5.17964e-12	0.32595	0.962	0.621	1.8958e-07	1	RPL27
480	1.16707e-18	0.323607	0.703	0.295	4.27158e-14	1	DHRS7
483	9.06245e-11	0.322783	0.989	0.783	3.31695e-06	1	RPL32
485	1.97916e-11	0.322667	0.995	0.799	7.24393e-07	1	RPL7
486	4.72246e-21	0.321508	0.654	0.247	1.72847e-16	1	TMPRSS2
488	4.62763e-17	0.319374	0.731	0.32	1.69376e-12	1	NDUFC1
489	7.81407e-18	0.318955	0.676	0.286	2.86003e-13	1	ATP6V0D2
492	2.02737e-10	0.316375	0.973	0.797	7.42038e-06	1	NDUFA4
493	6.4459e-14	0.316318	0.775	0.386	2.35926e-09	1	CLDN8
494	3.62587e-12	0.316039	0.901	0.562	1.3271e-07	1	RPL18
495	1.12107e-15	0.315468	0.786	0.387	4.10322e-11	1	ATP6V1A
496	2.55732e-12	0.3144	0.857	0.528	9.36005e-08	1	EEF1G
497	8.65069e-25	0.312989	0.676	0.231	3.16624e-20	1	GSTM3
506	1.37063e-21	0.306188	0.742	0.29	5.01663e-17	1	COA3
507	2.00469e-18	0.305613	0.67	0.274	7.33738e-14	1	DSG2
510	2.17379e-11	0.305202	0.929	0.594	7.95628e-07	1	COX7B
511	1.14041e-10	0.304995	0.912	0.553	4.17403e-06	1	ATP5ME
513	5.53468e-09	0.304821	0.951	0.747	0.000202575	1	CDH16
522	9.84766e-14	0.303285	0.665	0.309	3.60434e-09	1	C12orf75
527	1.52989e-24	0.301471	0.665	0.229	5.59954e-20	1	GABARAPL1
528	1.72961e-10	0.301428	0.918	0.579	6.33053e-06	1	RPL18A
535	1.96438e-14	0.29827	0.786	0.385	7.18982e-10	1	NDUFB2
539	1.34408e-18	0.296185	0.626	0.245	4.91947e-14	1	ATP5MF
545	6.12127e-13	0.293367	0.841	0.449	2.24045e-08	1	RPL14
546	1.84858e-13	0.292854	0.863	0.455	6.766e-09	1	ATP6V0E1
548	1.16811e-27	0.292587	0.637	0.196	4.2754e-23	1	NDUFA6
550	2.47733e-10	0.291811	1	0.885	9.06726e-06	1	RPL13A
551	7.6414e-16	0.291811	0.78	0.351	2.79683e-11	1	CLU
557	1.8109e-12	0.28399	0.863	0.465	6.62809e-08	1	SNHG29
558	5.12362e-09	0.283702	0.945	0.721	0.00018753	1	ATP5F1B
559	9.41865e-11	0.282836	0.956	0.667	3.44732e-06	1	RPL22
560	1.29871e-14	0.282826	0.544	0.221	4.7534e-10	1	JAG1
563	5.17644e-17	0.282007	0.61	0.242	1.89463e-12	1	SLC26A7
565	4.6695e-07	0.281365	0.945	0.734	0.0170908	1	CA2
566	1.49162e-09	0.281059	0.874	0.535	5.45948e-05	1	COX5B
570	7.88484e-11	0.280425	0.484	0.221	2.88593e-06	1	TAGLN
573	4.53367e-26	0.278474	0.67	0.226	1.65937e-21	1	MPC1
574	1.66246e-16	0.277328	0.769	0.346	6.08479e-12	1	UBL5
577	1.64687e-10	0.276521	0.841	0.476	6.0277e-06	1	SRP14
579	6.5307e-17	0.2747	0.703	0.294	2.3903e-12	1	MAN1A1
589	8.13298e-12	0.272691	0.753	0.387	2.97675e-07	1	SCNN1A
590	1.22888e-27	0.271882	0.588	0.173	4.49782e-23	1	ATP5MC1
593	4.05213e-23	0.271498	0.665	0.236	1.48312e-18	1	ATP5PO
596	3.25201e-10	0.270795	0.923	0.581	1.19027e-05	1	RPSA
597	5.48781e-14	0.27058	0.764	0.354	2.00859e-09	1	RPS10
609	6.81475e-20	0.267179	0.687	0.267	2.49427e-15	1	NME2
612	1.76414e-18	0.266707	0.582	0.212	6.45693e-14	1	IGFBP3
613	1.63478e-16	0.26579	0.533	0.201	5.98346e-12	1	MFSD4A
615	4.0629e-11	0.265196	0.83	0.46	1.48706e-06	1	ATP5MD
621	1.39516e-12	0.263126	0.797	0.408	5.10643e-08	1	ATP5MC2
629	5.62924e-16	0.259545	0.753	0.328	2.06036e-11	1	ATP5F1C
631	2.71294e-11	0.258687	0.791	0.421	9.92962e-07	1	UQCR10
635	1.42946e-19	0.256502	0.709	0.271	5.23197e-15	1	CLCNKA
637	1.7011e-09	0.256147	0.929	0.597	6.2262e-05	1	COX6A1
642	1.32846e-22	0.251841	0.549	0.178	4.8623e-18	1	HIGD2A
643	4.15763e-14	0.251735	0.802	0.374	1.52174e-09	1	PPDPF
645	1.13576e-08	0.251624	0.945	0.67	0.000415701	1	RPL27A
649	1.63328e-08	0.25041	0.984	0.758	0.000597796	1	RPL7A
1	1.36949e-56	2.05177	1	0.768	5.01247e-52	2	PODXL
2	2.34625e-56	1.93079	0.98	0.471	8.58753e-52	2	PTGDS
3	6.47072e-56	1.87161	1	0.534	2.36835e-51	2	HTRA1
4	3.86645e-52	1.65258	1	0.919	1.41516e-47	2	IGFBP5
5	1.59733e-50	1.63899	0.961	0.464	5.84637e-46	2	EMCN
6	5.55749e-53	1.53817	0.99	0.428	2.0341e-48	2	SPOCK2
7	2.05763e-46	1.51189	0.961	0.468	7.53114e-42	2	PLAT
9	4.08159e-46	1.48057	0.971	0.412	1.4939e-41	2	NPHS2
10	3.783e-55	1.45301	0.882	0.25	1.38462e-50	2	CRHBP
11	2.2694e-42	1.42875	1	0.586	8.30624e-38	2	VIM
13	1.67892e-43	1.36597	0.951	0.438	6.14501e-39	2	TGFBR2
15	2.51715e-41	1.33597	0.971	0.644	9.21304e-37	2	SPARC
16	7.46824e-40	1.33248	0.99	0.618	2.73345e-35	2	MGP
17	5.50767e-40	1.32902	0.98	0.572	2.01586e-35	2	DCN
18	7.8695e-49	1.29999	0.98	0.395	2.88032e-44	2	CLIC5
19	1.88334e-61	1.27371	0.912	0.235	6.89321e-57	2	IGFBP2
20	1.28016e-42	1.26036	0.98	0.493	4.68552e-38	2	CDKN1C
21	8.65946e-56	1.25568	0.951	0.267	3.16945e-51	2	PTPRO
22	3.64611e-59	1.25367	0.912	0.236	1.33451e-54	2	PCOLCE2
23	4.58364e-41	1.2436	1	0.875	1.67766e-36	2	CCN2
25	1.31022e-37	1.22288	0.971	0.653	4.79554e-33	2	CRIM1
26	3.33734e-45	1.20347	0.971	0.401	1.2215e-40	2	ANXA2
27	2.04282e-41	1.18433	0.941	0.437	7.47693e-37	2	IFITM3
28	5.15822e-36	1.16841	0.971	0.782	1.88796e-31	2	TIMP3
30	9.87213e-34	1.14547	0.99	0.767	3.6133e-29	2	TMSB4X
31	1.29299e-56	1.13498	0.814	0.168	4.73248e-52	2	SOST
32	3.81699e-48	1.12616	1	0.994	1.39706e-43	2	B2M
33	1.91674e-39	1.12079	0.971	0.483	7.01545e-35	2	VEGFA
34	1.06756e-28	1.11843	0.971	0.678	3.90739e-24	2	A2M
35	8.20976e-55	1.11616	0.902	0.233	3.00485e-50	2	FGF1
36	5.01894e-37	1.11324	0.98	0.617	1.83698e-32	2	EPAS1
37	1.33947e-45	1.10602	0.804	0.204	4.90261e-41	2	IL1RL1
38	5.00136e-37	1.10174	0.951	0.496	1.83055e-32	2	CD81
40	6.99296e-36	1.08152	0.99	0.61	2.55949e-31	2	HLA-E
41	3.5129e-33	1.07757	0.98	0.772	1.28576e-28	2	CD74
42	7.86718e-46	1.07732	0.873	0.247	2.87947e-41	2	SPOCK1
44	5.47477e-50	1.06343	0.863	0.213	2.00382e-45	2	PLA2R1
45	5.43598e-50	1.06178	0.951	0.294	1.98962e-45	2	ITGA3
46	6.94648e-28	1.05054	0.961	0.636	2.54248e-23	2	MME
47	6.0741e-36	1.03986	0.99	0.539	2.22318e-31	2	MYL9
48	8.1602e-53	1.03783	0.902	0.213	2.98671e-48	2	EHD3
50	2.09066e-41	1.02387	1	0.909	7.65201e-37	2	HLA-B
51	2.00033e-35	1.02145	0.931	0.455	7.32139e-31	2	ITGAV
54	1.41166e-50	1.00696	0.833	0.188	5.16681e-46	2	NDNF
55	1.50775e-37	0.998927	0.99	0.824	5.51853e-33	2	HLA-A
57	3.65135e-39	0.973468	0.863	0.277	1.33643e-34	2	TGFBR3
58	1.70282e-47	0.962271	0.833	0.21	6.2325e-43	2	SLC9A3R2
59	7.49764e-30	0.96112	0.961	0.435	2.74421e-25	2	RNASE1
61	2.2313e-31	0.953302	0.922	0.409	8.16679e-27	2	NFASC
64	1.03261e-31	0.943976	0.961	0.563	3.77947e-27	2	MYH9
65	3.9199e-24	0.930834	0.931	0.579	1.43472e-19	2	TMSB10
66	5.43313e-53	0.92908	0.814	0.175	1.98858e-48	2	AIF1
67	2.19126e-39	0.923813	1	0.984	8.02022e-35	2	ITM2B
68	1.00412e-44	0.914502	0.882	0.237	3.67516e-40	2	TCF21
70	2.41456e-30	0.90608	0.853	0.349	8.83751e-26	2	ENG
71	1.72902e-31	0.900204	0.961	0.52	6.32837e-27	2	ACTN4
72	3.04227e-31	0.899383	0.902	0.374	1.1135e-26	2	PLPP1
75	1.58844e-43	0.87907	0.814	0.214	5.81383e-39	2	GNG11
77	7.59422e-72	0.863639	0.804	0.116	2.77956e-67	2	ALS2CL
79	3.47826e-32	0.844724	1	0.909	1.27308e-27	2	HLA-C
80	9.15873e-30	0.832304	0.814	0.303	3.35219e-25	2	PLPP3
81	1.4129e-27	0.831148	0.961	0.505	5.17136e-23	2	RHOB
85	2.71057e-49	0.814544	0.843	0.193	9.92095e-45	2	BST2
88	9.50861e-40	0.804565	0.784	0.2	3.48025e-35	2	PDGFRB
89	3.18757e-31	0.793825	0.833	0.289	1.16668e-26	2	MAGI2-AS3
90	1.53518e-40	0.793771	0.882	0.248	5.61892e-36	2	ETS2
93	5.58208e-24	0.774686	0.951	0.556	2.0431e-19	2	ITGB1
94	4.5267e-24	0.772357	0.922	0.43	1.65682e-19	2	VASN
96	1.9862e-40	0.76859	0.647	0.129	7.26969e-36	2	POSTN
100	3.65873e-35	0.739635	0.755	0.202	1.33913e-30	2	KDR
104	6.39807e-29	0.732947	0.765	0.261	2.34176e-24	2	NPNT
105	2.88138e-59	0.732379	0.755	0.12	1.05461e-54	2	CLDN5
106	1.08554e-20	0.729325	0.961	0.751	3.97319e-16	2	S100A6
107	2.70449e-35	0.727849	0.814	0.238	9.89871e-31	2	COL4A3
108	2.58321e-67	0.719409	0.765	0.102	9.45479e-63	2	WT1
110	7.02576e-38	0.71851	0.784	0.203	2.5715e-33	2	IFI27
112	5.72908e-31	0.716832	0.892	0.313	2.0969e-26	2	BGN
113	2.48393e-55	0.712616	0.775	0.134	9.09142e-51	2	F3
114	1.1691e-41	0.711878	0.765	0.177	4.27904e-37	2	CDC42EP3
115	1.53721e-31	0.71034	0.706	0.204	5.62632e-27	2	HLA-DRB1
116	2.23177e-46	0.709953	0.735	0.142	8.16849e-42	2	DDN
119	1.34176e-49	0.705421	0.765	0.144	4.91096e-45	2	SEMA5A
122	6.68367e-22	0.703219	0.912	0.469	2.44629e-17	2	BCAM
127	1.19619e-23	0.689012	0.931	0.461	4.37816e-19	2	TIMP2
129	1.23097e-22	0.677458	0.755	0.291	4.50548e-18	2	IFITM2
137	8.57759e-26	0.651633	0.863	0.333	3.13948e-21	2	IL6ST
139	3.49576e-41	0.649922	0.735	0.161	1.27948e-36	2	NES
142	5.77547e-41	0.647401	0.706	0.147	2.11388e-36	2	MAFB
146	6.75647e-32	0.640677	0.794	0.231	2.47294e-27	2	PTPRB
148	1.75375e-15	0.635712	0.912	0.562	6.41888e-11	2	HLA-DRA
150	3.39973e-41	0.626605	0.735	0.157	1.24434e-36	2	EFNB1
153	7.96999e-34	0.618854	0.725	0.187	2.9171e-29	2	LGALS1
155	1.45971e-49	0.61549	0.559	0.074	5.34268e-45	2	H19
156	4.14224e-46	0.614896	0.755	0.146	1.5161e-41	2	MXRA8
157	5.75718e-26	0.614546	0.843	0.303	2.10719e-21	2	FSTL1
159	7.16846e-21	0.61264	1	0.863	2.62373e-16	2	ACTG1
161	2.52156e-39	0.610448	0.588	0.11	9.22917e-35	2	LMO2
164	1.52692e-32	0.605757	0.784	0.229	5.58867e-28	2	CD151
165	5.72611e-35	0.605496	0.716	0.17	2.09581e-30	2	F2R
168	2.05631e-17	0.601973	1	0.744	7.52629e-13	2	MYL6
170	4.00833e-30	0.600521	0.667	0.174	1.46709e-25	2	GJA5
171	2.60487e-43	0.598573	0.637	0.118	9.53407e-39	2	RAMP2
172	1.35807e-51	0.598141	0.657	0.099	4.97068e-47	2	VAMP5
173	1.83052e-53	0.59545	0.647	0.091	6.69988e-49	2	FOXC1
174	4.21501e-48	0.592795	0.706	0.124	1.54273e-43	2	ANXA1
175	2.1532e-22	0.592788	0.931	0.412	7.88093e-18	2	MYL12A
181	3.09168e-21	0.58265	0.814	0.328	1.13159e-16	2	DAG1
182	1.01431e-31	0.580126	0.735	0.196	3.71246e-27	2	ZDHHC6
184	1.61364e-50	0.577554	0.735	0.129	5.90609e-46	2	SYNPO
185	9.19567e-77	0.576566	0.647	0.058	3.36571e-72	2	TPPP3
190	5.027e-39	0.573125	0.696	0.145	1.83993e-34	2	CD34
192	2.52795e-41	0.570789	0.549	0.087	9.25254e-37	2	FCN3
194	3.41756e-26	0.568953	1	0.991	1.25086e-21	2	IGFBP7
196	1.82284e-14	0.563992	0.902	0.506	6.67177e-10	2	SGK1
197	4.45717e-24	0.563738	0.745	0.239	1.63137e-19	2	ITGB8
198	1.52846e-35	0.562705	0.725	0.173	5.5943e-31	2	PDLIM2
199	1.20201e-39	0.562298	0.608	0.11	4.39947e-35	2	CHI3L1
201	7.37801e-16	0.55658	0.99	0.73	2.70043e-11	2	GNAS
202	2.5205e-29	0.555665	0.814	0.243	9.22527e-25	2	RIPOR1
205	6.32905e-17	0.554725	0.941	0.55	2.31649e-12	2	H3F3B
207	8.77962e-39	0.550693	0.725	0.159	3.21343e-34	2	MYO1C
208	3.00477e-18	0.550627	0.686	0.264	1.09978e-13	2	FLT1
211	4.65386e-65	0.549925	0.618	0.065	1.70336e-60	2	KLK6
213	1.82156e-56	0.549229	0.647	0.084	6.66711e-52	2	TNNT2
214	1.19399e-27	0.54876	0.735	0.216	4.37014e-23	2	NRP1
217	1.09923e-19	0.545839	0.784	0.323	4.02329e-15	2	LAMB2
218	8.55397e-42	0.542822	0.706	0.143	3.13084e-37	2	FRY
219	2.85475e-20	0.542652	0.765	0.307	1.04487e-15	2	TINAGL1
223	3.81481e-21	0.535453	0.735	0.272	1.39626e-16	2	HLA-DPA1
224	2.85065e-34	0.535241	0.686	0.159	1.04337e-29	2	TPM2
225	2.80331e-42	0.533822	0.696	0.132	1.02604e-37	2	SBSPON
230	1.61545e-21	0.524607	0.814	0.315	5.9127e-17	2	LEPROT
231	5.62191e-75	0.523729	0.51	0.032	2.05768e-70	2	NPHS1
232	2.63248e-14	0.523485	0.961	0.675	9.63515e-10	2	HSP90B1
233	3.08179e-19	0.522422	0.745	0.29	1.12796e-14	2	SLC44A2
234	1.76947e-40	0.522252	0.725	0.149	6.47642e-36	2	LIMS2
235	1.98504e-42	0.521992	0.647	0.118	7.26545e-38	2	RNF220
236	4.11983e-45	0.520521	0.647	0.109	1.5079e-40	2	SULF1
237	3.88457e-59	0.518729	0.598	0.069	1.42179e-54	2	RRAS
239	5.57231e-28	0.515128	0.676	0.18	2.03952e-23	2	FRZB
242	1.98769e-48	0.510559	0.578	0.079	7.27514e-44	2	LINC00839
246	1.56716e-19	0.505939	0.755	0.278	5.73598e-15	2	KLF2
248	1.77135e-38	0.502091	0.559	0.097	6.48334e-34	2	SMAD6
250	3.03791e-46	0.500542	0.569	0.082	1.11191e-41	2	CRB2
253	4.27991e-67	0.495451	0.569	0.05	1.56649e-62	2	DPP6
254	2.38443e-30	0.491151	0.608	0.138	8.72727e-26	2	TMEM204
255	7.20696e-48	0.490251	0.657	0.103	2.63782e-43	2	AL049838.1
258	4.16447e-26	0.486798	0.647	0.183	1.52424e-21	2	AGRN
259	1.73392e-14	0.486494	0.931	0.553	6.34631e-10	2	IGFBP4
261	4.98231e-59	0.485071	0.529	0.05	1.82357e-54	2	KLK7
264	1.33349e-41	0.479903	0.725	0.147	4.88072e-37	2	NECTIN2
265	8.18049e-37	0.479348	0.569	0.103	2.99414e-32	2	CHRDL1
267	4.61344e-13	0.477705	0.873	0.477	1.68857e-08	2	TSC22D1
268	2.22033e-25	0.477629	0.696	0.206	8.12664e-21	2	SEMA3B
270	4.8819e-14	0.472808	0.853	0.439	1.78682e-09	2	NTN4
273	5.19108e-49	0.470389	0.578	0.077	1.89999e-44	2	ARMH4
274	3.0833e-55	0.469191	0.578	0.068	1.12852e-50	2	TYRO3
276	1.03425e-25	0.468958	0.706	0.215	3.78545e-21	2	COL4A1
278	5.66647e-27	0.467457	0.657	0.176	2.07399e-22	2	NEBL
282	1.00279e-33	0.464883	0.657	0.147	3.67031e-29	2	HLA-DPB1
285	2.42209e-31	0.463208	0.618	0.136	8.86507e-27	2	GAS1
286	6.03185e-50	0.462323	0.578	0.076	2.20772e-45	2	FAM89A
288	3.92341e-52	0.46159	0.559	0.066	1.43601e-47	2	CR1
289	1.39435e-20	0.461514	0.618	0.195	5.10346e-16	2	TM4SF1
296	3.78357e-43	0.453819	0.608	0.096	1.38482e-38	2	ST6GALNAC3
299	5.92268e-37	0.451511	0.637	0.127	2.16776e-32	2	RAMP3
300	1.62494e-28	0.451148	0.686	0.174	5.94745e-24	2	HEG1
301	6.77282e-54	0.449819	0.5	0.05	2.47892e-49	2	MRGPRF
302	1.1906e-13	0.448116	1	0.93	4.35771e-09	2	ACTB
304	1.05146e-34	0.447312	0.598	0.118	3.84844e-30	2	SIRPA
308	1.38352e-10	0.44503	0.873	0.5	5.06383e-06	2	TSC22D3
309	6.25313e-25	0.444913	0.637	0.179	2.28871e-20	2	IFI6
312	1.28839e-39	0.441986	0.52	0.079	4.71563e-35	2	LOX
313	8.42234e-10	0.441051	0.873	0.576	3.08266e-05	2	H3F3A
314	2.34983e-31	0.441006	0.676	0.162	8.60062e-27	2	TJP1
315	1.44089e-29	0.438451	0.676	0.168	5.27382e-25	2	PECAM1
316	1.02174e-36	0.437831	0.559	0.098	3.73967e-32	2	SEMA3G
317	4.73532e-37	0.437672	0.578	0.105	1.73317e-32	2	ARHGDIB
318	8.52243e-26	0.435689	0.755	0.216	3.1193e-21	2	ITIH5
320	3.71085e-65	0.435001	0.52	0.042	1.35821e-60	2	APOD
323	1.95834e-28	0.433388	0.696	0.182	7.16771e-24	2	MTSS1
325	1.972e-18	0.426924	0.676	0.236	7.21773e-14	2	TMEM47
327	9.49958e-29	0.423814	0.578	0.134	3.47694e-24	2	CD99
328	6.21417e-19	0.423753	0.706	0.246	2.27445e-14	2	UACA
329	1.21385e-41	0.423301	0.549	0.084	4.44283e-37	2	SOX18
330	1.25663e-14	0.420983	0.765	0.331	4.59941e-10	2	SORT1
332	3.98919e-25	0.420626	0.627	0.17	1.46008e-20	2	NQO1
333	8.14853e-23	0.419519	0.696	0.211	2.98244e-18	2	PEA15
335	4.01308e-11	0.417574	0.853	0.496	1.46883e-06	2	DYNLL1
336	3.71019e-17	0.416133	0.637	0.223	1.35797e-12	2	CRYAB
337	4.13102e-27	0.411743	0.696	0.186	1.512e-22	2	RDX
338	5.27146e-16	0.411396	0.696	0.273	1.92941e-11	2	EFEMP1
339	1.06377e-35	0.411063	0.48	0.076	3.89351e-31	2	KIRREL1
341	1.01009e-40	0.409371	0.569	0.091	3.69702e-36	2	SRGAP2C
342	1.2767e-57	0.408845	0.52	0.049	4.67286e-53	2	NTNG1
343	4.45774e-11	0.407713	0.873	0.493	1.63158e-06	2	SPTBN1
344	4.56863e-30	0.404425	0.618	0.139	1.67216e-25	2	MGAT5
345	1.44224e-30	0.403811	0.588	0.127	5.27873e-26	2	TIMP1
346	1.04347e-14	0.402233	0.716	0.285	3.81921e-10	2	S100A11
347	8.59617e-28	0.401435	0.637	0.155	3.14628e-23	2	TEK
350	1.27615e-30	0.400954	0.588	0.127	4.67085e-26	2	CDH5
351	5.90565e-10	0.400051	0.775	0.423	2.16153e-05	2	CAPN2
352	3.35784e-08	0.399815	0.892	0.547	0.001229	2	RPL23A
356	2.58363e-39	0.395791	0.608	0.107	9.45635e-35	2	ARHGEF3
357	1.21511e-19	0.394265	0.696	0.232	4.44744e-15	2	GNAI2
359	5.26884e-08	0.393902	0.804	0.512	0.00192845	2	CALM2
361	4.73975e-39	0.392294	0.461	0.062	1.7348e-34	2	BMP2
362	3.08769e-23	0.390521	0.637	0.18	1.13013e-18	2	COL4A2
367	8.99158e-34	0.388317	0.451	0.07	3.29101e-29	2	PTGER4
368	1.12831e-14	0.387785	0.794	0.338	4.12973e-10	2	SEPTIN7
369	1.60381e-09	0.38695	0.892	0.513	5.8701e-05	2	RPS26
372	4.73896e-19	0.385861	0.676	0.225	1.73451e-14	2	LRP10
373	1.66254e-36	0.38485	0.549	0.095	6.08507e-32	2	EFNB2
375	1.29494e-45	0.382602	0.461	0.051	4.73962e-41	2	AGTR1
377	1.72983e-23	0.381059	0.588	0.154	6.33135e-19	2	LHFPL6
378	3.74396e-10	0.380569	0.804	0.422	1.37033e-05	2	GAS6
379	2.99142e-44	0.380349	0.49	0.06	1.09489e-39	2	CPXM1
381	5.0944e-09	0.379427	0.951	0.653	0.00018646	2	RPS25
382	6.20005e-28	0.379009	0.5	0.101	2.26928e-23	2	LDB2
383	3.46089e-10	0.378039	0.971	0.78	1.26672e-05	2	RPL10
384	2.25879e-26	0.37764	0.578	0.139	8.26739e-22	2	ST6GALNAC6
385	4.21259e-41	0.375471	0.549	0.084	1.54185e-36	2	NPR1
387	3.99566e-26	0.374697	0.559	0.132	1.46245e-21	2	RERG
391	3.18558e-18	0.372714	0.657	0.229	1.16595e-13	2	LGALS3BP
392	2.11938e-18	0.372357	0.784	0.299	7.75715e-14	2	PPP2CB
393	1.89205e-08	0.371823	0.824	0.485	0.000692509	2	FAU
394	5.31528e-18	0.371659	0.588	0.187	1.94545e-13	2	SRGN
397	1.16834e-29	0.369875	0.48	0.089	4.27623e-25	2	SRGAP2
399	7.7741e-24	0.368886	0.676	0.196	2.8454e-19	2	SEC14L1
400	2.60806e-08	0.368843	0.863	0.534	0.000954578	2	RPS15A
402	2.89e-10	0.36803	0.873	0.493	1.05777e-05	2	ENPEP
403	1.82748e-24	0.367237	0.588	0.15	6.68878e-20	2	HYAL2
404	1.18159e-47	0.364291	0.51	0.06	4.32474e-43	2	ARHGAP28
406	6.96477e-20	0.363985	0.588	0.178	2.54918e-15	2	FERMT2
407	1.65185e-08	0.363648	0.98	0.774	0.000604593	2	RPS27A
408	3.46369e-08	0.362013	0.951	0.71	0.00126775	2	UBB
410	2.1841e-38	0.360239	0.608	0.11	7.99401e-34	2	EVA1B
411	4.65058e-29	0.360171	0.52	0.106	1.70216e-24	2	HLA-F
412	9.9337e-31	0.359912	0.5	0.091	3.63583e-26	2	TGM2
416	3.26285e-14	0.357543	0.706	0.288	1.19424e-09	2	EIF3M
417	2.34784e-35	0.357257	0.422	0.058	8.59334e-31	2	LINC00551
420	4.84543e-23	0.35659	0.588	0.166	1.77348e-18	2	CLIC1
421	2.50129e-15	0.356504	0.725	0.291	9.15496e-11	2	CSRP1
422	2.68266e-17	0.355795	0.627	0.211	9.81881e-13	2	EGFL7
423	1.33673e-27	0.354752	0.51	0.106	4.89258e-23	2	ST3GAL6
425	2.8591e-21	0.353459	0.598	0.167	1.04646e-16	2	DACH1
427	6.76999e-19	0.352515	0.725	0.244	2.47789e-14	2	FLNA
430	2.07101e-19	0.351083	0.627	0.201	7.58012e-15	2	ID3
431	7.72466e-11	0.350981	0.725	0.349	2.8273e-06	2	GSN
432	1.01071e-24	0.349457	0.529	0.126	3.6993e-20	2	LY6E
433	5.96004e-11	0.348312	0.824	0.398	2.18143e-06	2	NFKBIA
436	1.45461e-22	0.347691	0.618	0.172	5.32402e-18	2	TNFSF10
437	1.38593e-24	0.347478	0.5	0.114	5.07264e-20	2	MYLIP
443	3.22376e-28	0.343035	0.637	0.152	1.17993e-23	2	DPYSL2
444	1.01697e-38	0.341569	0.333	0.03	3.72222e-34	2	IL13RA2
445	6.71397e-18	0.341113	0.549	0.17	2.45738e-13	2	TCIM
447	3.12466e-12	0.339596	0.804	0.36	1.14366e-07	2	TUBA1B
451	1.46934e-34	0.336745	0.451	0.066	5.37793e-30	2	BMP7
454	6.34322e-25	0.335898	0.569	0.137	2.32168e-20	2	ESAM
458	6.63847e-23	0.333495	0.559	0.141	2.42975e-18	2	EPB41L5
459	8.74963e-16	0.333271	0.569	0.193	3.20245e-11	2	BMPR2
460	7.19075e-15	0.333251	0.637	0.236	2.63189e-10	2	ID1
461	9.96075e-45	0.33291	0.431	0.045	3.64573e-40	2	APLNR
462	4.56269e-24	0.332138	0.578	0.147	1.66999e-19	2	TSPAN4
464	6.89191e-12	0.331004	0.892	0.446	2.52251e-07	2	CALR
465	1.27383e-15	0.330779	0.657	0.241	4.66236e-11	2	FAT1
466	3.03235e-43	0.329503	0.392	0.038	1.10987e-38	2	INMT
467	6.53239e-21	0.329471	0.471	0.117	2.39092e-16	2	NUPR1
468	2.22758e-08	0.329073	0.99	0.903	0.000815316	2	PSAP
469	1.07739e-21	0.328673	0.627	0.177	3.94336e-17	2	CAVIN1
470	1.3024e-26	0.32865	0.676	0.177	4.76692e-22	2	TMEM109
473	8.69746e-15	0.32694	0.637	0.236	3.18336e-10	2	TAPBP
474	5.32235e-26	0.326147	0.5	0.106	1.94803e-21	2	THSD7A
476	2.15025e-38	0.325842	0.51	0.077	7.87014e-34	2	ARHGAP23
477	1.32441e-33	0.32537	0.48	0.078	4.84749e-29	2	PLTP
478	5.16839e-20	0.325032	0.725	0.235	1.89168e-15	2	SYNE1
479	3.1912e-07	0.323817	0.99	0.918	0.0116801	2	TPT1
481	1.19302e-25	0.323395	0.637	0.161	4.36656e-21	2	RNF145
482	5.44653e-20	0.32301	0.627	0.187	1.99348e-15	2	MYLK
484	7.81689e-13	0.322703	0.618	0.247	2.86106e-08	2	TNS3
487	2.31619e-18	0.320211	0.578	0.174	8.4775e-14	2	TBX3
490	4.23012e-25	0.317009	0.49	0.106	1.54827e-20	2	MYO1E
491	2.92451e-24	0.316715	0.431	0.087	1.0704e-19	2	FXYD6
498	9.45529e-11	0.312005	0.627	0.281	3.46073e-06	2	CRIP2
499	1.53369e-64	0.307912	0.412	0.022	5.61347e-60	2	AC092813.2
500	1.37402e-13	0.307664	0.647	0.254	5.02904e-09	2	SCARB2
501	2.35517e-21	0.307425	0.598	0.166	8.62017e-17	2	H2AFJ
502	2.67234e-14	0.307387	0.696	0.268	9.78103e-10	2	SQSTM1
503	4.00891e-32	0.306871	0.431	0.065	1.4673e-27	2	MRC2
504	2.37743e-13	0.30643	0.667	0.266	8.70164e-09	2	GOLIM4
505	6.33012e-23	0.306207	0.451	0.101	2.31689e-18	2	SGCE
508	1.47667e-13	0.305524	0.696	0.277	5.40476e-09	2	FKBP1A
509	6.05692e-20	0.305409	0.588	0.168	2.21689e-15	2	NEDD9
512	1.90529e-21	0.304879	0.52	0.132	6.97354e-17	2	ETS1
514	7.64113e-16	0.304756	0.686	0.243	2.79673e-11	2	SGCB
515	7.41719e-16	0.304207	0.608	0.206	2.71476e-11	2	SLCO2A1
516	2.25876e-34	0.304011	0.412	0.057	8.26727e-30	2	AMIGO2
517	1.52055e-17	0.303923	0.539	0.162	5.56537e-13	2	RBMS1
518	1.51782e-20	0.303792	0.559	0.157	5.55537e-16	2	NFIC
519	6.63374e-31	0.303737	0.431	0.071	2.42802e-26	2	HLA-DMA
520	3.61084e-14	0.303608	0.676	0.262	1.3216e-09	2	RHOC
521	8.43079e-34	0.303526	0.461	0.071	3.08575e-29	2	PLCE1
523	1.98682e-28	0.302789	0.5	0.096	7.27196e-24	2	TMEM150C
524	4.79701e-07	0.302694	0.951	0.671	0.0175575	2	RPS11
525	3.20918e-35	0.30208	0.402	0.052	1.17459e-30	2	GIMAP7
526	2.24822e-07	0.302023	0.99	0.733	0.00822872	2	AHNAK
529	7.23351e-33	0.301227	0.422	0.062	2.64754e-28	2	C1R
530	7.76908e-24	0.301222	0.48	0.106	2.84356e-19	2	TRIB2
531	1.19925e-13	0.301054	0.48	0.166	4.38939e-09	2	C12orf57
532	6.82068e-49	0.300762	0.382	0.029	2.49644e-44	2	PTPRQ
533	3.12923e-29	0.300544	0.5	0.095	1.14533e-24	2	APOL1
534	3.65047e-12	0.300061	0.696	0.301	1.33611e-07	2	PARK7
536	1.59817e-39	0.298051	0.343	0.032	5.84946e-35	2	GPRC5A
537	4.7359e-23	0.297308	0.412	0.082	1.73339e-18	2	FLRT3
538	3.22749e-33	0.297184	0.412	0.058	1.18129e-28	2	GMDS
540	2.22267e-12	0.296113	0.745	0.326	8.1352e-08	2	ITGB5
541	4.64794e-16	0.295411	0.618	0.213	1.70119e-11	2	AP2M1
542	8.01973e-32	0.295394	0.382	0.051	2.9353e-27	2	AC008264.2
543	1.89053e-07	0.294217	0.833	0.476	0.00691954	2	NORAD
544	1.54758e-07	0.294174	0.912	0.576	0.00566431	2	LAPTM4A
547	2.45445e-45	0.292795	0.343	0.025	8.98353e-41	2	TMEM200C
549	1.09647e-17	0.29219	0.647	0.207	4.0132e-13	2	GPNMB
552	6.36077e-08	0.288122	0.931	0.585	0.0023281	2	DSTN
553	7.37912e-15	0.286722	0.588	0.207	2.70083e-10	2	TNS2
554	2.34081e-21	0.286607	0.529	0.137	8.56759e-17	2	S100A4
555	4.62608e-07	0.286105	0.961	0.696	0.0169319	2	UBC
556	1.61516e-25	0.285582	0.382	0.066	5.91165e-21	2	CTSV
561	1.70434e-27	0.282135	0.461	0.088	6.23807e-23	2	ARRDC4
562	1.60709e-15	0.282116	0.588	0.201	5.88211e-11	2	TPM4
564	4.14968e-37	0.28186	0.363	0.039	1.51882e-32	2	GIMAP4
567	8.43983e-16	0.280805	0.559	0.189	3.08906e-11	2	PLD3
568	2.45419e-22	0.280579	0.51	0.125	8.98257e-18	2	GTF2A2
569	7.40764e-22	0.280463	0.353	0.065	2.71127e-17	2	IFI16
571	5.01065e-09	0.280341	0.843	0.462	0.000183395	2	CNN3
572	4.31877e-23	0.280332	0.412	0.082	1.58071e-18	2	ITGA8
575	8.47432e-17	0.2772	0.667	0.225	3.10169e-12	2	CITED2
576	3.3656e-37	0.277085	0.51	0.076	1.23184e-32	2	TSPAN2
578	2.70242e-16	0.275106	0.51	0.156	9.89113e-12	2	STAT1
580	1.10115e-11	0.274328	0.725	0.315	4.03031e-07	2	SEL1L
581	8.9171e-09	0.274207	0.716	0.366	0.000326375	2	HSPA5
582	3.19607e-22	0.274194	0.422	0.091	1.16979e-17	2	CERS6
583	2.54052e-20	0.274193	0.51	0.132	9.29855e-16	2	MPP5
584	8.22279e-16	0.274179	0.627	0.22	3.00962e-11	2	RARRES2
585	1.84701e-48	0.273251	0.363	0.026	6.76025e-44	2	CFAP45
586	1.67306e-14	0.273113	0.569	0.196	6.12356e-10	2	MBNL2
587	2.09866e-14	0.27306	0.255	0.053	7.6813e-10	2	HBB
588	5.56978e-13	0.273032	0.647	0.254	2.03859e-08	2	GNB1
591	4.6267e-12	0.271633	0.784	0.341	1.69342e-07	2	TM9SF2
592	6.42621e-44	0.271513	0.382	0.034	2.35206e-39	2	FAM180A
594	2.62528e-20	0.271187	0.608	0.174	9.6088e-16	2	ITGA1
595	2.0324e-35	0.271034	0.304	0.028	7.43878e-31	2	HECW2
598	4.49292e-21	0.270021	0.588	0.159	1.64445e-16	2	INF2
599	1.45299e-11	0.269735	0.696	0.3	5.31808e-07	2	TSPAN7
600	3.64047e-12	0.26932	0.52	0.191	1.33245e-07	2	ARPC5
601	1.14017e-11	0.269251	0.618	0.255	4.17315e-07	2	PPA1
602	2.61051e-15	0.269238	0.431	0.127	9.55473e-11	2	CDKN1B
603	3.49131e-23	0.268353	0.461	0.1	1.27786e-18	2	NPDC1
604	3.61345e-18	0.268181	0.422	0.106	1.32256e-13	2	TP53I11
605	6.91034e-12	0.267882	0.765	0.326	2.52925e-07	2	SELENOW
606	9.33435e-31	0.267672	0.353	0.046	3.41646e-26	2	PDGFD
607	1.19887e-16	0.26725	0.598	0.195	4.38799e-12	2	RABAC1
608	2.36655e-08	0.267222	0.735	0.361	0.000866181	2	THBS1
610	8.30686e-23	0.267134	0.51	0.119	3.04039e-18	2	P3H2
611	1.67856e-27	0.266994	0.431	0.076	6.14368e-23	2	GBP4
614	4.15316e-13	0.26525	0.716	0.279	1.5201e-08	2	CLIC4
616	2.20122e-30	0.264486	0.373	0.052	8.05669e-26	2	PCAT19
617	2.99221e-22	0.264192	0.49	0.114	1.09518e-17	2	CEBPB
618	5.34495e-17	0.264078	0.52	0.155	1.9563e-12	2	WARS
619	6.34418e-12	0.264026	0.618	0.249	2.32203e-07	2	PSME1
620	3.36113e-40	0.263309	0.314	0.024	1.23021e-35	2	FOXC2
622	2.24109e-14	0.26291	0.539	0.187	8.20261e-10	2	SERINC3
623	3.63844e-18	0.261123	0.402	0.097	1.33171e-13	2	COL3A1
624	4.25961e-26	0.260911	0.441	0.083	1.55906e-21	2	MEIS2
625	6.27045e-07	0.260908	0.725	0.4	0.0229505	2	ADIRF
626	1.06822e-10	0.260563	0.735	0.335	3.90978e-06	2	ARHGEF12
627	7.82932e-12	0.259765	0.608	0.247	2.86561e-07	2	VCL
628	1.96108e-33	0.259659	0.373	0.047	7.17777e-29	2	SLC14A1
630	7.1231e-11	0.259119	0.618	0.26	2.60713e-06	2	CYB5R3
632	1.17283e-17	0.2584	0.343	0.076	4.29266e-13	2	NRGN
633	9.831e-17	0.258325	0.52	0.159	3.59824e-12	2	PARVA
634	5.52488e-15	0.257013	0.559	0.185	2.02216e-10	2	SULF2
636	6.25893e-13	0.256397	0.588	0.222	2.29083e-08	2	B4GAT1
638	4.01578e-20	0.255124	0.559	0.155	1.46982e-15	2	CD47
639	2.00152e-40	0.254959	0.392	0.041	7.32575e-36	2	MAP6
640	6.28349e-23	0.25305	0.343	0.058	2.29982e-18	2	PARD6G
641	3.35274e-41	0.252216	0.363	0.033	1.22714e-36	2	WIPF3
644	1.94021e-21	0.251724	0.461	0.105	7.10135e-17	2	C1S
646	9.09483e-14	0.251039	0.627	0.234	3.3288e-09	2	RHEB
647	2.13773e-29	0.250835	0.314	0.038	7.82432e-25	2	CDH13
648	1.84016e-19	0.25061	0.529	0.141	6.73515e-15	2	ZNRF3

## Sheet: PatientD_allMarkers_adjP0.05
	p_val	avg_log2FC	pct.1	pct.2	p_val_adj	cluster	gene
30	2.37324e-54	1.15596	0.791	0.648	7.95936e-50	0	SLC5A12
48	3.98157e-100	0.943785	1	1	1.33534e-95	0	GPX3
56	4.16044e-14	0.884092	0.766	0.84	1.39533e-09	0	IGKC
58	1.68225e-62	0.848733	0.952	0.981	5.64193e-58	0	GATM
59	3.5318e-63	0.845954	0.964	0.969	1.18449e-58	0	PCK1
71	9.67035e-40	0.79049	0.836	0.829	3.24324e-35	0	MIOX
73	3.86412e-88	0.78057	1	1	1.29595e-83	0	MALAT1
74	2.20065e-45	0.777913	0.928	0.948	7.38054e-41	0	ALDOB
82	9.98361e-38	0.748078	0.982	0.993	3.3483e-33	0	MTRNR2L8
85	6.32347e-33	0.722327	0.764	0.73	2.12076e-28	0	SLC13A3
90	2.65213e-28	0.708962	0.805	0.829	8.8947e-24	0	UGT2B7
97	2.28434e-16	0.688483	0.604	0.577	7.66123e-12	0	ACSM2B
101	2.66003e-28	0.669008	0.777	0.805	8.92121e-24	0	HPD
104	2.97773e-37	0.66571	0.905	0.967	9.98671e-33	0	CTSB
107	3.14078e-15	0.643191	0.513	0.427	1.05335e-10	0	ACSM2A
108	1.01058e-26	0.641756	0.792	0.857	3.38928e-22	0	CMBL
112	6.63717e-24	0.630566	0.689	0.678	2.22597e-19	0	SERPINA1
114	2.95432e-16	0.625671	0.58	0.54	9.90821e-12	0	KHK
115	3.86529e-19	0.615501	0.732	0.819	1.29634e-14	0	ASS1
120	2.55001e-11	0.599349	0.586	0.648	8.55221e-07	0	ALB
121	1.53473e-15	0.598837	0.622	0.631	5.14719e-11	0	PAH
129	4.41615e-16	0.57383	0.67	0.721	1.48109e-11	0	ANPEP
131	2.5796e-36	0.572175	0.966	0.984	8.65146e-32	0	APOE
136	1.39765e-11	0.556331	0.537	0.521	4.68743e-07	0	SLC16A9
141	2.5196e-10	0.544813	0.587	0.627	8.45024e-06	0	MTRNR2L1
143	8.46003e-17	0.539267	0.739	0.803	2.83733e-12	0	PDZK1IP1
145	2.86254e-29	0.533917	0.963	0.993	9.60038e-25	0	NEAT1
155	2.70314e-12	0.519801	0.606	0.629	9.0658e-08	0	FGD2
158	2.75261e-52	0.515381	1	1	9.2317e-48	0	MT-ND2
163	2.85747e-11	0.506986	0.606	0.648	9.58339e-07	0	TCEANC
164	1.76633e-09	0.503058	0.525	0.533	5.92391e-05	0	AK4
166	2.02177e-16	0.502638	0.823	0.923	6.78061e-12	0	PTH1R
167	4.79223e-07	0.498522	0.455	0.455	0.0160722	0	LRP2
168	7.1115e-12	0.497409	0.662	0.751	2.38505e-07	0	PRNP
177	5.67553e-09	0.483321	0.491	0.469	0.000190346	0	CLTRN
180	3.909e-53	0.476215	1	1	1.311e-48	0	MT-ND4
184	2.17845e-17	0.467281	0.787	0.852	7.30607e-13	0	CTSH
187	1.59732e-47	0.457866	1	1	5.35708e-43	0	MT-CYB
191	8.88624e-08	0.456741	0.535	0.566	0.00298027	0	AZGP1
212	2.69541e-34	0.436675	0.993	1	9.03986e-30	0	FTL
218	2.80583e-08	0.431685	0.683	0.817	0.000941019	0	MTRNR2L12
223	3.84284e-46	0.427774	1	1	1.28881e-41	0	MT-CO3
234	9.25788e-41	0.417957	1	1	3.10491e-36	0	MT-ATP6
254	2.63662e-08	0.386372	0.731	0.824	0.000884269	0	C7
260	9.91389e-35	0.378039	1	1	3.32492e-30	0	MT-ND3
263	8.28252e-20	0.377197	0.989	0.995	2.77779e-15	0	MT-ND4L
328	1.79422e-20	0.324683	0.995	1	6.01747e-16	0	FXYD2
335	1.77471e-07	0.317376	0.898	0.977	0.00595204	0	CD74
394	1.11365e-21	0.278006	1	1	3.73495e-17	0	MT-ND1
413	1.17156e-13	0.263149	0.997	1	3.92919e-09	0	MT-ND5
417	3.70513e-13	0.260942	0.976	0.993	1.24263e-08	0	MT2A
79	5.10948e-41	0.758482	0.997	0.987	1.71362e-36	1	DEFB1
84	9.00866e-09	0.729161	0.995	0.991	0.000302132	1	UMOD
98	1.09609e-10	0.684519	0.937	0.806	3.67608e-06	1	CALB1
110	1.45123e-29	0.631739	0.95	0.741	4.86713e-25	1	HSD11B2
135	1.01785e-26	0.559817	0.997	0.929	3.41365e-22	1	ATP1A1
138	5.61933e-18	0.553919	0.859	0.59	1.88461e-13	1	SERPINA5
139	1.29757e-35	0.552935	0.921	0.586	4.35179e-31	1	MAL
148	1.22719e-36	0.52865	1	0.984	4.11576e-32	1	ATP1B1
153	3.48408e-38	0.524757	0.982	0.86	1.16849e-33	1	RPL21
156	1.11543e-38	0.519183	1	0.93	3.74093e-34	1	RPL37A
161	2.17316e-33	0.511895	0.971	0.674	7.28835e-29	1	UQCRB
165	1.85218e-33	0.502793	0.929	0.579	6.21184e-29	1	CHCHD10
170	6.82602e-31	0.492617	0.916	0.592	2.28931e-26	1	COX6C
172	3.2058e-29	0.491108	0.948	0.604	1.07516e-24	1	MUC1
174	5.76214e-31	0.488532	0.982	0.77	1.93251e-26	1	ATP5F1E
176	6.17166e-20	0.485911	0.605	0.298	2.06985e-15	1	FXYD4
178	8.99858e-35	0.480665	0.866	0.435	3.01795e-30	1	NDUFB1
181	8.56446e-25	0.473308	0.906	0.596	2.87235e-20	1	IER3
182	1.18132e-09	0.468928	0.751	0.523	3.9619e-05	1	AQP3
192	2.28639e-28	0.455102	0.987	0.839	7.66809e-24	1	RPL34
196	4.61856e-30	0.449452	0.992	0.827	1.54897e-25	1	RPS27A
199	1.47083e-29	0.445245	1	0.939	4.93287e-25	1	S100A6
200	3.73485e-24	0.444175	0.908	0.549	1.25259e-19	1	RASD1
201	1.73514e-28	0.443583	0.877	0.493	5.8193e-24	1	UQCRH
203	4.5973e-23	0.441391	0.709	0.375	1.54184e-18	1	KRT19
205	1.95535e-25	0.439256	0.942	0.568	6.55785e-21	1	TNFRSF12A
208	7.93494e-17	0.438276	0.764	0.476	2.66122e-12	1	RHCG
211	2.09398e-29	0.436693	0.987	0.847	7.0228e-25	1	RPS18
217	1.67885e-21	0.43265	0.963	0.732	5.63053e-17	1	RPS24
226	2.06089e-26	0.426207	0.958	0.727	6.91183e-22	1	COX4I1
227	2.83641e-24	0.425765	0.921	0.605	9.51277e-20	1	ATP5MG
229	2.21301e-23	0.424407	0.911	0.56	7.422e-19	1	UQCRQ
231	8.02356e-29	0.422491	0.99	0.865	2.69094e-24	1	RPS6
235	3.93095e-33	0.417573	1	0.982	1.31836e-28	1	RPL41
241	1.73563e-24	0.407295	0.984	0.844	5.82095e-20	1	RPL37
242	3.55688e-24	0.407139	0.987	0.846	1.19291e-19	1	COX7C
243	3.2872e-27	0.407058	0.856	0.448	1.10246e-22	1	COX6B1
244	5.53025e-09	0.406369	0.421	0.24	0.000185474	1	KLK1
245	7.86611e-24	0.404776	0.832	0.464	2.63814e-19	1	KCNJ1
246	9.04053e-26	0.403912	0.971	0.779	3.03201e-21	1	RPS23
247	1.49382e-23	0.399294	0.901	0.517	5.00996e-19	1	NDUFA1
249	4.49972e-21	0.395731	0.906	0.622	1.50912e-16	1	UQCR11
252	3.20934e-22	0.388553	0.971	0.76	1.07635e-17	1	RPL28
253	1.81173e-26	0.386436	0.733	0.339	6.07618e-22	1	NFE2L2
255	3.79444e-14	0.385599	0.545	0.292	1.27258e-09	1	EGF
256	1.70063e-21	0.383403	0.942	0.677	5.70356e-17	1	RPS25
257	1.6993e-19	0.381128	0.942	0.655	5.69912e-15	1	RPS15A
259	1.64643e-23	0.379659	0.864	0.486	5.52179e-19	1	CLCNKB
261	1.01142e-21	0.377411	0.971	0.782	3.39209e-17	1	RPS21
262	2.37902e-22	0.377341	0.992	0.896	7.97876e-18	1	RPS12
265	4.0771e-24	0.375827	1	0.89	1.36738e-19	1	RPS28
266	7.02435e-21	0.374336	0.969	0.816	2.35583e-16	1	CDH16
267	1.49766e-22	0.373005	0.974	0.768	5.02286e-18	1	RPS16
270	1.24437e-20	0.371323	0.979	0.764	4.17336e-16	1	RPL31
271	5.32709e-20	0.369174	0.953	0.672	1.7866e-15	1	RPL38
272	6.70169e-19	0.367484	0.668	0.337	2.24761e-14	1	TMEM52B
273	3.2767e-21	0.367423	0.924	0.618	1.09894e-16	1	ATP5MC3
276	1.30626e-20	0.365926	0.953	0.67	4.38092e-16	1	RPL23
278	5.43543e-23	0.364918	0.992	0.824	1.82293e-18	1	RPL3
280	1.24964e-31	0.362343	0.623	0.231	4.19103e-27	1	CLDN7
283	1.39675e-25	0.359079	0.78	0.388	4.68442e-21	1	RPS26
284	4.5566e-16	0.359056	0.869	0.556	1.52819e-11	1	GDF15
285	4.33617e-28	0.357952	0.997	0.951	1.45427e-23	1	RPLP1
286	1.55722e-23	0.357025	1	0.976	5.2226e-19	1	ACTG1
290	5.03723e-20	0.351457	0.903	0.552	1.68938e-15	1	TOMM7
291	7.60809e-25	0.35089	0.759	0.367	2.5516e-20	1	IDH2
292	3.72586e-19	0.350468	0.971	0.694	1.24958e-14	1	RPS15
294	2.59584e-20	0.348498	0.715	0.366	8.70593e-16	1	LGALS3
295	1.18809e-20	0.346602	0.99	0.885	3.98461e-16	1	CD24
298	9.59672e-17	0.345439	0.955	0.67	3.21855e-12	1	NR4A1
300	4.47776e-15	0.345239	0.942	0.692	1.50175e-10	1	CKB
303	1.22446e-16	0.344169	0.599	0.314	4.10659e-12	1	SLC4A1
304	8.31391e-21	0.343461	0.901	0.524	2.78832e-16	1	GSTP1
305	2.17542e-25	0.342247	0.725	0.336	7.29592e-21	1	MINOS1
306	2.6796e-17	0.342215	0.924	0.653	8.98684e-13	1	ATP5ME
308	1.88617e-15	0.341565	0.838	0.516	6.32584e-11	1	TACSTD2
310	4.25429e-19	0.340687	0.966	0.67	1.4268e-14	1	COX6A1
311	4.80596e-16	0.340518	0.762	0.437	1.61182e-11	1	KRT18
313	1.26274e-19	0.339274	0.974	0.807	4.23499e-15	1	NDUFA4
318	1.20934e-25	0.334413	0.618	0.25	4.0559e-21	1	ATP6V0D2
319	1.46694e-16	0.333781	0.95	0.654	4.91982e-12	1	COX8A
320	2.56533e-18	0.333419	0.995	0.899	8.6036e-14	1	RPS29
322	1.95435e-23	0.331046	0.772	0.374	6.5545e-19	1	SELENOW
324	9.15361e-31	0.328536	0.618	0.23	3.06994e-26	1	CLCNKA
325	1.18687e-27	0.3274	0.702	0.295	3.98052e-23	1	ATP5MC1
326	5.36984e-17	0.325159	0.942	0.623	1.80094e-12	1	ATP6V0B
327	1.44095e-23	0.325143	0.647	0.286	4.83265e-19	1	SCIN
329	4.30121e-25	0.32398	0.699	0.312	1.44254e-20	1	PTGER3
331	1.90037e-17	0.322619	0.927	0.638	6.37344e-13	1	RPL23A
332	1.52805e-24	0.322191	0.356	0.108	5.12476e-20	1	SPINK1
333	8.15894e-17	0.321975	0.948	0.721	2.73635e-12	1	RPS4X
338	1.84888e-12	0.315138	0.853	0.639	6.20076e-08	1	CA2
339	5.55077e-17	0.314446	0.966	0.767	1.86162e-12	1	PPIA
340	1.39023e-18	0.313109	0.895	0.572	4.66256e-14	1	PKM
341	5.34096e-09	0.312726	0.749	0.498	0.000179125	1	WFDC2
342	4.48159e-16	0.312488	0.976	0.783	1.50303e-11	1	RPL35
343	9.50598e-16	0.312206	0.88	0.562	3.18812e-11	1	EPCAM
345	4.87205e-24	0.311461	0.749	0.351	1.63399e-19	1	ATP5MC2
346	5.82713e-18	0.3099	0.856	0.508	1.9543e-13	1	AIF1L
349	3.75666e-18	0.308799	0.851	0.487	1.25991e-13	1	CYCS
350	1.10892e-16	0.307862	0.932	0.644	3.71911e-12	1	RPL12
352	8.66926e-15	0.305336	0.94	0.676	2.9075e-10	1	RPL24
353	1.28136e-23	0.305201	0.796	0.394	4.29744e-19	1	SCNN1A
355	1.02191e-14	0.303447	0.916	0.653	3.42728e-10	1	RPS7
356	1.29098e-13	0.302383	0.914	0.624	4.32968e-09	1	COX5B
359	8.22758e-25	0.300183	0.662	0.285	2.75937e-20	1	MRPL33
360	6.59484e-16	0.299637	0.924	0.642	2.21178e-11	1	COX7B
361	3.21875e-15	0.299324	0.893	0.604	1.07951e-10	1	RPL5
362	9.43469e-18	0.299198	0.992	0.844	3.16421e-13	1	EIF1
363	1.02206e-07	0.2967	0.89	0.708	0.00342779	1	CLDN4
364	2.12147e-14	0.296693	0.979	0.821	7.115e-10	1	RPS14
365	2.43114e-16	0.296447	0.987	0.838	8.15354e-12	1	CA12
367	9.99458e-16	0.295704	0.995	0.931	3.35198e-11	1	RPS27
368	3.84304e-30	0.293913	0.55	0.187	1.28888e-25	1	CLDN8
369	1.79402e-13	0.292961	0.971	0.796	6.01677e-09	1	RPL32
371	4.59407e-20	0.291239	0.997	0.96	1.54076e-15	1	ACTB
372	3.59529e-15	0.291132	0.908	0.605	1.20579e-10	1	SLC25A6
373	1.08091e-25	0.290286	0.741	0.32	3.62517e-21	1	ATP5PD
374	1.26448e-14	0.289451	0.953	0.703	4.24081e-10	1	RPL22
375	5.91065e-15	0.288821	0.901	0.567	1.98231e-10	1	RPS10
378	2.51242e-16	0.287305	0.435	0.191	8.42616e-12	1	PPP1R1A
379	1.06371e-25	0.287184	0.654	0.265	3.56748e-21	1	COMMD6
380	9.94894e-29	0.287051	0.668	0.262	3.33668e-24	1	COPS9
381	4.78726e-14	0.28617	0.976	0.787	1.60555e-09	1	SERF2
382	1.94301e-12	0.286095	0.869	0.563	6.51647e-08	1	KRT8
384	1.5599e-14	0.285076	0.921	0.627	5.23158e-10	1	FAU
385	1.89203e-15	0.284103	0.89	0.606	6.34548e-11	1	CYSTM1
386	3.79808e-20	0.282628	0.751	0.365	1.2738e-15	1	GABARAPL1
387	4.15366e-14	0.281278	0.992	0.789	1.39305e-09	1	RPL6
388	1.18763e-27	0.279707	0.644	0.251	3.98307e-23	1	SEC61G
389	6.5636e-31	0.279443	0.466	0.143	2.2013e-26	1	SCNN1B
390	8.04155e-17	0.279196	0.851	0.478	2.69697e-12	1	BHLHE40
391	7.91106e-12	0.278506	0.958	0.737	2.65321e-07	1	SDC4
392	1.62707e-30	0.278327	0.552	0.187	5.45687e-26	1	MTURN
393	4.98939e-22	0.278069	0.738	0.349	1.67334e-17	1	NDUFB7
396	1.10268e-30	0.277818	0.471	0.143	3.69818e-26	1	PVALB
398	6.5301e-14	0.275925	0.984	0.845	2.19007e-09	1	RPS8
403	2.67844e-19	0.271427	0.565	0.254	8.98294e-15	1	COX7A1
404	2.28452e-13	0.270893	0.963	0.782	7.66181e-09	1	RPL19
405	1.42385e-13	0.269938	0.976	0.78	4.77532e-09	1	RPL15
406	1.26412e-13	0.269404	0.914	0.632	4.23962e-09	1	RPS3
407	7.91786e-24	0.267248	0.652	0.272	2.65549e-19	1	DDR1
408	2.04803e-14	0.266782	0.851	0.528	6.86867e-10	1	SLC25A5
409	6.90377e-27	0.266511	0.45	0.147	2.31539e-22	1	TMEM101
410	2.12133e-13	0.265788	0.932	0.669	7.11452e-09	1	ENO1
411	4.80812e-14	0.265096	0.817	0.474	1.61255e-09	1	GSTM3
412	1.06165e-24	0.26486	0.62	0.253	3.56055e-20	1	ATP6V1F
414	4.63809e-13	0.261881	0.921	0.67	1.55552e-08	1	RTN4
415	5.82637e-18	0.261614	0.688	0.338	1.95405e-13	1	TMEM213
419	1.2925e-11	0.258769	0.83	0.517	4.3348e-07	1	ATP6AP2
420	3.11313e-11	0.257888	0.94	0.65	1.04408e-06	1	RPL27
421	1.21284e-11	0.257781	0.976	0.762	4.06763e-07	1	JUND
422	2.79911e-13	0.257651	0.992	0.853	9.38765e-09	1	RPS3A
423	2.43052e-19	0.257456	0.749	0.372	8.15147e-15	1	ATP5PO
424	7.78596e-14	0.257376	0.984	0.772	2.61125e-09	1	HSPB1
425	3.99674e-20	0.256716	0.702	0.336	1.34043e-15	1	NDUFC1
427	7.04665e-23	0.253793	0.733	0.327	2.36331e-18	1	COA3
428	6.05838e-13	0.251517	0.921	0.655	2.03186e-08	1	RPL10A
429	1.74807e-14	0.251291	0.814	0.484	5.86269e-10	1	GPX4
430	1.01266e-11	0.251075	0.893	0.628	3.39625e-07	1	CD9
431	1.0356e-13	0.25056	0.872	0.54	3.47318e-09	1	TMA7
432	1.30374e-14	0.250558	0.503	0.247	4.37248e-10	1	HMGCS2
433	2.58042e-22	0.25015	0.694	0.307	8.65421e-18	1	MMP24OS
1	4.38527e-29	2.38171	1	0.564	1.47073e-24	2	PODXL
2	3.45749e-31	2.28786	0.795	0.157	1.15957e-26	2	HBA2
3	5.10983e-35	2.14741	0.955	0.274	1.71373e-30	2	NPHS2
4	1.70208e-36	2.11693	0.932	0.262	5.70844e-32	2	PTGDS
5	2.24575e-35	2.01272	0.977	0.317	7.53181e-31	2	HTRA1
6	4.59978e-29	1.87739	0.568	0.081	1.54267e-24	2	HBB
7	2.18152e-25	1.73861	1	0.906	7.31637e-21	2	CTGF
8	2.75673e-27	1.70195	0.909	0.304	9.24553e-23	2	EMCN
9	1.55879e-23	1.65759	0.886	0.323	5.22785e-19	2	IL1RL1
10	9.3685e-21	1.61149	1	0.838	3.14201e-16	2	IGFBP5
11	2.97055e-26	1.52972	0.955	0.354	9.96262e-22	2	CDKN1C
12	1.71e-27	1.50118	0.955	0.352	5.73499e-23	2	IGFBP2
13	6.42265e-41	1.475	0.886	0.163	2.15403e-36	2	SPOCK2
14	4.51179e-21	1.4556	1	0.688	1.51316e-16	2	SPARC
15	1.26102e-44	1.37366	0.864	0.129	4.22921e-40	2	PLA2R1
16	2.37936e-20	1.34342	1	0.691	7.97991e-16	2	VIM
17	4.47879e-18	1.32862	0.886	0.418	1.5021e-13	2	TGFBR2
18	4.56287e-23	1.32403	0.977	0.368	1.5303e-18	2	VEGFA
19	1.07318e-36	1.28261	0.523	0.051	3.59924e-32	2	HBA1
20	4.22112e-15	1.25291	0.932	0.508	1.41568e-10	2	DCN
21	1.51306e-59	1.24618	0.818	0.078	5.0745e-55	2	PCOLCE2
22	3.54064e-50	1.2206	0.864	0.112	1.18746e-45	2	PTPRO
23	8.35892e-46	1.2156	0.886	0.128	2.80341e-41	2	SPOCK1
24	8.5249e-17	1.20674	0.977	0.685	2.85908e-12	2	EPAS1
25	8.32277e-17	1.2013	0.841	0.353	2.79129e-12	2	PLAT
26	5.71043e-54	1.19617	0.773	0.081	1.91516e-49	2	AIF1
27	1.45077e-17	1.17458	0.955	0.619	4.86558e-13	2	IFITM3
28	5.59065e-19	1.16754	0.955	0.558	1.87499e-14	2	CRIM1
29	1.42949e-37	1.16181	0.818	0.135	4.79423e-33	2	FGF1
31	3.46623e-20	1.1534	1	0.982	1.16251e-15	2	B2M
32	1.34355e-33	1.12035	0.841	0.16	4.50599e-29	2	CLIC5
33	1.53594e-18	1.09047	0.977	0.49	5.15124e-14	2	MME
34	2.50524e-15	1.08893	0.977	0.613	8.40208e-11	2	AQP1
35	4.14296e-39	1.07719	0.705	0.089	1.38947e-34	2	CHI3L1
36	3.11921e-17	1.0645	0.705	0.219	1.04612e-12	2	NPNT
37	1.26099e-16	1.06367	1	0.888	4.2291e-12	2	TMSB4X
38	6.0235e-18	1.0503	0.864	0.331	2.02016e-13	2	ITGA3
39	8.20937e-18	1.00269	0.795	0.291	2.75326e-13	2	DAG1
40	5.49786e-15	0.997159	0.977	0.632	1.84387e-10	2	ACTN4
41	2.08511e-15	0.995323	0.841	0.334	6.99303e-11	2	PLPP3
42	3.1996e-16	0.995181	1	0.944	1.07308e-11	2	HLA-B
43	2.62466e-15	0.993568	1	0.831	8.80259e-11	2	TIMP3
44	1.84202e-11	0.968117	0.977	0.814	6.17777e-07	2	A2M
45	5.96459e-15	0.953533	0.955	0.554	2.0004e-10	2	TSC22D1
46	4.62952e-22	0.947728	0.75	0.185	1.55265e-17	2	TGFBR3
47	1.80724e-10	0.944696	0.909	0.619	6.06112e-06	2	HLA-E
49	7.56345e-19	0.942255	1	0.979	2.53663e-14	2	ITM2B
50	1.0627e-13	0.936035	0.818	0.359	3.5641e-09	2	CAVIN2
51	1.41915e-14	0.932561	0.955	0.594	4.75955e-10	2	ANXA2
52	1.45098e-14	0.918411	0.818	0.331	4.8663e-10	2	LGALS1
53	1.2037e-11	0.914377	0.932	0.586	4.03696e-07	2	HLA-C
54	1.94593e-20	0.906429	0.705	0.168	6.52624e-16	2	NFASC
55	2.17899e-37	0.886303	0.659	0.084	7.30788e-33	2	VAMP5
57	3.42876e-13	0.861965	1	0.634	1.14994e-08	2	MYL9
60	6.11408e-12	0.83919	1	0.853	2.05054e-07	2	HLA-A
61	1.30838e-16	0.823791	0.795	0.281	4.38805e-12	2	BST2
62	2.70222e-14	0.819072	0.705	0.237	9.0627e-10	2	IFI27
63	8.02292e-17	0.817547	0.727	0.217	2.69073e-12	2	RIPOR1
64	5.55994e-12	0.816148	0.886	0.485	1.86469e-07	2	ITGAV
65	1.55489e-12	0.814901	0.909	0.562	5.21479e-08	2	ITGB1
66	3.24022e-11	0.809626	1	0.756	1.0867e-06	2	CD81
67	3.08853e-28	0.803692	0.773	0.148	1.03583e-23	2	SLC9A3R2
68	3.11471e-24	0.795922	0.705	0.146	1.04461e-19	2	PDGFRB
69	6.45807e-21	0.79456	0.614	0.123	2.16591e-16	2	TPPP3
70	1.89009e-24	0.791223	0.636	0.118	6.339e-20	2	ITIH5
72	7.08426e-44	0.789744	0.568	0.048	2.37592e-39	2	TYRO3
75	2.82531e-12	0.777705	0.886	0.443	9.47551e-08	2	IFITM2
76	2.6143e-45	0.771985	0.614	0.054	8.76784e-41	2	NDNF
77	2.56988e-16	0.771448	0.545	0.126	8.61885e-12	2	HPGD
78	1.07945e-43	0.761506	0.523	0.039	3.62028e-39	2	SOST
80	1.19665e-23	0.753252	0.659	0.131	4.01332e-19	2	RAMP3
81	2.34699e-12	0.750611	0.818	0.364	7.87133e-08	2	ENG
83	6.97433e-26	0.732895	0.636	0.108	2.33905e-21	2	COL4A3
86	1.95138e-10	0.718462	0.841	0.418	6.54453e-06	2	ANXA1
87	6.77776e-44	0.714639	0.545	0.044	2.27313e-39	2	CRHBP
88	5.32361e-11	0.712495	0.659	0.259	1.78543e-06	2	PLPP1
89	1.82993e-23	0.711105	0.636	0.12	6.13721e-19	2	MXRA8
91	6.21329e-28	0.708054	0.568	0.08	2.08381e-23	2	EHD3
92	1.16181e-25	0.70523	0.636	0.109	3.89648e-21	2	TMEM204
93	6.47473e-15	0.70114	0.568	0.143	2.17149e-10	2	F3
94	5.44776e-09	0.700914	0.977	0.594	0.000182707	2	BGN
95	2.12083e-32	0.69916	0.591	0.074	7.11283e-28	2	ECM1
96	8.3562e-09	0.690433	0.955	0.826	0.00028025	2	TMSB10
99	1.85924e-12	0.684185	0.705	0.257	6.23553e-08	2	CD99
100	1.12627e-15	0.682942	1	0.996	3.7773e-11	2	IGFBP7
102	4.51745e-09	0.666365	0.886	0.511	0.000151506	2	MYL12A
103	6.1688e-22	0.666003	0.682	0.141	2.06889e-17	2	ZDHHC6
105	1.07131e-73	0.656144	0.477	0.014	3.59295e-69	2	NPHS1
106	2.3935e-20	0.650379	0.591	0.117	8.02733e-16	2	EFNB1
109	2.33737e-09	0.634429	0.909	0.608	7.83908e-05	2	MYH9
111	7.42728e-22	0.631174	0.591	0.109	2.49096e-17	2	PDLIM2
113	2.28527e-07	0.626756	0.727	0.401	0.00766433	2	TIMP2
116	4.04303e-14	0.611144	0.409	0.082	1.35595e-09	2	DACH1
117	1.73732e-08	0.608635	0.75	0.384	0.000582663	2	CD151
118	1.55215e-08	0.605189	0.727	0.35	0.000520559	2	NTN4
119	8.64748e-21	0.603135	0.455	0.069	2.90019e-16	2	CLDN5
122	1.37613e-11	0.596502	0.568	0.174	4.61525e-07	2	PTPRB
123	9.42808e-08	0.596314	0.886	0.591	0.00316199	2	CALM2
124	9.92734e-23	0.590995	0.455	0.061	3.32943e-18	2	PTGER4
125	5.05674e-34	0.590758	0.386	0.028	1.69593e-29	2	ATP10A
126	8.95296e-21	0.589088	0.523	0.089	3.00264e-16	2	SEMA5A
127	5.30039e-08	0.585462	0.864	0.5	0.00177765	2	CALM1
128	1.10898e-14	0.582924	0.636	0.173	3.71928e-10	2	F2R
130	1.04541e-51	0.573728	0.455	0.022	3.50611e-47	2	LINC00839
132	1.07405e-40	0.570521	0.477	0.035	3.60215e-36	2	FAM89A
133	1.66456e-31	0.569893	0.5	0.052	5.58261e-27	2	POSTN
134	6.85651e-10	0.56407	0.659	0.254	2.29954e-05	2	SYNE1
137	3.94512e-18	0.556057	0.432	0.071	1.32311e-13	2	TCF21
140	1.47157e-14	0.549165	0.636	0.176	4.93536e-10	2	TJP1
142	2.23346e-13	0.542611	0.636	0.178	7.49058e-09	2	NES
144	3.92732e-10	0.533975	0.773	0.324	1.31714e-05	2	LAMB2
146	2.4819e-11	0.532442	0.545	0.157	8.32378e-07	2	FRZB
147	1.04506e-40	0.532005	0.477	0.035	3.50493e-36	2	ST6GALNAC3
149	5.98555e-11	0.52804	0.591	0.194	2.00743e-06	2	ITGB8
150	1.03423e-39	0.527924	0.477	0.035	3.46859e-35	2	DDN
151	8.34559e-32	0.527094	0.409	0.034	2.79894e-27	2	CRB2
152	3.05541e-33	0.526819	0.455	0.04	1.02472e-28	2	FLRT3
154	2.57576e-46	0.522398	0.455	0.026	8.63857e-42	2	CLDN11
157	2.7934e-11	0.515551	0.386	0.09	9.36851e-07	2	FRY
159	2.85293e-07	0.515275	0.75	0.418	0.00956817	2	HLA-DRB1
160	8.19859e-44	0.512887	0.432	0.025	2.74964e-39	2	TNNT2
162	1.11873e-11	0.508083	0.659	0.224	3.75201e-07	2	VKORC1
169	1.08026e-13	0.496798	0.523	0.129	3.62299e-09	2	LIMS2
171	8.23884e-41	0.492332	0.5	0.038	2.76314e-36	2	MRGPRF
173	1.84745e-40	0.489121	0.477	0.034	6.19597e-36	2	NTNG1
175	2.0181e-13	0.487177	0.614	0.171	6.7683e-09	2	TNS2
179	6.87859e-19	0.477784	0.523	0.095	2.30694e-14	2	ARRDC2
183	2.37475e-26	0.468889	0.364	0.033	7.96442e-22	2	PRX
185	4.06113e-26	0.466023	0.341	0.029	1.36202e-21	2	WT1
186	3.46737e-14	0.465937	0.455	0.096	1.16289e-09	2	RRAS
188	4.53766e-09	0.457808	0.5	0.163	0.000152184	2	BMPR2
189	9.23167e-07	0.457525	0.568	0.258	0.0309612	2	PAM
190	4.62002e-22	0.457452	0.455	0.062	1.54946e-17	2	GJA5
193	5.52732e-28	0.454321	0.455	0.049	1.85375e-23	2	SRGAP2C
194	8.57037e-09	0.450127	0.545	0.191	0.000287433	2	GOLIM4
195	4.17866e-09	0.449914	0.568	0.203	0.000140144	2	IQGAP2
197	5.10575e-07	0.447817	0.773	0.369	0.0171237	2	AGRN
198	9.50009e-08	0.445731	0.568	0.228	0.00318614	2	FAT1
202	1.13506e-22	0.443409	0.364	0.039	3.80677e-18	2	KIRREL1
204	1.02808e-25	0.439538	0.455	0.052	3.44799e-21	2	SULF1
206	4.28823e-09	0.438592	0.659	0.242	0.000143819	2	TPM2
207	8.34445e-17	0.438477	0.409	0.067	2.79856e-12	2	NPDC1
209	8.06786e-21	0.437576	0.386	0.048	2.7058e-16	2	ARMH4
210	1.65168e-12	0.437181	0.364	0.072	5.53939e-08	2	ALS2CL
213	3.61617e-13	0.435568	0.477	0.109	1.21279e-08	2	CDC42EP3
214	4.35931e-07	0.43398	0.5	0.196	0.0146203	2	TMEM47
215	9.62082e-07	0.43392	0.75	0.384	0.0322663	2	VASN
216	1.65577e-07	0.433309	0.545	0.212	0.00555312	2	NRP1
219	1.35744e-06	0.430943	0.568	0.247	0.0455258	2	MYO1C
220	6.75726e-16	0.429921	0.386	0.063	2.26625e-11	2	ITGA8
221	9.87517e-08	0.42806	0.386	0.12	0.00331193	2	MGAT5
222	2.55008e-17	0.427826	0.432	0.072	8.55247e-13	2	ARHGEF3
224	2.87423e-20	0.427681	0.295	0.029	9.63959e-16	2	ADORA1
225	5.1498e-12	0.426904	0.455	0.109	1.72714e-07	2	CD34
228	6.77056e-17	0.425548	0.318	0.041	2.27071e-12	2	PLCE1
230	1.92922e-07	0.422797	0.568	0.229	0.00647022	2	PECAM1
232	1.09421e-31	0.419287	0.364	0.026	3.66975e-27	2	SNCA
233	1.46877e-07	0.41834	0.568	0.232	0.00492597	2	MXD4
236	2.31728e-07	0.416519	0.773	0.365	0.00777171	2	GNG11
237	3.79337e-08	0.411319	0.364	0.098	0.00127222	2	ESM1
238	9.3272e-09	0.410314	0.386	0.109	0.000312816	2	TOM1L2
239	1.74551e-20	0.408924	0.295	0.028	5.85408e-16	2	KLK7
240	3.45812e-16	0.407921	0.432	0.077	1.15978e-11	2	GMDS
248	2.87884e-26	0.397352	0.318	0.024	9.65504e-22	2	AC008264.2
250	1.14862e-07	0.395403	0.386	0.12	0.00385223	2	APOL1
251	2.0271e-11	0.391447	0.318	0.061	6.7985e-07	2	PLAC9
258	1.17155e-08	0.380191	0.477	0.152	0.000392916	2	GRASP
264	3.80586e-07	0.375833	0.409	0.135	0.0127641	2	EHD2
268	1.1882e-09	0.371558	0.455	0.127	3.98499e-05	2	PON2
269	4.83118e-07	0.3715	0.477	0.173	0.0162028	2	NUPR1
274	3.29061e-33	0.366669	0.295	0.015	1.1036e-28	2	PTPRQ
275	5.53644e-07	0.366231	0.364	0.117	0.0185681	2	MEGF9
277	7.40769e-13	0.365274	0.295	0.047	2.48439e-08	2	GAS1
279	2.63267e-15	0.36372	0.432	0.078	8.82945e-11	2	NRGN
281	5.55716e-10	0.361504	0.364	0.086	1.86376e-05	2	DUSP2
282	8.80511e-28	0.360675	0.295	0.019	2.95306e-23	2	FABP4
287	4.08606e-38	0.355314	0.386	0.023	1.37038e-33	2	ARHGAP28
288	1.92243e-12	0.354917	0.318	0.054	6.44746e-08	2	TBX3
289	2.26522e-19	0.354492	0.364	0.046	7.59709e-15	2	TSPAN2
293	1.72551e-23	0.349703	0.318	0.028	5.78701e-19	2	RASL11B
296	9.62358e-13	0.346577	0.409	0.084	3.22756e-08	2	ANKRD33B
297	1.62398e-07	0.345598	0.636	0.254	0.0054465	2	PALLD
299	5.96422e-14	0.345289	0.318	0.05	2.00028e-09	2	EFNB2
301	5.25312e-08	0.344393	0.432	0.134	0.00176179	2	SYNPO
302	6.1401e-09	0.344323	0.318	0.074	0.000205927	2	NPR1
307	6.95175e-09	0.341716	0.318	0.075	0.000233148	2	KDR
309	3.55907e-07	0.341103	0.386	0.123	0.0119364	2	CDC42EP4
312	7.45994e-08	0.33967	0.318	0.082	0.00250191	2	SIRPA
314	2.18997e-13	0.338796	0.341	0.058	7.34472e-09	2	NOSTRIN
315	1.33871e-07	0.338767	0.386	0.119	0.00448977	2	SLC48A1
316	1.26836e-09	0.337422	0.409	0.106	4.25381e-05	2	LMO2
317	5.80601e-17	0.335953	0.273	0.03	1.94722e-12	2	ATP1A2
321	3.50846e-07	0.332496	0.432	0.149	0.0117667	2	B4GAT1
323	1.95414e-13	0.330462	0.318	0.051	6.5538e-09	2	SEMA3G
330	7.66568e-22	0.323905	0.295	0.026	2.57091e-17	2	SLC14A1
334	7.05068e-21	0.319837	0.318	0.032	2.36466e-16	2	GIMAP4
336	2.9741e-09	0.31546	0.5	0.151	9.97452e-05	2	INF2
337	6.41042e-07	0.315283	0.455	0.163	0.0214993	2	FERMT2
344	1.36429e-19	0.311895	0.295	0.03	4.57556e-15	2	KLK6
347	1.03827e-08	0.309048	0.5	0.155	0.000348214	2	UACA
348	5.26908e-13	0.308935	0.295	0.046	1.76715e-08	2	CMTM8
351	4.20199e-07	0.305378	0.432	0.147	0.0140926	2	RGS2
354	5.44932e-09	0.305017	0.386	0.101	0.000182759	2	BTBD3
357	1.08064e-16	0.301685	0.341	0.046	3.62426e-12	2	AMIGO2
358	5.24338e-08	0.301273	0.341	0.089	0.00175852	2	FOXC1
366	2.82412e-08	0.296062	0.273	0.061	0.000947153	2	S1PR1
370	2.63246e-11	0.29149	0.409	0.091	8.82874e-07	2	C1QTNF1
376	1.70899e-09	0.288595	0.364	0.087	5.73162e-05	2	FZD1
377	4.02315e-09	0.288083	0.364	0.091	0.000134928	2	SGCE
383	3.02572e-08	0.285605	0.318	0.078	0.00101477	2	TMTC1
395	2.15255e-07	0.277896	0.341	0.095	0.00721922	2	RAMP2
397	8.66047e-08	0.276972	0.341	0.092	0.00290455	2	MPP5
399	1.29663e-06	0.27584	0.318	0.095	0.0434865	2	SPRY4
400	1.30727e-09	0.273838	0.409	0.103	4.38434e-05	2	STARD8
401	3.61725e-12	0.273474	0.295	0.047	1.21315e-07	2	ARHGAP23
402	9.93372e-07	0.27243	0.318	0.091	0.0333157	2	PHACTR4
416	1.19926e-14	0.261586	0.386	0.065	4.02208e-10	2	ST3GAL6
418	3.89953e-07	0.260706	0.341	0.097	0.0130783	2	RAB31
426	1.02005e-06	0.255838	0.295	0.083	0.0342103	2	SQOR
