# Supplementary material for: Spatially Resolved Transcriptomes of Mammalian Kidneys Illustrate the Molecular Complexity and Interactions of Functional Nephron Segments
Source: Front Med (Lausanne). 2022 Jul 7;9:873923. doi: 10.3389/fmed.2022.873923 (PMC9300864; doi:10.3389/fmed.2022.873923)
Supplement: Supplementary file 1 [file Data_Sheet_1.zip › Supplementary Table 6.XLSX]

## Sheet: PatientA_LabTransConsensus_SigM
	p_val	avg_log2FC	pct.1	pct.2	p_val_adj	cluster	gene
AQP2	1.00282e-17	1.48947	0.977	0.667	3.67044e-13	Collecting_Duct	AQP2
AQP3	8.65866e-15	1.16083	0.782	0.354	3.16916e-10	Collecting_Duct	AQP3
SPINK1	2.45725e-13	1.15081	0.701	0.379	8.99376e-09	Collecting_Duct	SPINK1
HSD11B2	7.81336e-25	1.13618	0.989	0.718	2.85977e-20	Collecting_Duct	HSD11B2
CALB1	2.41156e-16	1.05467	0.966	0.724	8.82654e-12	Collecting_Duct	CALB1
RHCG	6.90919e-17	1.05339	0.862	0.511	2.52883e-12	Collecting_Duct	RHCG
SLC4A1	1.42862e-18	0.855659	0.736	0.282	5.2289e-14	Collecting_Duct	SLC4A1
GDF15	1.23403e-19	0.815207	0.644	0.193	4.51666e-15	Collecting_Duct	GDF15
EPCAM	3.524e-16	0.791568	0.851	0.446	1.28982e-11	Collecting_Duct	EPCAM
HMGCS2	2.77015e-23	0.784008	0.655	0.167	1.0139e-18	Collecting_Duct	HMGCS2
MAL	3.92399e-18	0.778565	0.966	0.561	1.43622e-13	Collecting_Duct	MAL
ST6GAL1	1.55696e-12	0.739556	0.839	0.439	5.69864e-08	Collecting_Duct	ST6GAL1
DEFB1	1.34857e-06	0.735623	0.966	0.877	0.0493588	Collecting_Duct	DEFB1
FXYD4	3.40689e-17	0.73385	0.54	0.148	1.24696e-12	Collecting_Duct	FXYD4
RHBG	1.0283e-28	0.698984	0.805	0.205	3.7637e-24	Collecting_Duct	RHBG
ATP6V1G3	1.00492e-24	0.683412	0.586	0.121	3.67812e-20	Collecting_Duct	ATP6V1G3
SLC26A7	7.68859e-18	0.683282	0.724	0.251	2.8141e-13	Collecting_Duct	SLC26A7
ATP6AP2	2.06917e-13	0.679076	0.92	0.6	7.57338e-09	Collecting_Duct	ATP6AP2
SCIN	1.91407e-17	0.676409	0.736	0.289	7.00569e-13	Collecting_Duct	SCIN
ATP6V0D2	1.85157e-15	0.666573	0.644	0.247	6.77693e-11	Collecting_Duct	ATP6V0D2
SCNN1G	2.59036e-21	0.660707	0.667	0.172	9.48098e-17	Collecting_Duct	SCNN1G
AC019080.1	1.11643e-13	0.645506	0.575	0.203	4.08623e-09	Collecting_Duct	AC019080.1
FOXI1	1.10083e-22	0.642072	0.678	0.165	4.02914e-18	Collecting_Duct	FOXI1
CD24	3.3417e-13	0.637699	1	0.9	1.2231e-08	Collecting_Duct	CD24
HES1	6.74896e-10	0.621778	0.885	0.556	2.47019e-05	Collecting_Duct	HES1
CD9	7.21139e-14	0.617587	0.943	0.621	2.63944e-09	Collecting_Duct	CD9
RPS21	3.99943e-09	0.610048	0.908	0.715	0.000146383	Collecting_Duct	RPS21
TMEM213	1.89697e-13	0.609346	0.736	0.328	6.94311e-09	Collecting_Duct	TMEM213
LGALS3	2.68848e-18	0.608339	0.724	0.249	9.84011e-14	Collecting_Duct	LGALS3
CDH16	7.19829e-13	0.605789	0.966	0.793	2.63465e-08	Collecting_Duct	CDH16
DDR1	2.2976e-12	0.605011	0.862	0.473	8.40944e-08	Collecting_Duct	DDR1
ATP1B1	1.26007e-13	0.602511	0.989	0.967	4.61197e-09	Collecting_Duct	ATP1B1
TACSTD2	7.12405e-15	0.591251	0.586	0.192	2.60747e-10	Collecting_Duct	TACSTD2
MUC1	1.06144e-12	0.589432	0.851	0.5	3.88496e-08	Collecting_Duct	MUC1
SCPEP1	8.84486e-11	0.572992	0.805	0.49	3.23731e-06	Collecting_Duct	SCPEP1
TMEM101	2.19891e-12	0.57001	0.793	0.383	8.04821e-08	Collecting_Duct	TMEM101
CLDN8	6.74269e-12	0.562558	0.885	0.444	2.46789e-07	Collecting_Duct	CLDN8
SCNN1A	8.64776e-13	0.560242	0.828	0.408	3.16517e-08	Collecting_Duct	SCNN1A
KLK1	4.2065e-10	0.556251	0.414	0.134	1.53962e-05	Collecting_Duct	KLK1
ATP6V0B	5.21834e-08	0.535679	0.897	0.628	0.00190996	Collecting_Duct	ATP6V0B
UQCRB	2.05901e-08	0.527557	0.931	0.642	0.000753618	Collecting_Duct	UQCRB
CLCNKB	9.34599e-10	0.525917	0.839	0.467	3.42073e-05	Collecting_Duct	CLCNKB
RTN4	6.42243e-09	0.523261	0.92	0.669	0.000235067	Collecting_Duct	RTN4
NDRG1	6.61788e-08	0.520233	0.862	0.563	0.00242221	Collecting_Duct	NDRG1
SLC8A1	5.27671e-10	0.514219	0.644	0.291	1.93133e-05	Collecting_Duct	SLC8A1
ATP6V1C2	1.52439e-22	0.513759	0.529	0.096	5.57941e-18	Collecting_Duct	ATP6V1C2
MIF	1.67098e-09	0.511381	0.966	0.793	6.11594e-05	Collecting_Duct	MIF
WFDC2	8.69463e-10	0.506082	0.54	0.224	3.18232e-05	Collecting_Duct	WFDC2
CDH1	2.68277e-16	0.494283	0.69	0.236	9.8192e-12	Collecting_Duct	CDH1
SMIM5	1.90108e-20	0.492765	0.575	0.126	6.95816e-16	Collecting_Duct	SMIM5
COBLL1	8.95151e-13	0.482326	0.759	0.328	3.27634e-08	Collecting_Duct	COBLL1
ATP6V1B1	1.40989e-10	0.4802	0.667	0.289	5.16033e-06	Collecting_Duct	ATP6V1B1
COX8A	5.68934e-07	0.479597	0.839	0.617	0.0208235	Collecting_Duct	COX8A
LITAF	3.57704e-11	0.476971	0.839	0.425	1.30923e-06	Collecting_Duct	LITAF
RNASEK	2.14308e-08	0.473473	0.747	0.431	0.00078439	Collecting_Duct	RNASEK
CA2	3.15018e-09	0.473122	0.966	0.726	0.0001153	Collecting_Duct	CA2
RPS9	9.89783e-07	0.470647	0.851	0.603	0.036227	Collecting_Duct	RPS9
CA12	5.83162e-10	0.467947	1	0.874	2.13443e-05	Collecting_Duct	CA12
AIF1L	6.68046e-09	0.452238	0.874	0.58	0.000244511	Collecting_Duct	AIF1L
C12orf75	1.28382e-10	0.449321	0.701	0.32	4.69889e-06	Collecting_Duct	C12orf75
ADM	4.52087e-17	0.44912	0.517	0.128	1.65469e-12	Collecting_Duct	ADM
KIT	1.22108e-17	0.442363	0.54	0.13	4.46927e-13	Collecting_Duct	KIT
KCNJ1	1.99036e-09	0.440878	0.851	0.458	7.28493e-05	Collecting_Duct	KCNJ1
BSG	4.09331e-07	0.439949	0.885	0.602	0.0149819	Collecting_Duct	BSG
RPL23	9.50069e-07	0.438165	0.897	0.632	0.0347735	Collecting_Duct	RPL23
TMPRSS2	3.25549e-12	0.438053	0.701	0.28	1.19154e-07	Collecting_Duct	TMPRSS2
SCNN1B	7.67925e-25	0.431865	0.471	0.067	2.81068e-20	Collecting_Duct	SCNN1B
ATP6V1A	3.24213e-09	0.431663	0.805	0.466	0.000118665	Collecting_Duct	ATP6V1A
CLU	2.13062e-09	0.42494	0.805	0.429	7.79827e-05	Collecting_Duct	CLU
TBX2	6.19146e-13	0.424038	0.598	0.211	2.26614e-08	Collecting_Duct	TBX2
CDC42SE2	5.07179e-11	0.415108	0.586	0.224	1.85632e-06	Collecting_Duct	CDC42SE2
DHRS7	1.83394e-09	0.412367	0.701	0.33	6.7124e-05	Collecting_Duct	DHRS7
ATP1B3	2.05157e-10	0.407783	0.736	0.343	7.50894e-06	Collecting_Duct	ATP1B3
DSG2	2.52274e-11	0.403606	0.747	0.314	9.23347e-07	Collecting_Duct	DSG2
FAM24B	1.03572e-13	0.401915	0.517	0.151	3.79083e-09	Collecting_Duct	FAM24B
ATP6V0A4	1.18193e-13	0.401582	0.575	0.182	4.326e-09	Collecting_Duct	ATP6V0A4
SLC4A9	1.06752e-19	0.391251	0.471	0.088	3.90724e-15	Collecting_Duct	SLC4A9
CYCS	1.89243e-08	0.383209	0.793	0.421	0.00069265	Collecting_Duct	CYCS
PNP	2.04715e-09	0.381608	0.609	0.264	7.49279e-05	Collecting_Duct	PNP
NUPR2	7.05885e-22	0.379691	0.517	0.094	2.58361e-17	Collecting_Duct	NUPR2
RASD1	1.10776e-08	0.379055	0.69	0.322	0.000405451	Collecting_Duct	RASD1
ANXA4	3.43926e-08	0.377569	0.678	0.33	0.0012588	Collecting_Duct	ANXA4
IER3	7.79721e-13	0.373851	0.494	0.151	2.85386e-08	Collecting_Duct	IER3
SMIM6	1.85233e-21	0.372172	0.448	0.073	6.7797e-17	Collecting_Duct	SMIM6
VDAC1	1.25933e-06	0.369744	0.678	0.375	0.0460927	Collecting_Duct	VDAC1
CADPS2	1.17412e-12	0.364326	0.448	0.126	4.2974e-08	Collecting_Duct	CADPS2
ARL4D	2.55656e-17	0.362952	0.448	0.094	9.35725e-13	Collecting_Duct	ARL4D
CAMK2N1	6.07127e-07	0.361486	0.69	0.402	0.0222214	Collecting_Duct	CAMK2N1
MRPL33	7.8326e-08	0.361449	0.586	0.284	0.00286681	Collecting_Duct	MRPL33
GPRC5B	7.36709e-11	0.355565	0.609	0.238	2.69643e-06	Collecting_Duct	GPRC5B
BTG2	3.60925e-07	0.355168	0.655	0.322	0.0132102	Collecting_Duct	BTG2
PTGER3	2.14842e-08	0.35482	0.782	0.398	0.000786344	Collecting_Duct	PTGER3
PLEKHB2	6.62396e-08	0.354722	0.69	0.352	0.00242444	Collecting_Duct	PLEKHB2
TMEM178A	3.12515e-10	0.351187	0.701	0.301	1.14384e-05	Collecting_Duct	TMEM178A
RACGAP1	1.43309e-16	0.348078	0.448	0.096	5.24527e-12	Collecting_Duct	RACGAP1
HS6ST1	5.26589e-10	0.348015	0.517	0.192	1.92737e-05	Collecting_Duct	HS6ST1
KRT7	2.04169e-12	0.347484	0.517	0.159	7.47279e-08	Collecting_Duct	KRT7
UBL3	5.10417e-08	0.347097	0.644	0.301	0.00186818	Collecting_Duct	UBL3
KRT8	5.69082e-12	0.345849	0.425	0.121	2.0829e-07	Collecting_Duct	KRT8
CAPG	1.50894e-12	0.343934	0.425	0.119	5.52287e-08	Collecting_Duct	CAPG
TWSG1	6.84035e-08	0.340046	0.632	0.289	0.00250364	Collecting_Duct	TWSG1
ELOVL7	8.44059e-11	0.339596	0.54	0.192	3.08934e-06	Collecting_Duct	ELOVL7
GABARAPL1	2.10606e-07	0.337407	0.667	0.339	0.00770839	Collecting_Duct	GABARAPL1
ARL6IP1	3.50051e-07	0.335057	0.747	0.406	0.0128122	Collecting_Duct	ARL6IP1
BHLHE40	2.15995e-08	0.332554	0.506	0.201	0.000790564	Collecting_Duct	BHLHE40
SGPP2	1.45542e-11	0.331523	0.483	0.153	5.32698e-07	Collecting_Duct	SGPP2
MOB1B	3.54981e-09	0.328794	0.644	0.276	0.000129927	Collecting_Duct	MOB1B
FAM3B	2.17865e-21	0.325873	0.368	0.046	7.97407e-17	Collecting_Duct	FAM3B
COQ9	1.07398e-09	0.325245	0.586	0.236	3.93088e-05	Collecting_Duct	COQ9
SGPP1	2.76361e-09	0.3246	0.632	0.274	0.000101151	Collecting_Duct	SGPP1
PKM	7.1626e-07	0.32429	0.713	0.395	0.0262158	Collecting_Duct	PKM
ARG2	6.55756e-10	0.322943	0.494	0.18	2.40013e-05	Collecting_Duct	ARG2
MPC1	1.03098e-07	0.321939	0.69	0.354	0.00377349	Collecting_Duct	MPC1
SLC38A1	2.03311e-16	0.321484	0.46	0.102	7.44138e-12	Collecting_Duct	SLC38A1
KCNQ1	5.64021e-08	0.321103	0.563	0.247	0.00206437	Collecting_Duct	KCNQ1
KITLG	6.49344e-09	0.316849	0.471	0.174	0.000237666	Collecting_Duct	KITLG
HIGD2A	2.11451e-08	0.316477	0.529	0.232	0.000773933	Collecting_Duct	HIGD2A
HSPA1B	2.01569e-09	0.315914	0.437	0.153	7.37761e-05	Collecting_Duct	HSPA1B
SLC25A29	1.0711e-08	0.313161	0.54	0.215	0.000392032	Collecting_Duct	SLC25A29
METRNL	4.55484e-11	0.313087	0.529	0.182	1.66712e-06	Collecting_Duct	METRNL
CLCNKA	2.60248e-09	0.310471	0.632	0.249	9.52534e-05	Collecting_Duct	CLCNKA
STC1	1.46578e-10	0.306427	0.345	0.088	5.36489e-06	Collecting_Duct	STC1
TNFRSF12A	3.2096e-17	0.304223	0.425	0.082	1.17475e-12	Collecting_Duct	TNFRSF12A
ADGRF1	2.30377e-20	0.30306	0.437	0.071	8.43202e-16	Collecting_Duct	ADGRF1
GAS5	1.4109e-08	0.302571	0.517	0.211	0.000516403	Collecting_Duct	GAS5
KRT18	1.74923e-07	0.300912	0.46	0.192	0.00640236	Collecting_Duct	KRT18
PIGQ	3.28789e-10	0.300351	0.529	0.19	1.2034e-05	Collecting_Duct	PIGQ
KRT19	1.89533e-11	0.298484	0.414	0.117	6.93711e-07	Collecting_Duct	KRT19
PAPPA	1.59875e-11	0.297088	0.299	0.065	5.85159e-07	Collecting_Duct	PAPPA
GRB14	1.83812e-14	0.296807	0.494	0.13	6.72772e-10	Collecting_Duct	GRB14
GATA2	1.11229e-11	0.295161	0.414	0.115	4.07108e-07	Collecting_Duct	GATA2
SLC45A4	2.97773e-09	0.294353	0.368	0.111	0.000108988	Collecting_Duct	SLC45A4
CXXC5	1.60918e-07	0.293122	0.701	0.339	0.00588978	Collecting_Duct	CXXC5
IL18	3.21295e-20	0.291219	0.322	0.034	1.17597e-15	Collecting_Duct	IL18
EIF3K	2.1744e-07	0.29074	0.644	0.331	0.00795852	Collecting_Duct	EIF3K
SLC20A1	7.74449e-10	0.29032	0.356	0.102	2.83456e-05	Collecting_Duct	SLC20A1
RCAN2	4.70664e-10	0.289834	0.552	0.207	1.72268e-05	Collecting_Duct	RCAN2
WSB1	8.61348e-07	0.284736	0.805	0.444	0.0315262	Collecting_Duct	WSB1
PLSCR1	8.13026e-09	0.284698	0.621	0.264	0.000297575	Collecting_Duct	PLSCR1
HEPACAM2	1.99259e-16	0.283893	0.333	0.052	7.29309e-12	Collecting_Duct	HEPACAM2
MPC2	1.23209e-07	0.283781	0.678	0.328	0.00450958	Collecting_Duct	MPC2
RALBP1	1.87742e-09	0.28297	0.483	0.172	6.87154e-05	Collecting_Duct	RALBP1
PERP	5.84192e-13	0.282845	0.598	0.199	2.1382e-08	Collecting_Duct	PERP
CLN5	8.58834e-11	0.281559	0.529	0.186	3.14342e-06	Collecting_Duct	CLN5
ZDHHC3	2.16483e-08	0.280222	0.494	0.192	0.00079235	Collecting_Duct	ZDHHC3
GPRC5C	6.35839e-11	0.27844	0.609	0.234	2.32723e-06	Collecting_Duct	GPRC5C
VAV3	1.79425e-08	0.278023	0.655	0.291	0.000656714	Collecting_Duct	VAV3
FAM162A	1.20369e-06	0.277706	0.644	0.333	0.0440561	Collecting_Duct	FAM162A
PFN2	6.00524e-08	0.277686	0.575	0.266	0.00219798	Collecting_Duct	PFN2
SVIP	2.79697e-10	0.277617	0.621	0.238	1.02372e-05	Collecting_Duct	SVIP
NDUFA6	3.87302e-08	0.275995	0.598	0.251	0.00141756	Collecting_Duct	NDUFA6
LRATD2	1.04065e-06	0.275237	0.586	0.28	0.0380888	Collecting_Duct	LRATD2
PAX8	3.57595e-09	0.274896	0.552	0.213	0.000130883	Collecting_Duct	PAX8
ARHGAP18	2.61894e-08	0.273199	0.701	0.324	0.000958559	Collecting_Duct	ARHGAP18
VTCN1	1.83797e-08	0.272324	0.264	0.069	0.000672717	Collecting_Duct	VTCN1
PFKFB3	7.59613e-10	0.272046	0.437	0.142	2.78026e-05	Collecting_Duct	PFKFB3
MFF	2.35392e-08	0.26866	0.483	0.195	0.00086156	Collecting_Duct	MFF
SLC39A6	2.13367e-10	0.265265	0.391	0.117	7.80946e-06	Collecting_Duct	SLC39A6
RAP1GAP	2.15386e-10	0.265056	0.529	0.186	7.88334e-06	Collecting_Duct	RAP1GAP
DMKN	7.95601e-11	0.264368	0.425	0.126	2.91198e-06	Collecting_Duct	DMKN
HNF1B	5.08857e-13	0.26346	0.414	0.103	1.86247e-08	Collecting_Duct	HNF1B
L1CAM	2.32186e-17	0.261823	0.31	0.04	8.49823e-13	Collecting_Duct	L1CAM
F11R	4.1795e-10	0.260944	0.483	0.167	1.52974e-05	Collecting_Duct	F11R
KCTD12	4.42425e-08	0.259803	0.575	0.241	0.00161932	Collecting_Duct	KCTD12
UHMK1	4.71835e-07	0.256994	0.621	0.293	0.0172696	Collecting_Duct	UHMK1
MRPL15	6.3371e-13	0.256392	0.437	0.115	2.31944e-08	Collecting_Duct	MRPL15
ITGA6	1.95911e-07	0.256003	0.713	0.351	0.00717054	Collecting_Duct	ITGA6
CBX5	3.48044e-07	0.25535	0.425	0.17	0.0127387	Collecting_Duct	CBX5
DMRT2	2.0511e-11	0.253716	0.379	0.098	7.50722e-07	Collecting_Duct	DMRT2
ARMCX2	1.38281e-08	0.250811	0.391	0.13	0.000506123	Collecting_Duct	ARMCX2
SLC12A3	1.47723e-23	2.4657	1	0.721	5.4068e-19	Distal_Convoluted_Tubule	SLC12A3
SPP1	1.33839e-20	2.03252	1	0.972	4.89865e-16	Distal_Convoluted_Tubule	SPP1
EGF	8.02916e-17	1.66837	0.949	0.54	2.93875e-12	Distal_Convoluted_Tubule	EGF
KNG1	1.7872e-18	1.63504	0.974	0.658	6.54132e-14	Distal_Convoluted_Tubule	KNG1
SERPINA5	2.07908e-16	1.39419	0.949	0.467	7.60965e-12	Distal_Convoluted_Tubule	SERPINA5
DEFB11	2.96813e-13	1.33553	0.974	0.884	1.08637e-08	Distal_Convoluted_Tubule	DEFB1
FXYD2	1.80179e-19	1.315	1	0.996	6.59472e-15	Distal_Convoluted_Tubule	FXYD2
KL	5.12954e-12	1.27044	0.949	0.772	1.87746e-07	Distal_Convoluted_Tubule	KL
ATP1A11	5.12736e-14	1.10263	1	0.907	1.87666e-09	Distal_Convoluted_Tubule	ATP1A1
MFSD4A	1.53983e-12	1.07303	0.718	0.253	5.63594e-08	Distal_Convoluted_Tubule	MFSD4A
CA21	6.58011e-11	1.0669	0.897	0.751	2.40839e-06	Distal_Convoluted_Tubule	CA2
TRPM7	5.73228e-20	1.04431	0.718	0.156	2.09807e-15	Distal_Convoluted_Tubule	TRPM7
ATP1B11	1.22978e-12	0.995786	1	0.968	4.5011e-08	Distal_Convoluted_Tubule	ATP1B1
MRPS6	5.49783e-12	0.980505	0.769	0.291	2.01226e-07	Distal_Convoluted_Tubule	MRPS6
CLCNKB1	1.77304e-12	0.971463	0.949	0.491	6.48949e-08	Distal_Convoluted_Tubule	CLCNKB
CALB11	1.68554e-07	0.95324	0.974	0.744	0.00616925	Distal_Convoluted_Tubule	CALB1
CPXM2	6.22243e-18	0.943138	0.538	0.088	2.27747e-13	Distal_Convoluted_Tubule	CPXM2
TMEM52B	2.89051e-10	0.942149	0.846	0.453	1.05796e-05	Distal_Convoluted_Tubule	TMEM52B
DNER	5.19613e-17	0.934249	0.538	0.093	1.90184e-12	Distal_Convoluted_Tubule	DNER
IVNS1ABP	7.76381e-11	0.926468	0.923	0.593	2.84163e-06	Distal_Convoluted_Tubule	IVNS1ABP
KCNJ11	9.56818e-09	0.923565	0.872	0.489	0.000350205	Distal_Convoluted_Tubule	KCNJ1
DUSP9	8.43843e-12	0.91614	0.718	0.261	3.08855e-07	Distal_Convoluted_Tubule	DUSP9
MUC11	7.04146e-07	0.869663	0.872	0.528	0.0257725	Distal_Convoluted_Tubule	MUC1
WNK11	7.00634e-09	0.853262	0.872	0.551	0.000256439	Distal_Convoluted_Tubule	WNK1
TPST2	5.35338e-10	0.810809	0.692	0.265	1.95939e-05	Distal_Convoluted_Tubule	TPST2
HOXD81	9.03658e-07	0.766141	0.718	0.396	0.0330748	Distal_Convoluted_Tubule	HOXD8
CLCNKA1	3.41371e-11	0.758145	0.744	0.274	1.24945e-06	Distal_Convoluted_Tubule	CLCNKA
WLS	1.12235e-07	0.741258	0.692	0.302	0.00410791	Distal_Convoluted_Tubule	WLS
BACE2	3.44595e-09	0.726282	0.564	0.182	0.000126125	Distal_Convoluted_Tubule	BACE2
CADM1	2.33199e-12	0.72381	0.436	0.084	8.53533e-08	Distal_Convoluted_Tubule	CADM1
KLHL3	7.10401e-10	0.693091	0.513	0.144	2.60014e-05	Distal_Convoluted_Tubule	KLHL3
SFRP1	1.98166e-07	0.684734	0.718	0.351	0.00725309	Distal_Convoluted_Tubule	SFRP1
TMEM72	1.94011e-07	0.684247	0.59	0.226	0.00710098	Distal_Convoluted_Tubule	TMEM72
PROM2	1.93646e-09	0.680976	0.615	0.204	7.08763e-05	Distal_Convoluted_Tubule	PROM2
KCNJ16	3.46257e-07	0.676018	0.795	0.484	0.0126734	Distal_Convoluted_Tubule	KCNJ16
GSTM3	6.30723e-07	0.670015	0.718	0.388	0.0230851	Distal_Convoluted_Tubule	GSTM3
SLC5A3	1.8061e-08	0.667495	0.692	0.281	0.000661051	Distal_Convoluted_Tubule	SLC5A3
PRSS23	1.72076e-07	0.66636	0.744	0.372	0.00629815	Distal_Convoluted_Tubule	PRSS23
FZD4	5.85806e-08	0.652361	0.744	0.365	0.00214411	Distal_Convoluted_Tubule	FZD4
TFRC	7.43098e-10	0.650149	0.59	0.186	2.71981e-05	Distal_Convoluted_Tubule	TFRC
CA121	5.43271e-08	0.636845	1	0.884	0.00198843	Distal_Convoluted_Tubule	CA12
PCP4	5.1887e-09	0.634908	0.487	0.142	0.000189912	Distal_Convoluted_Tubule	PCP4
CNNM2	1.42015e-08	0.577837	0.513	0.154	0.000519788	Distal_Convoluted_Tubule	CNNM2
TRIM50	2.84369e-08	0.553081	0.359	0.082	0.00104082	Distal_Convoluted_Tubule	TRIM50
WNK4	5.73267e-07	0.550364	0.385	0.107	0.0209822	Distal_Convoluted_Tubule	WNK4
HS6ST2	1.10075e-06	0.523808	0.308	0.077	0.0402884	Distal_Convoluted_Tubule	HS6ST2
ITPKB	3.93779e-08	0.522793	0.462	0.133	0.00144127	Distal_Convoluted_Tubule	ITPKB
LHX1	5.62073e-09	0.513881	0.538	0.161	0.000205724	Distal_Convoluted_Tubule	LHX1
SHISA3	2.18219e-07	0.502136	0.462	0.147	0.00798703	Distal_Convoluted_Tubule	SHISA3
LPL	1.93711e-11	0.488242	0.41	0.081	7.09e-07	Distal_Convoluted_Tubule	LPL
ICA1	1.00249e-09	0.488032	0.41	0.095	3.6692e-05	Distal_Convoluted_Tubule	ICA1
KCNJ10	5.06629e-07	0.47986	0.436	0.135	0.0185431	Distal_Convoluted_Tubule	KCNJ10
SLC43A1	2.64406e-15	0.476096	0.462	0.07	9.67754e-11	Distal_Convoluted_Tubule	SLC43A1
LHX1-DT	5.73455e-11	0.44416	0.333	0.054	2.0989e-06	Distal_Convoluted_Tubule	LHX1-DT
AMY2B	1.72287e-07	0.419826	0.436	0.125	0.00630589	Distal_Convoluted_Tubule	AMY2B
BTBD11	3.62279e-10	0.410957	0.333	0.058	1.32598e-05	Distal_Convoluted_Tubule	BTBD11
PPTC7	5.79707e-07	0.389897	0.538	0.189	0.0212179	Distal_Convoluted_Tubule	PPTC7
ABCA5	1.48736e-07	0.379593	0.513	0.165	0.0054439	Distal_Convoluted_Tubule	ABCA5
TUBB2A	4.05341e-07	0.377864	0.41	0.119	0.0148359	Distal_Convoluted_Tubule	TUBB2A
TRPM6	3.60193e-07	0.370227	0.282	0.061	0.0131834	Distal_Convoluted_Tubule	TRPM6
CRABP1	1.16873e-06	0.356009	0.308	0.079	0.0427766	Distal_Convoluted_Tubule	CRABP1
HRG	1.2111e-09	0.345078	0.308	0.053	4.43274e-05	Distal_Convoluted_Tubule	HRG
GCNT2	9.94166e-07	0.336434	0.308	0.075	0.0363875	Distal_Convoluted_Tubule	GCNT2
TUBB2B	8.01567e-10	0.335931	0.333	0.06	2.93381e-05	Distal_Convoluted_Tubule	TUBB2B
CMTR2	8.60234e-07	0.331296	0.385	0.109	0.0314854	Distal_Convoluted_Tubule	CMTR2
COL4A6	1.15278e-07	0.308051	0.256	0.047	0.00421928	Distal_Convoluted_Tubule	COL4A6
DEPDC1B	8.2673e-10	0.307164	0.308	0.051	3.02591e-05	Distal_Convoluted_Tubule	DEPDC1B
LINC01055	4.71072e-10	0.296012	0.359	0.068	1.72417e-05	Distal_Convoluted_Tubule	LINC01055
SEMA6D	1.49843e-07	0.279525	0.333	0.077	0.0054844	Distal_Convoluted_Tubule	SEMA6D
KLHL13	1.11249e-06	0.27034	0.256	0.054	0.0407183	Distal_Convoluted_Tubule	KLHL13
SERPINA4	1.95844e-09	0.264485	0.282	0.044	7.16807e-05	Distal_Convoluted_Tubule	SERPINA4
ME3	1.10168e-08	0.254322	0.308	0.058	0.000403224	Distal_Convoluted_Tubule	ME3
PODXL	2.46125e-28	2.42264	1	0.844	9.00843e-24	Glomeruli	PODXL
HTRA1	2.12151e-30	2.25152	1	0.503	7.76495e-26	Glomeruli	HTRA1
PTGDS	3.19158e-28	2.19683	1	0.526	1.16815e-23	Glomeruli	PTGDS
NPHS2	2.44439e-26	1.90363	1	0.456	8.9467e-22	Glomeruli	NPHS2
EMCN	5.30052e-27	1.89771	1	0.51	1.94004e-22	Glomeruli	EMCN
SPOCK2	7.14344e-29	1.85658	1	0.391	2.61457e-24	Glomeruli	SPOCK2
DCN	2.70289e-25	1.81309	1	0.702	9.89284e-21	Glomeruli	DCN
IGFBP5	1.52596e-24	1.79488	1	0.925	5.58518e-20	Glomeruli	IGFBP5
CCN2	3.58609e-23	1.79338	1	0.899	1.31255e-18	Glomeruli	CCN2
IL1RL1	1.44775e-21	1.78155	0.957	0.531	5.2989e-17	Glomeruli	IL1RL1
PCOLCE2	3.24477e-38	1.71128	1	0.226	1.18762e-33	Glomeruli	PCOLCE2
PLAT	6.48411e-22	1.69194	1	0.616	2.37325e-17	Glomeruli	PLAT
IGFBP2	9.68654e-31	1.69073	0.978	0.323	3.54537e-26	Glomeruli	IGFBP2
CLIC5	8.85527e-28	1.68176	1	0.416	3.24112e-23	Glomeruli	CLIC5
CDKN1C	4.90436e-25	1.67303	1	0.52	1.79504e-20	Glomeruli	CDKN1C
CRHBP	1.57318e-28	1.61688	0.935	0.272	5.75801e-24	Glomeruli	CRHBP
TMSB4X	2.3948e-22	1.57852	1	0.817	8.76522e-18	Glomeruli	TMSB4X
TGFBR2	1.07106e-23	1.57467	1	0.472	3.92019e-19	Glomeruli	TGFBR2
VIM	2.22905e-24	1.56468	1	0.597	8.15853e-20	Glomeruli	VIM
SPARC	5.37283e-25	1.51162	1	0.707	1.96651e-20	Glomeruli	SPARC
FGF1	1.05142e-26	1.49687	1	0.332	3.8483e-22	Glomeruli	FGF1
PLA2R1	6.26721e-28	1.49135	0.957	0.279	2.29386e-23	Glomeruli	PLA2R1
PTPRO	2.06072e-28	1.39877	0.957	0.252	7.54244e-24	Glomeruli	PTPRO
CD81	8.54441e-23	1.36328	1	0.549	3.12734e-18	Glomeruli	CD81
TGFBR3	2.42765e-25	1.35369	0.957	0.284	8.88544e-21	Glomeruli	TGFBR3
CRIM1	4.44992e-21	1.35312	1	0.716	1.62871e-16	Glomeruli	CRIM1
NPNT	1.36027e-25	1.35267	0.957	0.307	4.97874e-21	Glomeruli	NPNT
ANXA2	7.54117e-23	1.35243	1	0.49	2.76014e-18	Glomeruli	ANXA2
EPAS1	1.75207e-21	1.34954	1	0.723	6.41277e-17	Glomeruli	EPAS1
NFASC	1.17016e-23	1.34654	0.978	0.362	4.28291e-19	Glomeruli	NFASC
NDNF	1.27756e-31	1.34355	0.913	0.188	4.67601e-27	Glomeruli	NDNF
TIMP3	1.3058e-20	1.32672	1	0.851	4.77934e-16	Glomeruli	TIMP3
SPOCK1	2.20214e-34	1.3094	0.957	0.204	8.06006e-30	Glomeruli	SPOCK1
MME	2.96433e-18	1.28145	0.978	0.62	1.08497e-13	Glomeruli	MME
ITGAV	1.95819e-20	1.26192	1	0.567	7.16716e-16	Glomeruli	ITGAV
IFITM3	3.27554e-19	1.25987	0.978	0.517	1.19888e-14	Glomeruli	IFITM3
SOST	5.69662e-32	1.24789	0.848	0.155	2.08502e-27	Glomeruli	SOST
ITM2B	2.6824e-26	1.21405	1	0.988	9.81786e-22	Glomeruli	ITM2B
ITGA3	4.52929e-25	1.19807	0.978	0.321	1.65777e-20	Glomeruli	ITGA3
PLPP3	5.57575e-21	1.17704	0.935	0.33	2.04078e-16	Glomeruli	PLPP3
A2M	1.06244e-15	1.17045	1	0.771	3.88862e-11	Glomeruli	A2M
AIF1	4.53398e-32	1.16772	0.978	0.202	1.65948e-27	Glomeruli	AIF1
B2M	7.87542e-26	1.1646	1	0.996	2.88248e-21	Glomeruli	B2M
TCF21	1.90835e-28	1.16037	0.891	0.194	6.98477e-24	Glomeruli	TCF21
EHD3	2.90682e-30	1.15561	0.935	0.201	1.06393e-25	Glomeruli	EHD3
HLA-B	1.24161e-21	1.12895	1	0.966	4.54441e-17	Glomeruli	HLA-B
VEGFA	7.03202e-17	1.12556	0.978	0.464	2.57379e-12	Glomeruli	VEGFA
HLA-C	6.37279e-18	1.11455	1	0.476	2.3325e-13	Glomeruli	HLA-C
HLA-E	1.67315e-17	1.09958	1	0.661	6.12389e-13	Glomeruli	HLA-E
TSC22D1	1.02791e-16	1.09339	1	0.742	3.76224e-12	Glomeruli	TSC22D1
POSTN	3.67275e-35	1.08756	0.913	0.151	1.34426e-30	Glomeruli	POSTN
BCAM	1.11272e-15	1.08235	0.978	0.538	4.07268e-11	Glomeruli	BCAM
MGP	1.28348e-16	1.07732	1	0.702	4.69768e-12	Glomeruli	MGP
PLPP1	3.04811e-18	1.07324	0.978	0.433	1.11564e-13	Glomeruli	PLPP1
TPPP3	7.36105e-27	1.05157	0.826	0.167	2.69422e-22	Glomeruli	TPPP3
CD74	8.46228e-15	1.04875	1	0.89	3.09728e-10	Glomeruli	CD74
MYL9	2.24301e-17	1.03709	1	0.536	8.20966e-13	Glomeruli	MYL9
MYL12A	1.5044e-17	1.01609	0.978	0.494	5.50625e-13	Glomeruli	MYL12A
ALS2CL	1.50719e-35	1.01416	0.87	0.131	5.51646e-31	Glomeruli	ALS2CL
KLF2	2.11264e-15	1.00929	0.87	0.361	7.73247e-11	Glomeruli	KLF2
TIMP2	6.26066e-17	1.00785	0.957	0.497	2.29146e-12	Glomeruli	TIMP2
BST2	5.08805e-26	0.998271	0.935	0.24	1.86228e-21	Glomeruli	BST2
MYH9	1.47124e-16	0.992858	1	0.641	5.38487e-12	Glomeruli	MYH9
S100A6	1.45614e-15	0.978569	1	0.799	5.32963e-11	Glomeruli	S100A6
VASN	4.86492e-16	0.963711	0.935	0.401	1.78061e-11	Glomeruli	VASN
IFITM2	2.66434e-16	0.95324	0.87	0.339	9.75177e-12	Glomeruli	IFITM2
PTPRB	1.98657e-19	0.950956	0.87	0.247	7.27103e-15	Glomeruli	PTPRB
ACTN4	3.82615e-14	0.949408	1	0.575	1.40041e-09	Glomeruli	ACTN4
COL4A3	1.14705e-20	0.948286	0.957	0.295	4.19832e-16	Glomeruli	COL4A3
ENG	2.64326e-19	0.92372	0.957	0.337	9.67461e-15	Glomeruli	ENG
HYAL2	1.86612e-20	0.913307	0.891	0.261	6.83019e-16	Glomeruli	HYAL2
TMSB10	1.69015e-14	0.912573	1	0.682	6.1861e-10	Glomeruli	TMSB10
EFNB1	4.78617e-34	0.910144	0.826	0.123	1.75178e-29	Glomeruli	EFNB1
SEMA5A	4.84779e-30	0.908889	0.913	0.169	1.77434e-25	Glomeruli	SEMA5A
SULF1	4.55077e-24	0.90342	0.717	0.137	1.66563e-19	Glomeruli	SULF1
ITGB1	3.88956e-15	0.895416	1	0.645	1.42362e-10	Glomeruli	ITGB1
CAVIN2	4.82661e-19	0.890578	0.957	0.33	1.76659e-14	Glomeruli	CAVIN2
HLA-A	2.69616e-16	0.880989	1	0.844	9.86823e-12	Glomeruli	HLA-A
MAGI2-AS3	1.03378e-19	0.877983	0.957	0.336	3.78372e-15	Glomeruli	MAGI2-AS3
SLC9A3R2	1.00986e-20	0.873517	0.87	0.231	3.6962e-16	Glomeruli	SLC9A3R2
F3	3.42602e-25	0.87222	0.783	0.153	1.25396e-20	Glomeruli	F3
TMEM204	5.00104e-18	0.841895	0.848	0.243	1.83043e-13	Glomeruli	TMEM204
ITGB8	4.73876e-18	0.840682	0.935	0.314	1.73443e-13	Glomeruli	ITGB8
DAG1	8.16613e-18	0.839895	0.957	0.373	2.98888e-13	Glomeruli	DAG1
GNG11	3.36087e-20	0.836212	0.848	0.222	1.23011e-15	Glomeruli	GNG11
MXRA8	4.92388e-28	0.834852	0.804	0.135	1.80219e-23	Glomeruli	MXRA8
ZDHHC6	5.14129e-20	0.832075	0.848	0.222	1.88176e-15	Glomeruli	ZDHHC6
ARRDC2	1.06202e-25	0.823945	0.848	0.171	3.88712e-21	Glomeruli	ARRDC2
RIPOR1	1.63667e-17	0.823607	0.826	0.25	5.99038e-13	Glomeruli	RIPOR1
CHI3L1	1.16818e-42	0.821329	0.804	0.076	4.27567e-38	Glomeruli	CHI3L1
RNASE1	1.68021e-12	0.817415	0.913	0.433	6.14972e-08	Glomeruli	RNASE1
ID1	3.31171e-13	0.813069	0.913	0.401	1.21212e-08	Glomeruli	ID1
SRGN	3.828e-13	0.807485	0.913	0.369	1.40109e-08	Glomeruli	SRGN
ETS2	1.67488e-18	0.79048	0.913	0.297	6.13021e-14	Glomeruli	ETS2
ITIH5	3.46642e-24	0.784521	0.804	0.16	1.26874e-19	Glomeruli	ITIH5
AGTR1	7.87331e-28	0.783442	0.739	0.117	2.88171e-23	Glomeruli	AGTR1
CD151	1.09743e-16	0.783382	0.891	0.306	4.01672e-12	Glomeruli	CD151
TYRO3	6.80606e-39	0.776405	0.826	0.094	2.49109e-34	Glomeruli	TYRO3
VAMP5	6.64427e-28	0.76984	0.804	0.139	2.43187e-23	Glomeruli	VAMP5
CR1	1.04776e-35	0.767696	0.717	0.08	3.8349e-31	Glomeruli	CR1
APOD	2.16558e-29	0.767361	0.739	0.107	7.92624e-25	Glomeruli	APOD
CRIP2	1.44761e-13	0.760018	0.826	0.314	5.29838e-09	Glomeruli	CRIP2
CDC42EP3	1.54552e-21	0.7582	0.826	0.188	5.65675e-17	Glomeruli	CDC42EP3
MAFB	2.20261e-24	0.757276	0.804	0.158	8.06178e-20	Glomeruli	MAFB
FRY	8.13427e-23	0.75718	0.804	0.172	2.97723e-18	Glomeruli	FRY
GAS1	5.42215e-28	0.755004	0.761	0.121	1.98456e-23	Glomeruli	GAS1
TEK	1.87083e-17	0.751631	0.761	0.204	6.84742e-13	Glomeruli	TEK
RERG	1.20139e-24	0.750722	0.891	0.19	4.39722e-20	Glomeruli	RERG
SGK1	1.68956e-09	0.747645	0.935	0.577	6.18397e-05	Glomeruli	SGK1
NES	5.95999e-25	0.74089	0.848	0.169	2.18141e-20	Glomeruli	NES
ARMH4	6.46787e-37	0.730385	0.783	0.087	2.3673e-32	Glomeruli	ARMH4
HLA-DRA	1.83238e-09	0.724929	0.978	0.625	6.70669e-05	Glomeruli	HLA-DRA
PDLIM2	1.17584e-21	0.722527	0.761	0.16	4.30367e-17	Glomeruli	PDLIM2
IGFBP7	1.50129e-20	0.722326	1	0.995	5.49486e-16	Glomeruli	IGFBP7
ST6GALNAC3	2.36922e-31	0.717601	0.717	0.089	8.67159e-27	Glomeruli	ST6GALNAC3
KDR	3.62188e-30	0.710458	0.804	0.115	1.32565e-25	Glomeruli	KDR
LAMB2	9.87348e-14	0.709923	0.935	0.401	3.61379e-09	Glomeruli	LAMB2
IFI27	1.2079e-19	0.709453	0.826	0.204	4.42102e-15	Glomeruli	IFI27
PEA15	9.33658e-22	0.708412	0.891	0.218	3.41728e-17	Glomeruli	PEA15
ACTG11	2.21249e-13	0.706796	1	0.867	8.09795e-09	Glomeruli	ACTG1
CD99	1.61615e-19	0.706508	0.87	0.245	5.91526e-15	Glomeruli	CD99
CEBPB	5.27257e-12	0.705431	0.891	0.362	1.92981e-07	Glomeruli	CEBPB
SBSPON	1.2718e-18	0.701983	0.652	0.139	4.65491e-14	Glomeruli	SBSPON
AL049838.1	1.37488e-27	0.699091	0.696	0.101	5.03221e-23	Glomeruli	AL049838.1
LEPROT	4.98426e-13	0.695549	0.957	0.407	1.82429e-08	Glomeruli	LEPROT
FLT1	3.11473e-14	0.693644	0.891	0.323	1.14002e-09	Glomeruli	FLT1
GSN	1.28073e-10	0.688035	0.891	0.439	4.68759e-06	Glomeruli	GSN
TNNT2	9.40122e-33	0.687414	0.696	0.078	3.44094e-28	Glomeruli	TNNT2
SLCO2A1	1.0106e-12	0.684796	0.804	0.286	3.69891e-08	Glomeruli	SLCO2A1
KLK7	3.24197e-36	0.68339	0.696	0.066	1.1866e-31	Glomeruli	KLK7
KLK6	1.53922e-39	0.680757	0.652	0.05	5.63369e-35	Glomeruli	KLK6
H3F3B	8.33667e-10	0.675769	0.978	0.565	3.0513e-05	Glomeruli	H3F3B
SEMA3G	6.37899e-21	0.674833	0.761	0.16	2.33477e-16	Glomeruli	SEMA3G
DACH1	3.02916e-16	0.674448	0.696	0.176	1.1087e-11	Glomeruli	DACH1
HLA-DPA1	7.57693e-14	0.673692	0.87	0.307	2.77323e-09	Glomeruli	HLA-DPA1
SEMA3B	1.74463e-17	0.670859	0.761	0.192	6.38551e-13	Glomeruli	SEMA3B
DYNLL1	2.80085e-09	0.670542	0.957	0.547	0.000102514	Glomeruli	DYNLL1
GJA1	2.02944e-22	0.665826	0.696	0.121	7.42795e-18	Glomeruli	GJA1
HSP90B1	8.66153e-11	0.663252	1	0.657	3.1702e-06	Glomeruli	HSP90B1
LGALS1	7.72887e-17	0.66316	0.826	0.222	2.82884e-12	Glomeruli	LGALS1
BGN	1.39389e-11	0.662527	0.913	0.378	5.10179e-07	Glomeruli	BGN
DDN	1.15173e-25	0.656031	0.739	0.115	4.21544e-21	Glomeruli	DDN
GJA5	5.57035e-23	0.652008	0.804	0.155	2.0388e-18	Glomeruli	GJA5
ADGRF51	7.78554e-10	0.651786	0.978	0.52	2.84958e-05	Glomeruli	ADGRF5
EFEMP1	1.99272e-11	0.650733	0.848	0.364	7.29354e-07	Glomeruli	EFEMP1
F2R	8.07948e-17	0.645942	0.804	0.208	2.95717e-12	Glomeruli	F2R
FCN3	4.02696e-19	0.641389	0.543	0.087	1.47391e-14	Glomeruli	FCN3
IL6ST	1.48883e-11	0.640037	1	0.496	5.44926e-07	Glomeruli	IL6ST
TPM4	1.22026e-21	0.639908	0.935	0.227	4.46627e-17	Glomeruli	TPM4
CRB2	1.46462e-31	0.639085	0.717	0.087	5.36067e-27	Glomeruli	CRB2
CALD1	1.78698e-12	0.62864	0.957	0.433	6.54053e-08	Glomeruli	CALD1
SYNPO	8.96756e-27	0.628364	0.87	0.16	3.28222e-22	Glomeruli	SYNPO
S100A4	4.06084e-21	0.624243	0.783	0.165	1.48631e-16	Glomeruli	S100A4
FLRT3	1.05665e-27	0.619278	0.696	0.094	3.86743e-23	Glomeruli	FLRT3
GRASP	1.38942e-12	0.612147	0.696	0.21	5.08543e-08	Glomeruli	GRASP
HLA-DRB1	4.14392e-16	0.611844	0.674	0.163	1.51672e-11	Glomeruli	HLA-DRB1
TSPAN4	3.02943e-25	0.611066	0.891	0.172	1.1088e-20	Glomeruli	TSPAN4
CHRDL1	8.18891e-19	0.610867	0.739	0.16	2.99722e-14	Glomeruli	CHRDL1
PDGFRB	2.85107e-15	0.609007	0.739	0.195	1.04352e-10	Glomeruli	PDGFRB
CAPN2	2.87945e-10	0.604042	0.935	0.409	1.05391e-05	Glomeruli	CAPN2
WT1	6.19004e-26	0.60299	0.674	0.094	2.26562e-21	Glomeruli	WT1
LMO2	1.54599e-30	0.600711	0.652	0.073	5.65849e-26	Glomeruli	LMO2
PTGER4	1.51768e-28	0.600165	0.739	0.101	5.55485e-24	Glomeruli	PTGER4
TJP1	1.04082e-19	0.599954	0.848	0.204	3.8095e-15	Glomeruli	TJP1
DPYSL2	2.89765e-19	0.598973	0.717	0.153	1.06057e-14	Glomeruli	DPYSL2
RAMP3	6.43011e-21	0.59891	0.761	0.158	2.35348e-16	Glomeruli	RAMP3
ID3	6.92554e-13	0.598719	0.848	0.288	2.53482e-08	Glomeruli	ID3
CLDN5	3.2779e-25	0.592976	0.783	0.135	1.19974e-20	Glomeruli	CLDN5
FAT1	9.98011e-14	0.589513	0.761	0.243	3.65282e-09	Glomeruli	FAT1
SRGAP2C	2.74242e-18	0.588143	0.63	0.126	1.00375e-13	Glomeruli	SRGAP2C
KIRREL1	8.29739e-26	0.584911	0.717	0.114	3.03693e-21	Glomeruli	KIRREL1
NEBL	6.17563e-17	0.584272	0.804	0.215	2.26034e-12	Glomeruli	NEBL
NQO1	1.84157e-17	0.580826	0.826	0.211	6.74033e-13	Glomeruli	NQO1
KLF9	1.88674e-09	0.580611	0.913	0.487	6.90567e-05	Glomeruli	KLF9
SORT1	5.93649e-10	0.579312	0.891	0.384	2.17281e-05	Glomeruli	SORT1
LINC00839	3.18639e-32	0.579236	0.717	0.08	1.16625e-27	Glomeruli	LINC00839
CITED2	2.29082e-16	0.577961	0.848	0.243	8.38461e-12	Glomeruli	CITED2
MGAT5	4.86419e-20	0.577119	0.674	0.133	1.78034e-15	Glomeruli	MGAT5
MYO1C	3.51246e-16	0.57494	0.739	0.19	1.2856e-11	Glomeruli	MYO1C
SLC44A2	6.46059e-13	0.572548	0.935	0.355	2.36464e-08	Glomeruli	SLC44A2
APLN	3.50669e-42	0.571943	0.717	0.055	1.28348e-37	Glomeruli	APLN
GOLIM4	2.36476e-14	0.571907	0.891	0.288	8.65526e-10	Glomeruli	GOLIM4
ITGA8	2.39766e-20	0.567688	0.674	0.126	8.77569e-16	Glomeruli	ITGA8
LIMS2	3.30804e-22	0.565381	0.826	0.165	1.21077e-17	Glomeruli	LIMS2
HLA-DPB1	7.06644e-13	0.564779	0.717	0.211	2.58639e-08	Glomeruli	HLA-DPB1
THSD7A	7.51739e-18	0.564462	0.717	0.163	2.75144e-13	Glomeruli	THSD7A
SRGAP2	3.10737e-24	0.563472	0.717	0.114	1.13733e-19	Glomeruli	SRGAP2
SYNE1	4.28983e-12	0.56245	0.891	0.318	1.57012e-07	Glomeruli	SYNE1
INF2	2.45282e-18	0.561711	0.761	0.174	8.97755e-14	Glomeruli	INF2
SIRPA	2.39092e-21	0.561131	0.696	0.123	8.751e-17	Glomeruli	SIRPA
HLA-DRB5	1.0639e-25	0.560562	0.63	0.085	3.89397e-21	Glomeruli	HLA-DRB5
AC092813.2	7.51752e-48	0.558531	0.565	0.021	2.75149e-43	Glomeruli	AC092813.2
RNF145	9.99747e-18	0.556949	0.804	0.204	3.65917e-13	Glomeruli	RNF145
BMPR2	6.18727e-16	0.555564	0.739	0.194	2.2646e-11	Glomeruli	BMPR2
ITGB5	9.3806e-09	0.552081	0.848	0.405	0.000343339	Glomeruli	ITGB5
TNNI1	5.52112e-43	0.551071	0.543	0.025	2.02078e-38	Glomeruli	TNNI1
TM4SF1	9.48771e-18	0.550698	0.739	0.174	3.4726e-13	Glomeruli	TM4SF1
NECTIN2	2.45045e-20	0.54889	0.804	0.176	8.96888e-16	Glomeruli	NECTIN2
LHFPL6	2.75595e-12	0.542405	0.674	0.204	1.00871e-07	Glomeruli	LHFPL6
TMEM47	1.38908e-13	0.54149	0.891	0.288	5.08416e-09	Glomeruli	TMEM47
HPGD	1.66539e-13	0.540681	0.848	0.256	6.09549e-09	Glomeruli	HPGD
TMEM150C	6.03714e-19	0.540642	0.63	0.119	2.20965e-14	Glomeruli	TMEM150C
TINAGL1	1.79839e-07	0.539228	0.826	0.44	0.0065823	Glomeruli	TINAGL1
HEG1	1.15233e-17	0.53497	0.783	0.187	4.21764e-13	Glomeruli	HEG1
DPP6	2.27586e-28	0.533263	0.587	0.064	8.32989e-24	Glomeruli	DPP6
MYLIP	2.81836e-30	0.533001	0.717	0.091	1.03155e-25	Glomeruli	MYLIP
AGRN	2.67357e-13	0.531744	0.674	0.201	9.78553e-09	Glomeruli	AGRN
NPHS1	2.25624e-45	0.530806	0.609	0.03	8.25807e-41	Glomeruli	NPHS1
S1PR3	4.42029e-20	0.530463	0.761	0.16	1.61787e-15	Glomeruli	S1PR3
NOSTRIN	3.03017e-37	0.530168	0.652	0.055	1.10907e-32	Glomeruli	NOSTRIN
CD34	4.04281e-15	0.530022	0.652	0.156	1.47971e-10	Glomeruli	CD34
PSME1	2.84139e-12	0.527743	0.804	0.279	1.03998e-07	Glomeruli	PSME1
MTSS1	2.8991e-14	0.527424	0.783	0.236	1.0611e-09	Glomeruli	MTSS1
FERMT2	1.01638e-13	0.52691	0.696	0.195	3.72004e-09	Glomeruli	FERMT2
CNN3	2.7161e-07	0.523404	0.935	0.584	0.00994118	Glomeruli	CNN3
THBS1	1.34683e-08	0.52257	0.848	0.38	0.000492955	Glomeruli	THBS1
FRZB	6.355e-12	0.518004	0.761	0.245	2.32599e-07	Glomeruli	FRZB
SEPTIN7	1.55506e-10	0.517353	0.957	0.382	5.69168e-06	Glomeruli	SEPTIN7
F5	5.16117e-46	0.513989	0.565	0.023	1.88904e-41	Glomeruli	F5
ESAM	3.0177e-20	0.513278	0.761	0.155	1.10451e-15	Glomeruli	ESAM
CALR	5.15991e-08	0.509339	0.913	0.483	0.00188858	Glomeruli	CALR
ARHGDIB	2.06452e-21	0.508973	0.652	0.11	7.55636e-17	Glomeruli	ARHGDIB
PLCE1	3.22818e-24	0.505383	0.63	0.089	1.18155e-19	Glomeruli	PLCE1
CYB5R3	2.07569e-09	0.503866	0.761	0.311	7.59725e-05	Glomeruli	CYB5R3
NRGN	1.12613e-18	0.502794	0.609	0.112	4.12175e-14	Glomeruli	NRGN
IQGAP2	1.57031e-11	0.500132	0.761	0.254	5.74748e-07	Glomeruli	IQGAP2
FAM89A	2.55919e-31	0.497507	0.739	0.087	9.3669e-27	Glomeruli	FAM89A
B4GAT1	5.00872e-14	0.495663	0.761	0.218	1.83324e-09	Glomeruli	B4GAT1
GNAS	8.69476e-08	0.491422	1	0.79	0.00318237	Glomeruli	GNAS
PON2	1.20731e-21	0.489942	0.739	0.14	4.41886e-17	Glomeruli	PON2
S100A11	1.72629e-11	0.483108	0.957	0.368	6.31841e-07	Glomeruli	S100A11
NTNG1	1.01822e-23	0.482079	0.478	0.048	3.72679e-19	Glomeruli	NTNG1
RRAS	5.13858e-19	0.481203	0.696	0.142	1.88077e-14	Glomeruli	RRAS
SCARB2	1.6727e-08	0.480512	0.804	0.35	0.000612227	Glomeruli	SCARB2
PHYHIP	4.55217e-30	0.480201	0.522	0.043	1.66614e-25	Glomeruli	PHYHIP
MTHFD2	3.54988e-18	0.475893	0.696	0.144	1.29929e-13	Glomeruli	MTHFD2
FLNA	3.00215e-13	0.475321	0.848	0.261	1.09882e-08	Glomeruli	FLNA
RAMP2	5.98206e-12	0.474621	0.522	0.13	2.1895e-07	Glomeruli	RAMP2
LOX	1.20774e-18	0.474274	0.587	0.103	4.42043e-14	Glomeruli	LOX
TAPBP	4.18138e-10	0.473718	0.848	0.329	1.53043e-05	Glomeruli	TAPBP
CRYAB	3.29907e-09	0.47322	0.826	0.327	0.000120749	Glomeruli	CRYAB
MRGPRF	5.8949e-34	0.473183	0.587	0.048	2.15759e-29	Glomeruli	MRGPRF
PPP2CB	6.56898e-09	0.472517	0.848	0.378	0.000240431	Glomeruli	PPP2CB
CERS6	1.89804e-22	0.469951	0.609	0.089	6.94702e-18	Glomeruli	CERS6
CD47	1.10746e-15	0.46896	0.826	0.222	4.05341e-11	Glomeruli	CD47
FHL1	1.51159e-12	0.467861	0.63	0.169	5.53259e-08	Glomeruli	FHL1
QKI	1.32945e-12	0.466503	0.761	0.24	4.86591e-08	Glomeruli	QKI
FKBP1A	1.42393e-08	0.462635	0.804	0.341	0.000521173	Glomeruli	FKBP1A
IL13RA2	1.69189e-20	0.462412	0.391	0.037	6.19247e-16	Glomeruli	IL13RA2
EGFL7	9.0082e-15	0.460991	0.652	0.156	3.29709e-10	Glomeruli	EGFL7
PPIA	2.52761e-07	0.460756	1	0.71	0.00925132	Glomeruli	PPIA
APOL1	2.16616e-17	0.46003	0.609	0.119	7.92835e-13	Glomeruli	APOL1
PARD6G	1.90115e-24	0.459773	0.63	0.085	6.95841e-20	Glomeruli	PARD6G
TPM2	2.98035e-12	0.458322	0.739	0.22	1.09084e-07	Glomeruli	TPM2
LDB2	3.45454e-23	0.458069	0.63	0.091	1.2644e-18	Glomeruli	LDB2
VCL	1.20601e-10	0.453291	0.87	0.307	4.41413e-06	Glomeruli	VCL
TGM2	1.76707e-20	0.449832	0.674	0.121	6.46764e-16	Glomeruli	TGM2
ANXA1	1.56707e-20	0.448165	0.717	0.13	5.73564e-16	Glomeruli	ANXA1
PECAM1	1.92603e-12	0.445864	0.674	0.185	7.04945e-08	Glomeruli	PECAM1
CX3CL1	2.32153e-14	0.443382	0.63	0.153	8.49703e-10	Glomeruli	CX3CL1
TSPAN7	2.01322e-10	0.442569	0.761	0.277	7.3686e-06	Glomeruli	TSPAN7
PRKAR2B	1.9758e-31	0.441081	0.543	0.044	7.23162e-27	Glomeruli	PRKAR2B
PNMA1	4.06859e-19	0.439232	0.652	0.124	1.48914e-14	Glomeruli	PNMA1
ACTB	5.51406e-07	0.437831	1	0.924	0.020182	Glomeruli	ACTB
FYN	4.89454e-24	0.43447	0.63	0.087	1.79145e-19	Glomeruli	FYN
PLD3	1.06395e-14	0.433333	0.739	0.201	3.89416e-10	Glomeruli	PLD3
ZNRF3	1.88068e-20	0.432656	0.63	0.107	6.88349e-16	Glomeruli	ZNRF3
NPDC1	8.9129e-15	0.431165	0.543	0.114	3.26221e-10	Glomeruli	NPDC1
ST6GALNAC6	4.70942e-18	0.430206	0.717	0.147	1.7237e-13	Glomeruli	ST6GALNAC6
HBB	1.19635e-16	0.43003	0.435	0.062	4.37876e-12	Glomeruli	HBB
MYO1E	3.68282e-18	0.429129	0.652	0.128	1.34795e-13	Glomeruli	MYO1E
RCAN1	1.37394e-22	0.428963	0.783	0.151	5.02877e-18	Glomeruli	RCAN1
INMT	1.53197e-24	0.428562	0.63	0.083	5.60718e-20	Glomeruli	INMT
TSPAN2	3.18906e-19	0.428069	0.565	0.089	1.16723e-14	Glomeruli	TSPAN2
CSRNP1	2.39489e-14	0.427677	0.63	0.149	8.76552e-10	Glomeruli	CSRNP1
SEC14L1	2.97503e-09	0.426622	0.826	0.323	0.000108889	Glomeruli	SEC14L1
NPR1	7.51105e-20	0.426491	0.63	0.108	2.74912e-15	Glomeruli	NPR1
PDLIM5	2.47097e-10	0.425904	0.87	0.318	9.04401e-06	Glomeruli	PDLIM5
ARHGEF3	1.14355e-17	0.425149	0.522	0.087	4.18551e-13	Glomeruli	ARHGEF3
MFSD6	2.09097e-19	0.425009	0.587	0.096	7.65314e-15	Glomeruli	MFSD6
DCBLD2	8.379e-12	0.42404	0.478	0.103	3.0668e-07	Glomeruli	DCBLD2
AC008264.2	1.23659e-32	0.422819	0.609	0.053	4.52606e-28	Glomeruli	AC008264.2
PTPN14	2.15341e-15	0.422323	0.739	0.183	7.88171e-11	Glomeruli	PTPN14
NEDD9	3.83234e-11	0.421752	0.848	0.281	1.40267e-06	Glomeruli	NEDD9
FOXC1	1.03835e-22	0.419646	0.696	0.108	3.80045e-18	Glomeruli	FOXC1
FAM180A	1.54463e-30	0.418956	0.5	0.037	5.65349e-26	Glomeruli	FAM180A
NRP1	2.21901e-10	0.418616	0.848	0.307	8.12179e-06	Glomeruli	NRP1
SH3BP5	8.18225e-17	0.41781	0.652	0.133	2.99478e-12	Glomeruli	SH3BP5
PMEPA1	1.42728e-19	0.417238	0.63	0.11	5.22399e-15	Glomeruli	PMEPA1
TNS2	2.39536e-08	0.416854	0.717	0.277	0.000876725	Glomeruli	TNS2
GLUL	2.06165e-07	0.416319	0.891	0.428	0.00754585	Glomeruli	GLUL
TNC	1.78389e-21	0.41621	0.587	0.085	6.52923e-17	Glomeruli	TNC
BNIP3L	5.12257e-14	0.415715	0.826	0.233	1.87491e-09	Glomeruli	BNIP3L
BMP7	2.57417e-25	0.415295	0.5	0.052	9.42171e-21	Glomeruli	BMP7
BEX4	7.39427e-11	0.415058	0.761	0.256	2.70638e-06	Glomeruli	BEX4
C1orf198	9.70748e-25	0.412272	0.652	0.092	3.55304e-20	Glomeruli	C1orf198
SMAD6	1.24689e-20	0.408979	0.696	0.124	4.56373e-16	Glomeruli	SMAD6
H1FX	1.64012e-09	0.406016	0.761	0.293	6.003e-05	Glomeruli	H1FX
NFKBIA	8.83621e-07	0.404631	1	0.512	0.0323414	Glomeruli	NFKBIA
FLT4	6.73174e-17	0.404204	0.5	0.08	2.46388e-12	Glomeruli	FLT4
GTF2A2	2.17386e-13	0.403964	0.587	0.142	7.95654e-09	Glomeruli	GTF2A2
SH3BGRL2	9.9189e-17	0.400654	0.63	0.128	3.63042e-12	Glomeruli	SH3BGRL2
C1R	1.42121e-17	0.400541	0.674	0.139	5.20178e-13	Glomeruli	C1R
TNS3	9.49772e-08	0.397747	0.717	0.302	0.00347626	Glomeruli	TNS3
NUPR1	1.52243e-12	0.39675	0.717	0.202	5.57226e-08	Glomeruli	NUPR1
ARHGEF26	1.37838e-19	0.395893	0.522	0.075	5.04501e-15	Glomeruli	ARHGEF26
MYO1B	4.19388e-12	0.39551	0.761	0.233	1.535e-07	Glomeruli	MYO1B
PALLD	2.80001e-10	0.395389	0.696	0.229	1.02483e-05	Glomeruli	PALLD
LRRC2	1.3373e-20	0.394456	0.457	0.053	4.89466e-16	Glomeruli	LRRC2
PARVA	8.98432e-09	0.394139	0.696	0.258	0.000328835	Glomeruli	PARVA
ARHGEF12	7.20196e-07	0.393675	0.804	0.375	0.0263599	Glomeruli	ARHGEF12
SGCB	2.16787e-08	0.393393	0.804	0.307	0.000793463	Glomeruli	SGCB
CAP1	6.51032e-09	0.391215	0.783	0.297	0.000238284	Glomeruli	CAP1
S1PR1	3.60381e-19	0.390085	0.587	0.098	1.31903e-14	Glomeruli	S1PR1
MYLK	8.01187e-12	0.389365	0.783	0.247	2.93243e-07	Glomeruli	MYLK
ARHGAP28	5.91474e-29	0.387105	0.522	0.044	2.16486e-24	Glomeruli	ARHGAP28
CDH5	6.71329e-14	0.384428	0.609	0.14	2.45713e-09	Glomeruli	CDH5
SLC44A1	1.42279e-12	0.383954	0.783	0.234	5.20755e-08	Glomeruli	SLC44A1
ITGA1	9.6723e-11	0.383762	0.761	0.243	3.54016e-06	Glomeruli	ITGA1
TMEM98	5.42291e-20	0.380428	0.543	0.082	1.98484e-15	Glomeruli	TMEM98
EMP3	3.9011e-21	0.378471	0.5	0.064	1.42784e-16	Glomeruli	EMP3
AMIGO2	3.76149e-22	0.377379	0.565	0.076	1.37674e-17	Glomeruli	AMIGO2
H2AFJ	7.55893e-10	0.377314	0.652	0.217	2.76664e-05	Glomeruli	H2AFJ
ABLIM2	4.45826e-24	0.377271	0.37	0.025	1.63177e-19	Glomeruli	ABLIM2
PLCG2	3.41636e-08	0.376911	0.717	0.282	0.00125042	Glomeruli	PLCG2
IFI27L2	1.25042e-25	0.376678	0.522	0.053	4.57665e-21	Glomeruli	IFI27L2
CSRP1	3.43803e-09	0.376275	0.891	0.339	0.000125835	Glomeruli	CSRP1
ST3GAL6	3.48114e-17	0.372102	0.652	0.13	1.27413e-12	Glomeruli	ST3GAL6
TRIOBP	1.50017e-12	0.367795	0.565	0.137	5.49079e-08	Glomeruli	TRIOBP
EIF3M	2.28306e-07	0.367407	0.783	0.336	0.00835624	Glomeruli	EIF3M
EPB41L5	8.19832e-11	0.364588	0.674	0.202	3.00067e-06	Glomeruli	EPB41L5
MPP5	5.14794e-15	0.364393	0.674	0.151	1.8842e-10	Glomeruli	MPP5
SH3BGRL3	4.65225e-09	0.363173	0.804	0.307	0.000170277	Glomeruli	SH3BGRL3
TANC1	6.39593e-17	0.362207	0.587	0.108	2.34097e-12	Glomeruli	TANC1
STK17B	1.72496e-22	0.361018	0.5	0.057	6.31352e-18	Glomeruli	STK17B
LGALS3BP	1.90734e-09	0.360631	0.761	0.265	6.98104e-05	Glomeruli	LGALS3BP
TMED9	5.63189e-11	0.36034	0.717	0.226	2.06133e-06	Glomeruli	TMED9
SPRY4	3.12285e-18	0.356214	0.609	0.107	1.14299e-13	Glomeruli	SPRY4
FAM43A	2.98181e-21	0.354686	0.478	0.055	1.09137e-16	Glomeruli	FAM43A
CLDN11	2.3071e-26	0.350361	0.478	0.041	8.44423e-22	Glomeruli	CLDN11
GNB1	1.37169e-07	0.347735	0.804	0.339	0.00502054	Glomeruli	GNB1
AC023154.1	1.80719e-30	0.34741	0.478	0.032	6.61449e-26	Glomeruli	AC023154.1
ITPRIP	2.05779e-25	0.346927	0.543	0.059	7.5317e-21	Glomeruli	ITPRIP
PLXND1	3.3515e-13	0.345464	0.478	0.098	1.22668e-08	Glomeruli	PLXND1
COL4A2	1.51909e-08	0.345198	0.696	0.25	0.000556001	Glomeruli	COL4A2
GMDS	1.09675e-17	0.343415	0.522	0.083	4.0142e-13	Glomeruli	GMDS
SRGAP2B	1.0787e-29	0.343313	0.543	0.046	3.94814e-25	Glomeruli	SRGAP2B
CDC42EP4	1.36644e-11	0.342731	0.587	0.151	5.00132e-07	Glomeruli	CDC42EP4
AP1S2	5.91618e-20	0.34265	0.478	0.062	2.16538e-15	Glomeruli	AP1S2
ARPC3	2.76365e-08	0.34247	0.87	0.353	0.00101152	Glomeruli	ARPC3
BRK1	1.24822e-08	0.341216	0.674	0.243	0.00045686	Glomeruli	BRK1
TUSC3	5.86356e-14	0.339956	0.587	0.13	2.14612e-09	Glomeruli	TUSC3
PDLIM1	1.05255e-12	0.338588	0.587	0.142	3.85244e-08	Glomeruli	PDLIM1
TM2D1	9.57805e-11	0.338081	0.696	0.211	3.50566e-06	Glomeruli	TM2D1
GMFG	2.25809e-20	0.336741	0.391	0.037	8.26483e-16	Glomeruli	GMFG
DLC1	6.1299e-15	0.335979	0.5	0.091	2.2436e-10	Glomeruli	DLC1
CFAP45	7.62405e-33	0.334578	0.435	0.021	2.79048e-28	Glomeruli	CFAP45
RAPGEF4	4.41669e-22	0.33362	0.5	0.059	1.61655e-17	Glomeruli	RAPGEF4
RNF220	4.14087e-11	0.333325	0.565	0.149	1.5156e-06	Glomeruli	RNF220
NCSTN	3.58648e-08	0.332974	0.652	0.236	0.00131269	Glomeruli	NCSTN
UACA	2.23463e-07	0.332751	0.739	0.3	0.00817897	Glomeruli	UACA
CCBE1	1.3118e-20	0.332298	0.478	0.057	4.80132e-16	Glomeruli	CCBE1
ZNF185	1.0946e-20	0.330386	0.478	0.059	4.00635e-16	Glomeruli	ZNF185
CLIC1	1.8033e-10	0.32896	0.696	0.215	6.60026e-06	Glomeruli	CLIC1
ITM2A	1.45973e-14	0.327189	0.522	0.103	5.34275e-10	Glomeruli	ITM2A
ARHGAP23	3.18996e-16	0.325809	0.478	0.076	1.16756e-11	Glomeruli	ARHGAP23
HLA-DMA	2.79804e-20	0.325617	0.5	0.067	1.02411e-15	Glomeruli	HLA-DMA
NPR3	1.72193e-12	0.32414	0.804	0.238	6.30244e-08	Glomeruli	NPR3
H19	3.82433e-13	0.32375	0.37	0.059	1.39974e-08	Glomeruli	H19
TP53I11	1.20034e-10	0.323598	0.391	0.082	4.39337e-06	Glomeruli	TP53I11
PSMB8	1.07746e-12	0.323498	0.543	0.124	3.9436e-08	Glomeruli	PSMB8
RBX1	2.0003e-08	0.323497	0.739	0.263	0.00073213	Glomeruli	RBX1
RBMS1	2.27799e-09	0.321311	0.696	0.226	8.33769e-05	Glomeruli	RBMS1
DNAJC3	2.15841e-12	0.320388	0.565	0.135	7.9e-08	Glomeruli	DNAJC3
TBX3	1.76407e-10	0.319644	0.587	0.156	6.45666e-06	Glomeruli	TBX3
SLC45A1	7.05104e-32	0.31958	0.457	0.027	2.58075e-27	Glomeruli	SLC45A1
GALC	1.87649e-18	0.319097	0.5	0.073	6.86816e-14	Glomeruli	GALC
RECK	3.26571e-19	0.319039	0.5	0.069	1.19528e-14	Glomeruli	RECK
TLN1	7.07564e-09	0.31901	0.783	0.279	0.000258976	Glomeruli	TLN1
SERINC5	2.58189e-24	0.317061	0.565	0.067	9.44997e-20	Glomeruli	SERINC5
ADIRF	7.29484e-07	0.317022	0.913	0.448	0.0266998	Glomeruli	ADIRF
SHANK3	3.70833e-11	0.316658	0.674	0.194	1.35728e-06	Glomeruli	SHANK3
GPSM1	2.74811e-13	0.315872	0.543	0.117	1.00583e-08	Glomeruli	GPSM1
TIMP1	1.04591e-10	0.315042	0.696	0.208	3.82814e-06	Glomeruli	TIMP1
EVA1B	1.35841e-16	0.31423	0.565	0.099	4.97192e-12	Glomeruli	EVA1B
TENM2	3.88139e-29	0.314073	0.457	0.03	1.42063e-24	Glomeruli	TENM2
TMEM109	1.54428e-10	0.31359	0.717	0.229	5.65221e-06	Glomeruli	TMEM109
MRFAP1	2.28166e-08	0.313553	0.739	0.272	0.000835111	Glomeruli	MRFAP1
GPM6B	4.24699e-22	0.313384	0.348	0.025	1.55444e-17	Glomeruli	GPM6B
BTNL9	2.48407e-18	0.312204	0.435	0.055	9.09193e-14	Glomeruli	BTNL9
LY6E	2.2027e-10	0.310958	0.522	0.135	8.06211e-06	Glomeruli	LY6E
ESM1	1.66876e-16	0.310204	0.478	0.075	6.10782e-12	Glomeruli	ESM1
VASP	2.77069e-11	0.309369	0.37	0.069	1.0141e-06	Glomeruli	VASP
APLP1	2.63584e-26	0.307243	0.413	0.028	9.64743e-22	Glomeruli	APLP1
KLF7	1.081e-07	0.307074	0.5	0.155	0.00395659	Glomeruli	KLF7
COL4A1	7.69538e-08	0.306543	0.609	0.215	0.00281659	Glomeruli	COL4A1
PDGFRA	1.49708e-09	0.305662	0.565	0.162	5.47946e-05	Glomeruli	PDGFRA
PDE4DIP	1.11757e-09	0.303927	0.717	0.234	4.0904e-05	Glomeruli	PDE4DIP
IGF1	9.26118e-21	0.303868	0.457	0.05	3.38969e-16	Glomeruli	IGF1
EHD4	1.52619e-12	0.303662	0.565	0.135	5.586e-08	Glomeruli	EHD4
ARMCX3	3.91186e-07	0.302069	0.5	0.172	0.0143178	Glomeruli	ARMCX3
EFNB2	4.21349e-15	0.300946	0.522	0.098	1.54218e-10	Glomeruli	EFNB2
GAS2L1	4.67682e-17	0.300006	0.5	0.078	1.71176e-12	Glomeruli	GAS2L1
ATOX1	1.30575e-08	0.299026	0.826	0.307	0.000477918	Glomeruli	ATOX1
CORO2B	9.9029e-24	0.298809	0.457	0.043	3.62456e-19	Glomeruli	CORO2B
VKORC1	5.15635e-08	0.298012	0.674	0.247	0.00188728	Glomeruli	VKORC1
HSPB8	4.71297e-12	0.297899	0.565	0.135	1.72499e-07	Glomeruli	HSPB8
PIK3IP1	1.86892e-14	0.297387	0.609	0.135	6.84043e-10	Glomeruli	PIK3IP1
HSD17B12	6.32174e-07	0.297034	0.826	0.345	0.0231382	Glomeruli	HSD17B12
TLNRD1	3.19672e-09	0.296369	0.413	0.099	0.000117003	Glomeruli	TLNRD1
SLC15A4	1.05994e-15	0.294746	0.5	0.087	3.87947e-11	Glomeruli	SLC15A4
CCND3	1.76203e-10	0.294713	0.609	0.178	6.44922e-06	Glomeruli	CCND3
LMNA	9.98899e-12	0.292991	0.674	0.183	3.65607e-07	Glomeruli	LMNA
ERLEC1	1.984e-13	0.292459	0.609	0.142	7.26165e-09	Glomeruli	ERLEC1
UBE2B	9.44274e-07	0.292309	0.717	0.29	0.0345614	Glomeruli	UBE2B
SSB	1.20644e-11	0.292274	0.63	0.172	4.41567e-07	Glomeruli	SSB
ETS1	1.5808e-10	0.292176	0.587	0.158	5.78587e-06	Glomeruli	ETS1
PRKCI	9.60177e-14	0.291934	0.457	0.083	3.51434e-09	Glomeruli	PRKCI
MAGI2	1.8874e-16	0.291371	0.478	0.075	6.90807e-12	Glomeruli	MAGI2
CSTB	1.85233e-09	0.291278	0.761	0.252	6.77972e-05	Glomeruli	CSTB
SPATS2L	9.25194e-10	0.29047	0.652	0.201	3.3863e-05	Glomeruli	SPATS2L
GNAI2	6.47061e-08	0.290368	0.826	0.33	0.00236831	Glomeruli	GNAI2
ROBO4	5.61309e-17	0.290196	0.543	0.092	2.05445e-12	Glomeruli	ROBO4
PTTG1IP	1.3857e-07	0.289762	0.783	0.298	0.00507179	Glomeruli	PTTG1IP
ADGRL4	4.28792e-13	0.289748	0.5	0.101	1.56942e-08	Glomeruli	ADGRL4
TMTC1	2.13974e-12	0.28974	0.652	0.165	7.83165e-08	Glomeruli	TMTC1
COMT	9.64898e-10	0.289213	0.804	0.263	3.53162e-05	Glomeruli	COMT
PSMB9	5.23388e-15	0.289067	0.37	0.05	1.91565e-10	Glomeruli	PSMB9
ADIPOR1	2.6063e-07	0.28794	0.587	0.206	0.0095393	Glomeruli	ADIPOR1
ZEB2	3.50459e-09	0.287467	0.326	0.067	0.000128271	Glomeruli	ZEB2
ERG	1.30632e-15	0.28705	0.413	0.059	4.78128e-11	Glomeruli	ERG
MBD2	2.65325e-09	0.286323	0.543	0.16	9.71115e-05	Glomeruli	MBD2
FOXCUT	1.33452e-21	0.28567	0.304	0.018	4.88449e-17	Glomeruli	FOXCUT
ICAM2	1.99728e-12	0.285537	0.391	0.069	7.31025e-08	Glomeruli	ICAM2
HLA-F	5.31205e-10	0.285294	0.543	0.144	1.94426e-05	Glomeruli	HLA-F
DUSP7	7.23158e-15	0.284684	0.457	0.076	2.64683e-10	Glomeruli	DUSP7
SNHG6	1.52599e-07	0.284309	0.63	0.229	0.00558529	Glomeruli	SNHG6
CHST2	7.30988e-18	0.283608	0.478	0.069	2.67549e-13	Glomeruli	CHST2
CCDC80	1.15877e-19	0.282361	0.565	0.085	4.24122e-15	Glomeruli	CCDC80
POLA2	7.50335e-23	0.282022	0.348	0.023	2.7463e-18	Glomeruli	POLA2
PAPSS1	1.69302e-08	0.281815	0.63	0.21	0.000619661	Glomeruli	PAPSS1
CASKIN2	5.70659e-10	0.281468	0.522	0.142	2.08867e-05	Glomeruli	CASKIN2
RCSD1	9.48674e-15	0.281345	0.348	0.044	3.47224e-10	Glomeruli	RCSD1
RHEB	4.7606e-07	0.280017	0.761	0.311	0.0174243	Glomeruli	RHEB
CLEC14A	2.53004e-16	0.279565	0.457	0.067	9.2602e-12	Glomeruli	CLEC14A
IRF2BPL	9.79536e-09	0.279294	0.587	0.19	0.00035852	Glomeruli	IRF2BPL
ELK3	2.84689e-17	0.279227	0.478	0.069	1.04199e-12	Glomeruli	ELK3
TAGLN2	8.64247e-07	0.279053	0.87	0.375	0.0316323	Glomeruli	TAGLN2
SULF2	3.02863e-08	0.278529	0.609	0.201	0.00110851	Glomeruli	SULF2
WAC	5.39683e-08	0.276798	0.543	0.178	0.00197529	Glomeruli	WAC
TRIB2	4.78115e-13	0.276658	0.543	0.119	1.74995e-08	Glomeruli	TRIB2
ADCY3	1.88285e-15	0.276529	0.435	0.066	6.89142e-11	Glomeruli	ADCY3
PKN1	1.03151e-11	0.27624	0.478	0.108	3.77542e-07	Glomeruli	PKN1
RBPMS	1.6432e-08	0.275763	0.804	0.298	0.000601427	Glomeruli	RBPMS
AKAP12	4.20711e-09	0.275171	0.522	0.149	0.000153984	Glomeruli	AKAP12
CTSV	1.45145e-13	0.274214	0.435	0.075	5.31245e-09	Glomeruli	CTSV
EMC4	2.0855e-09	0.27382	0.565	0.169	7.63314e-05	Glomeruli	EMC4
JAM3	1.14238e-20	0.273688	0.565	0.078	4.18121e-16	Glomeruli	JAM3
MYO1D	1.53651e-11	0.272566	0.609	0.158	5.62379e-07	Glomeruli	MYO1D
APLNR	8.75942e-21	0.27251	0.413	0.041	3.20603e-16	Glomeruli	APLNR
RNF130	4.03196e-09	0.272021	0.587	0.178	0.000147574	Glomeruli	RNF130
SPRY1	2.88992e-10	0.271738	0.543	0.144	1.05774e-05	Glomeruli	SPRY1
PLTP	3.83289e-13	0.271732	0.457	0.089	1.40288e-08	Glomeruli	PLTP
NLK	2.25026e-08	0.270998	0.457	0.13	0.000823619	Glomeruli	NLK
SDC3	1.06617e-11	0.269926	0.37	0.066	3.9023e-07	Glomeruli	SDC3
NDN	6.34576e-21	0.269854	0.5	0.062	2.32261e-16	Glomeruli	NDN
C1QL1	2.71091e-24	0.269811	0.413	0.032	9.92222e-20	Glomeruli	C1QL1
SEPTIN11	9.11959e-10	0.269605	0.739	0.236	3.33786e-05	Glomeruli	SEPTIN11
RGS10	4.39305e-17	0.269526	0.326	0.032	1.6079e-12	Glomeruli	RGS10
RARRES2	1.44122e-07	0.269315	0.674	0.245	0.00527502	Glomeruli	RARRES2
VSIR	7.53806e-09	0.268535	0.348	0.078	0.0002759	Glomeruli	VSIR
NOTCH3	3.34313e-08	0.267283	0.696	0.252	0.00122362	Glomeruli	NOTCH3
RABAC1	1.73838e-07	0.266635	0.696	0.275	0.00636265	Glomeruli	RABAC1
IL18R1	5.56773e-26	0.266485	0.348	0.018	2.03785e-21	Glomeruli	IL18R1
GYPC	2.07596e-13	0.266193	0.435	0.076	7.59824e-09	Glomeruli	GYPC
SLC6A6	1.42288e-11	0.265875	0.478	0.105	5.20787e-07	Glomeruli	SLC6A6
FXYD6	4.29995e-13	0.265291	0.543	0.117	1.57383e-08	Glomeruli	FXYD6
TCIM	2.12256e-10	0.264734	0.543	0.142	7.76879e-06	Glomeruli	TCIM
CALU	7.49824e-11	0.262048	0.696	0.201	2.74443e-06	Glomeruli	CALU
PSMA6	2.04867e-10	0.26108	0.652	0.192	7.49832e-06	Glomeruli	PSMA6
DAAM2	2.43636e-14	0.260931	0.457	0.078	8.91731e-10	Glomeruli	DAAM2
RAPGEF5	5.57797e-12	0.260585	0.435	0.087	2.04159e-07	Glomeruli	RAPGEF5
KLHL42	1.08727e-08	0.260472	0.522	0.155	0.000397952	Glomeruli	KLHL42
TMEM35B	2.51704e-11	0.260442	0.522	0.126	9.2126e-07	Glomeruli	TMEM35B
ILDR2	9.19518e-18	0.259936	0.348	0.034	3.36553e-13	Glomeruli	ILDR2
STAT1	2.28461e-09	0.258808	0.587	0.178	8.36189e-05	Glomeruli	STAT1
ARHGAP31	8.41106e-21	0.258749	0.435	0.046	3.07853e-16	Glomeruli	ARHGAP31
DGUOK	5.34334e-08	0.257891	0.478	0.144	0.00195571	Glomeruli	DGUOK
SASH1	4.6135e-11	0.257686	0.5	0.114	1.68859e-06	Glomeruli	SASH1
RETREG1	5.65961e-08	0.257523	0.826	0.304	0.00207147	Glomeruli	RETREG1
C1QTNF1	2.37989e-15	0.257388	0.5	0.085	8.71063e-11	Glomeruli	C1QTNF1
HEBP1	5.82175e-13	0.256701	0.565	0.13	2.13082e-08	Glomeruli	HEBP1
BCAP29	1.17414e-10	0.256542	0.522	0.128	4.29748e-06	Glomeruli	BCAP29
PAK1	2.83226e-16	0.25601	0.457	0.067	1.03664e-11	Glomeruli	PAK1
RRAGA	2.47399e-08	0.255772	0.543	0.171	0.000905506	Glomeruli	RRAGA
PLOD3	1.61375e-16	0.255448	0.457	0.066	5.90648e-12	Glomeruli	PLOD3
CREB3L2	1.22799e-10	0.255385	0.63	0.176	4.49458e-06	Glomeruli	CREB3L2
ANKRD33B	2.63087e-08	0.254045	0.478	0.137	0.000962923	Glomeruli	ANKRD33B
CXADR	4.0081e-10	0.251838	0.565	0.156	1.467e-05	Glomeruli	CXADR
TMCC3	4.78304e-16	0.25096	0.413	0.057	1.75064e-11	Glomeruli	TMCC3
MBNL2	6.57617e-07	0.250621	0.609	0.229	0.0240694	Glomeruli	MBNL2
MSRB3	5.15786e-19	0.250154	0.413	0.046	1.88783e-14	Glomeruli	MSRB3
FCGR2A	8.27375e-08	1.477	0.75	0.071	0.00302827	Immune_cells	FCGR2A
IL7R	1.56373e-07	1.17225	0.5	0.031	0.00572343	Immune_cells	IL7R
AL078590.2	2.0874e-20	1.06333	0.5	0.008	7.64008e-16	Immune_cells	AL078590.2
FCER1A	3.09281e-31	1.00899	0.75	0.012	1.132e-26	Immune_cells	FCER1A
FAM110B	3.59928e-09	0.978937	0.75	0.056	0.000131737	Immune_cells	FAM110B
MYPOP	9.47338e-11	0.940268	0.75	0.046	3.46735e-06	Immune_cells	MYPOP
FLI1	1.0801e-08	0.92948	0.75	0.06	0.000395328	Immune_cells	FLI1
IRF8	2.59934e-11	0.92228	0.5	0.018	9.51386e-07	Immune_cells	IRF8
FAM98C	3.25045e-10	0.831901	0.75	0.05	1.1897e-05	Immune_cells	FAM98C
AKNA	1.71066e-10	0.763603	0.75	0.046	6.26119e-06	Immune_cells	AKNA
MBIP	8.39178e-07	0.753167	0.75	0.079	0.0307148	Immune_cells	MBIP
APOBR	1.49746e-45	0.733802	0.5	0.002	5.48084e-41	Immune_cells	APOBR
AL136295.6	1.50523e-14	0.720572	0.5	0.013	5.5093e-10	Immune_cells	AL136295.6
UTP25	2.42095e-07	0.716804	0.5	0.031	0.00886091	Immune_cells	UTP25
SWSAP1	2.54042e-07	0.694537	0.5	0.031	0.00929819	Immune_cells	SWSAP1
MS4A4A	9.46092e-09	0.683496	0.5	0.025	0.000346279	Immune_cells	MS4A4A
CCL5	2.98425e-09	0.682029	0.5	0.023	0.000109227	Immune_cells	CCL5
ZSCAN30	5.58362e-07	0.660355	0.5	0.033	0.0204366	Immune_cells	ZSCAN30
WAS	4.60318e-13	0.644193	0.5	0.015	1.68481e-08	Immune_cells	WAS
HHEX	3.17609e-12	0.633681	0.5	0.017	1.16248e-07	Immune_cells	HHEX
RNASE6	8.8146e-07	0.633242	0.5	0.035	0.0322623	Immune_cells	RNASE6
ELMO1	5.36944e-08	0.624411	0.5	0.028	0.00196527	Immune_cells	ELMO1
CD86	3.25324e-34	0.451796	0.5	0.003	1.19072e-29	Immune_cells	CD86
ADAM33	2.752e-23	0.444861	0.5	0.007	1.00726e-18	Immune_cells	ADAM33
APBB1IP	3.83539e-13	0.437252	0.5	0.015	1.40379e-08	Immune_cells	APBB1IP
CHST11	9.46092e-09	0.424267	0.5	0.025	0.000346279	Immune_cells	CHST11
IFT140	6.99545e-08	0.415171	0.5	0.028	0.00256041	Immune_cells	IFT140
FYB1	3.60014e-09	0.402326	0.5	0.023	0.000131769	Immune_cells	FYB1
LINC01004	4.50068e-07	0.399394	0.5	0.031	0.0164729	Immune_cells	LINC01004
UMOD	1.90109e-17	3.61999	1	0.88	6.9582e-13	Loop_of_Henle	UMOD
SLC12A1	1.20238e-15	2.9076	0.929	0.547	4.40084e-11	Loop_of_Henle	SLC12A1
SFRP11	5.15874e-12	1.48848	0.821	0.353	1.88815e-07	Loop_of_Henle	SFRP1
KNG11	7.94638e-11	1.42451	0.964	0.664	2.90846e-06	Loop_of_Henle	KNG1
CLDN16	4.86935e-14	1.1007	0.643	0.141	1.78223e-09	Loop_of_Henle	CLDN16
ATP1A12	1.08907e-09	1.07707	1	0.909	3.9861e-05	Loop_of_Henle	ATP1A1
EGF1	1.94468e-07	1.04853	0.893	0.551	0.00711774	Loop_of_Henle	EGF
PPP1R1A	4.1198e-13	0.998664	0.607	0.136	1.50789e-08	Loop_of_Henle	PPP1R1A
SERPINA51	3.28551e-07	0.903257	0.821	0.482	0.0120253	Loop_of_Henle	SERPINA5
CLDN10	1.52759e-07	0.853553	0.607	0.234	0.00559111	Loop_of_Henle	CLDN10
SCD5	4.0744e-08	0.851794	0.607	0.213	0.00149127	Loop_of_Henle	SCD5
CYFIP21	1.48903e-08	0.816496	0.821	0.386	0.000545	Loop_of_Henle	CYFIP2
MUC12	6.83025e-07	0.802868	0.857	0.535	0.0249994	Loop_of_Henle	MUC1
ATP1B12	5.3167e-07	0.718179	0.964	0.971	0.0194597	Loop_of_Henle	ATP1B1
ACPP	3.40887e-17	0.71467	0.5	0.059	1.24768e-12	Loop_of_Henle	ACPP
CASR	4.40021e-13	0.597959	0.464	0.071	1.61052e-08	Loop_of_Henle	CASR
PLAU	5.17979e-08	0.579562	0.393	0.084	0.00189586	Loop_of_Henle	PLAU
GP2	1.1426e-13	0.457833	0.321	0.029	4.18203e-09	Loop_of_Henle	GP2
NELL1	2.04389e-07	0.431026	0.357	0.076	0.00748085	Loop_of_Henle	NELL1
TSPAN8	1.47625e-08	0.417339	0.357	0.064	0.000540323	Loop_of_Henle	TSPAN8
SERPINA41	1.14891e-07	0.411392	0.286	0.048	0.00420511	Loop_of_Henle	SERPINA4
C16orf89	1.3563e-07	0.320822	0.321	0.06	0.00496421	Loop_of_Henle	C16orf89
GPX3	2.2551e-64	1.42861	1	1	8.25388e-60	Proximal_Tubule	GPX3
GATM	4.45048e-50	1.28438	0.98	0.931	1.62892e-45	Proximal_Tubule	GATM
SLC13A3	9.42008e-39	1.23224	0.88	0.738	3.44784e-34	Proximal_Tubule	SLC13A3
PCK1	6.05768e-43	1.22158	0.937	0.858	2.21717e-38	Proximal_Tubule	PCK1
SLC5A12	5.63739e-36	1.21492	0.851	0.627	2.06334e-31	Proximal_Tubule	SLC5A12
PAH	5.47796e-42	1.19596	0.905	0.769	2.00499e-37	Proximal_Tubule	PAH
LRP2	1.90766e-36	1.1958	0.854	0.688	6.98222e-32	Proximal_Tubule	LRP2
MIOX	1.19333e-29	1.15552	0.814	0.681	4.36771e-25	Proximal_Tubule	MIOX
CMBL	7.09614e-40	1.12092	0.937	0.873	2.59726e-35	Proximal_Tubule	CMBL
ASS1	4.76018e-33	1.07567	0.88	0.796	1.74227e-28	Proximal_Tubule	ASS1
PTH1R	8.44253e-40	1.06807	0.966	0.977	3.09005e-35	Proximal_Tubule	PTH1R
ANPEP	1.17295e-28	1.03682	0.817	0.658	4.29313e-24	Proximal_Tubule	ANPEP
UGT2B7	1.98355e-19	1.00846	0.788	0.688	7.26e-15	Proximal_Tubule	UGT2B7
APOE	2.35559e-32	1.00459	0.934	0.892	8.62171e-28	Proximal_Tubule	APOE
ALDOB	2.93711e-31	0.999818	0.954	0.935	1.07501e-26	Proximal_Tubule	ALDOB
CUBN	6.83572e-24	0.999197	0.751	0.581	2.50194e-19	Proximal_Tubule	CUBN
C11orf54	7.6404e-27	0.963607	0.848	0.842	2.79646e-22	Proximal_Tubule	C11orf54
ACSM2A	2.81754e-18	0.951724	0.665	0.485	1.03125e-13	Proximal_Tubule	ACSM2A
ACSM2B	1.66783e-19	0.941676	0.699	0.531	6.10443e-15	Proximal_Tubule	ACSM2B
PDZK1IP1	1.62619e-25	0.940753	0.851	0.808	5.95203e-21	Proximal_Tubule	PDZK1IP1
SLC16A9	4.17379e-19	0.923183	0.679	0.508	1.52765e-14	Proximal_Tubule	SLC16A9
CTSB	2.40036e-29	0.919083	0.88	0.892	8.78555e-25	Proximal_Tubule	CTSB
SLC7A8	9.78023e-23	0.916477	0.808	0.727	3.57966e-18	Proximal_Tubule	SLC7A8
PLG	6.03387e-19	0.910509	0.616	0.373	2.20846e-14	Proximal_Tubule	PLG
SLC6A19	1.05124e-17	0.900689	0.65	0.477	3.84766e-13	Proximal_Tubule	SLC6A19
GSTA1	3.61918e-19	0.872131	0.771	0.665	1.32466e-14	Proximal_Tubule	GSTA1
AK4	2.02501e-16	0.846572	0.688	0.562	7.41176e-12	Proximal_Tubule	AK4
ALB	2.54038e-10	0.8403	0.636	0.581	9.29803e-06	Proximal_Tubule	ALB
SLC4A4	9.31916e-16	0.833594	0.696	0.604	3.41091e-11	Proximal_Tubule	SLC4A4
COTL1	1.17018e-15	0.821542	0.728	0.658	4.28298e-11	Proximal_Tubule	COTL1
MT-CYB	1.91798e-31	0.816355	1	1	7.02e-27	Proximal_Tubule	MT-CYB
AGMAT	2.7403e-12	0.815266	0.596	0.485	1.00298e-07	Proximal_Tubule	AGMAT
PEPD	2.24204e-13	0.77949	0.699	0.654	8.20609e-09	Proximal_Tubule	PEPD
BHMT	2.04037e-13	0.778037	0.619	0.496	7.46796e-09	Proximal_Tubule	BHMT
EHHADH	7.44616e-16	0.772448	0.699	0.581	2.72537e-11	Proximal_Tubule	EHHADH
RNF186	2.59642e-12	0.769864	0.516	0.327	9.50316e-08	Proximal_Tubule	RNF186
KCNK5	1.62205e-13	0.765793	0.539	0.323	5.93685e-09	Proximal_Tubule	KCNK5
MT-CO3	7.24456e-28	0.761076	1	1	2.65158e-23	Proximal_Tubule	MT-CO3
MT-ND4	1.6121e-33	0.757371	1	1	5.90044e-29	Proximal_Tubule	MT-ND4
MTRNR2L8	2.31341e-19	0.7549	1	1	8.4673e-15	Proximal_Tubule	MTRNR2L8
MT-ATP6	1.83677e-29	0.749531	1	1	6.72275e-25	Proximal_Tubule	MT-ATP6
FTL	5.42074e-34	0.745437	0.994	1	1.98404e-29	Proximal_Tubule	FTL
SLC13A1	3.67368e-12	0.74094	0.544	0.369	1.3446e-07	Proximal_Tubule	SLC13A1
MT1G	1.16272e-16	0.725573	0.903	0.923	4.25569e-12	Proximal_Tubule	MT1G
FABP1	8.37714e-12	0.724359	0.605	0.481	3.06612e-07	Proximal_Tubule	FABP1
BBOX1	4.00839e-13	0.72142	0.636	0.477	1.46711e-08	Proximal_Tubule	BBOX1
CLTRN	1.92246e-10	0.715505	0.556	0.431	7.03638e-06	Proximal_Tubule	CLTRN
RAB11FIP3	4.849e-09	0.706465	0.556	0.477	0.000177478	Proximal_Tubule	RAB11FIP3
MTRNR2L12	1.97523e-12	0.705925	0.908	0.904	7.22955e-08	Proximal_Tubule	MTRNR2L12
RIDA	4.18859e-11	0.701239	0.665	0.631	1.53306e-06	Proximal_Tubule	RIDA
HADH	9.09673e-11	0.69734	0.673	0.677	3.3295e-06	Proximal_Tubule	HADH
MT-ND2	1.07991e-22	0.689242	1	1	3.95258e-18	Proximal_Tubule	MT-ND2
MGST1	6.95964e-13	0.686255	0.656	0.535	2.5473e-08	Proximal_Tubule	MGST1
BDH2	5.1282e-13	0.682623	0.722	0.673	1.87697e-08	Proximal_Tubule	BDH2
SLC34A1	1.74644e-08	0.680708	0.461	0.323	0.000639213	Proximal_Tubule	SLC34A1
GSTA2	5.00574e-08	0.66586	0.582	0.508	0.00183215	Proximal_Tubule	GSTA2
ALDH6A1	5.66254e-08	0.635765	0.582	0.542	0.00207255	Proximal_Tubule	ALDH6A1
ALDH4A1	4.41628e-10	0.628025	0.65	0.588	1.6164e-05	Proximal_Tubule	ALDH4A1
AQP1	8.33566e-18	0.625931	0.897	0.892	3.05093e-13	Proximal_Tubule	AQP1
GGACT	2.78508e-09	0.621154	0.501	0.365	0.000101937	Proximal_Tubule	GGACT
MT-ND3	4.25504e-21	0.620387	1	1	1.55739e-16	Proximal_Tubule	MT-ND3
RPS27L	2.35792e-11	0.614835	0.716	0.75	8.63023e-07	Proximal_Tubule	RPS27L
KHK	5.38632e-09	0.614611	0.527	0.4	0.000197145	Proximal_Tubule	KHK
NOX4	3.6821e-08	0.610956	0.473	0.346	0.00134768	Proximal_Tubule	NOX4
SLC22A8	3.95905e-08	0.61071	0.493	0.381	0.00144905	Proximal_Tubule	SLC22A8
ABAT	6.44454e-09	0.605736	0.458	0.3	0.000235877	Proximal_Tubule	ABAT
PEBP1	1.23502e-20	0.603571	0.937	0.962	4.5203e-16	Proximal_Tubule	PEBP1
INSR	3.1675e-10	0.599798	0.693	0.635	1.15934e-05	Proximal_Tubule	INSR
CTSH	2.50043e-10	0.590956	0.734	0.754	9.15183e-06	Proximal_Tubule	CTSH
SHMT1	3.85401e-07	0.590353	0.499	0.415	0.0141061	Proximal_Tubule	SHMT1
PDK4	7.32945e-10	0.587137	0.779	0.827	2.68265e-05	Proximal_Tubule	PDK4
HPD	5.09336e-08	0.586469	0.536	0.419	0.00186422	Proximal_Tubule	HPD
ANK2	1.62607e-09	0.585527	0.424	0.25	5.95156e-05	Proximal_Tubule	ANK2
MIA2	1.43944e-07	0.583561	0.547	0.454	0.00526849	Proximal_Tubule	MIA2
ALDH3A2	4.21548e-08	0.583028	0.564	0.512	0.00154291	Proximal_Tubule	ALDH3A2
CXCL14	2.80779e-10	0.57998	0.754	0.715	1.02768e-05	Proximal_Tubule	CXCL14
FAM151A	3.00047e-08	0.574674	0.421	0.269	0.0010982	Proximal_Tubule	FAM151A
ECHS1	4.07247e-07	0.573134	0.593	0.592	0.0149057	Proximal_Tubule	ECHS1
PBLD	1.99966e-08	0.571498	0.605	0.554	0.000731897	Proximal_Tubule	PBLD
CAT	3.19067e-07	0.567326	0.642	0.708	0.0116782	Proximal_Tubule	CAT
DDAH1	9.2234e-09	0.563346	0.662	0.635	0.000337586	Proximal_Tubule	DDAH1
MT-CO2	1.75376e-14	0.561902	1	1	6.41894e-10	Proximal_Tubule	MT-CO2
ACY1	1.0368e-06	0.560807	0.53	0.458	0.037948	Proximal_Tubule	ACY1
PIGR	3.44282e-09	0.560176	0.748	0.762	0.000126011	Proximal_Tubule	PIGR
KCNJ15	2.21569e-08	0.55767	0.613	0.531	0.000810966	Proximal_Tubule	KCNJ15
THY1	1.80824e-07	0.55722	0.596	0.592	0.00661835	Proximal_Tubule	THY1
PRODH2	1.08054e-06	0.552923	0.421	0.304	0.0395488	Proximal_Tubule	PRODH2
SLC6A13	3.74015e-07	0.55044	0.404	0.269	0.0136893	Proximal_Tubule	SLC6A13
KIAA1191	2.75247e-08	0.547533	0.642	0.635	0.00100743	Proximal_Tubule	KIAA1191
TMBIM6	8.48283e-18	0.547451	0.94	0.973	3.1048e-13	Proximal_Tubule	TMBIM6
MT-ND1	6.93506e-16	0.544737	1	1	2.5383e-11	Proximal_Tubule	MT-ND1
AZGP1	4.19169e-08	0.53742	0.37	0.208	0.0015342	Proximal_Tubule	AZGP1
FTCD	1.20589e-07	0.530724	0.401	0.238	0.00441367	Proximal_Tubule	FTCD
SERPINF2	1.81709e-07	0.530058	0.496	0.381	0.00665073	Proximal_Tubule	SERPINF2
SLC22A12	7.84287e-09	0.503828	0.41	0.227	0.000287057	Proximal_Tubule	SLC22A12
ERRFI1	7.89401e-07	0.503492	0.625	0.623	0.0288929	Proximal_Tubule	ERRFI1
SLC5A2	6.01899e-07	0.497728	0.35	0.208	0.0220301	Proximal_Tubule	SLC5A2
MALAT1	6.01181e-17	0.455451	1	1	2.20038e-12	Proximal_Tubule	MALAT1
SLC3A1	7.83839e-08	0.455024	0.716	0.723	0.00286893	Proximal_Tubule	SLC3A1
NEAT1	4.35966e-07	0.453766	0.837	0.915	0.0159568	Proximal_Tubule	NEAT1
SLC36A2	7.45606e-07	0.451788	0.398	0.246	0.0272899	Proximal_Tubule	SLC36A2
MT-ND5	9.55585e-07	0.44944	0.937	0.981	0.0349754	Proximal_Tubule	MT-ND5
MT-CO1	6.73505e-08	0.42511	1	1	0.0024651	Proximal_Tubule	MT-CO1
RGS5	1.18682e-10	2.32326	1	0.424	4.34387e-06	Vessels	RGS5
ADIRF1	5.79372e-10	2.29197	1	0.471	2.12056e-05	Vessels	ADIRF
TAGLN	2.16667e-13	2.28544	1	0.292	7.93024e-09	Vessels	TAGLN
MYH11	8.74779e-17	2.15307	1	0.198	3.20178e-12	Vessels	MYH11
CRIP1	3.78012e-16	2.14455	1	0.225	1.38356e-11	Vessels	CRIP1
ACTA2	7.95574e-13	2.14403	1	0.318	2.91188e-08	Vessels	ACTA2
C11orf96	7.40173e-15	2.09616	1	0.23	2.70911e-10	Vessels	C11orf96
PLN	2.98333e-18	2.08982	1	0.171	1.09193e-13	Vessels	PLN
MGP1	2.68214e-08	1.94037	1	0.718	0.000981692	Vessels	MGP
MYL91	2.52345e-09	1.93595	1	0.561	9.23608e-05	Vessels	MYL9
MCAM	3.00536e-14	1.76941	0.929	0.215	1.09999e-09	Vessels	MCAM
VIM1	4.21191e-08	1.75755	1	0.618	0.0015416	Vessels	VIM
DEPP1	5.40317e-09	1.67996	0.857	0.259	0.000197761	Vessels	DEPP1
MFGE8	1.67301e-16	1.67817	1	0.2	6.1234e-12	Vessels	MFGE8
SOD3	6.56401e-13	1.61018	0.929	0.225	2.40249e-08	Vessels	SOD3
FN1	1.759e-09	1.57896	0.786	0.205	6.43813e-05	Vessels	FN1
SPARCL1	5.6479e-12	1.54155	1	0.291	2.06719e-07	Vessels	SPARCL1
SERPINE2	1.42159e-19	1.5031	0.786	0.082	5.20316e-15	Vessels	SERPINE2
FLNA1	2.86883e-08	1.43549	0.857	0.292	0.00105002	Vessels	FLNA
LBH	1.89612e-09	1.41846	0.929	0.304	6.93997e-05	Vessels	LBH
MT1M	8.58548e-10	1.41029	0.786	0.188	3.14237e-05	Vessels	MT1M
FBLN2	2.92794e-26	1.37308	0.786	0.055	1.07165e-21	Vessels	FBLN2
TSC22D11	1.80844e-07	1.36762	1	0.756	0.00661906	Vessels	TSC22D1
BGN1	2.57997e-09	1.36674	1	0.405	9.44295e-05	Vessels	BGN
TM4SF11	8.50426e-10	1.3574	0.857	0.202	3.11264e-05	Vessels	TM4SF1
A2M1	6.25635e-08	1.34534	1	0.783	0.00228989	Vessels	A2M
JUNB	5.50353e-11	1.34477	1	0.331	2.01435e-06	Vessels	JUNB
MT1E1	2.91105e-07	1.3201	1	0.613	0.0106547	Vessels	MT1E
DUSP1	6.31104e-08	1.31801	1	0.923	0.00230991	Vessels	DUSP1
TIMP31	2.19687e-08	1.3133	1	0.859	0.000804075	Vessels	TIMP3
CAV1	1.22675e-20	1.30674	0.857	0.096	4.49001e-16	Vessels	CAV1
MT2A	5.39977e-07	1.29386	1	0.845	0.0197637	Vessels	MT2A
GLUL1	1.18324e-06	1.18245	1	0.45	0.0433077	Vessels	GLUL
AEBP1	1.67495e-07	1.17457	0.786	0.217	0.00613048	Vessels	AEBP1
ELN	4.26875e-26	1.16492	0.857	0.067	1.56241e-21	Vessels	ELN
ADAMTS1	1.35949e-08	1.11155	0.857	0.224	0.000497588	Vessels	ADAMTS1
FRZB1	5.89537e-10	1.09306	1	0.267	2.15776e-05	Vessels	FRZB
GASK1B	5.80984e-14	1.09111	0.857	0.15	2.12646e-09	Vessels	GASK1B
DSTN2	6.20169e-07	1.08602	1	0.726	0.0226988	Vessels	DSTN
MUSTN1	1.10921e-22	1.0655	0.786	0.067	4.05981e-18	Vessels	MUSTN1
CSPG4	5.09351e-22	1.0637	0.929	0.101	1.86428e-17	Vessels	CSPG4
RERGL	1.45847e-17	1.04457	0.786	0.091	5.33815e-13	Vessels	RERGL
TINAGL11	4.10638e-07	1.03977	1	0.457	0.0150297	Vessels	TINAGL1
CD93	9.90299e-13	1.03836	0.714	0.116	3.62459e-08	Vessels	CD93
PPP1R14A	3.09026e-16	1.03748	0.929	0.146	1.13107e-11	Vessels	PPP1R14A
MMRN2	2.35373e-08	0.986229	0.5	0.084	0.000861489	Vessels	MMRN2
GJA51	1.39413e-08	0.977212	0.786	0.19	0.000510265	Vessels	GJA5
LTBP4	3.90441e-07	0.959849	0.929	0.346	0.0142905	Vessels	LTBP4
NTRK3	8.79203e-36	0.953793	0.857	0.044	3.21797e-31	Vessels	NTRK3
C1QTNF11	8.20124e-11	0.953285	0.643	0.104	3.00174e-06	Vessels	C1QTNF1
MTHFD21	2.26947e-13	0.922868	0.929	0.168	8.30649e-09	Vessels	MTHFD2
S1PR11	4.54142e-13	0.917257	0.786	0.119	1.6622e-08	Vessels	S1PR1
CSRP11	8.39662e-07	0.893762	0.929	0.368	0.0307325	Vessels	CSRP1
CAVIN1	4.18332e-07	0.891704	0.714	0.202	0.0153114	Vessels	CAVIN1
ITGA7	1.27958e-13	0.86793	0.643	0.079	4.68341e-09	Vessels	ITGA7
HES4	6.3428e-15	0.861273	0.714	0.091	2.32153e-10	Vessels	HES4
PPP1R12B	3.38028e-11	0.84265	0.786	0.141	1.23722e-06	Vessels	PPP1R12B
PDLIM11	1.84154e-10	0.838526	0.786	0.161	6.74021e-06	Vessels	PDLIM1
LMOD1	1.64323e-16	0.831246	0.571	0.049	6.01439e-12	Vessels	LMOD1
GJA4	1.75055e-09	0.820958	0.571	0.091	6.4072e-05	Vessels	GJA4
CDKN1A	8.92301e-08	0.802367	0.714	0.17	0.00326591	Vessels	CDKN1A
KANK2	7.55776e-08	0.801127	0.643	0.15	0.00276621	Vessels	KANK2
TGM21	1.98765e-07	0.783574	0.643	0.151	0.00727499	Vessels	TGM2
CLEC14A1	1.09864e-12	0.780819	0.643	0.084	4.02114e-08	Vessels	CLEC14A
MT1A	2.48147e-12	0.761537	0.643	0.091	9.08241e-08	Vessels	MT1A
CD991	4.76735e-08	0.754686	0.929	0.277	0.0017449	Vessels	CD99
IL33	1.95975e-13	0.753494	0.357	0.022	7.17288e-09	Vessels	IL33
LDB3	9.65586e-07	0.747649	0.286	0.034	0.0353414	Vessels	LDB3
EDIL3	2.90874e-07	0.710596	0.429	0.071	0.0106463	Vessels	EDIL3
ADGRE5	1.5571e-11	0.709644	0.571	0.074	5.69915e-07	Vessels	ADGRE5
ITGA81	3.33099e-08	0.707422	0.714	0.155	0.00121918	Vessels	ITGA8
CPE	5.91371e-11	0.700606	0.571	0.076	2.16448e-06	Vessels	CPE
MFAP4	8.48347e-09	0.696903	0.571	0.094	0.000310503	Vessels	MFAP4
THBD	5.24032e-22	0.692331	0.714	0.054	1.91801e-17	Vessels	THBD
SLIT3	5.03937e-11	0.691385	0.786	0.143	1.84446e-06	Vessels	SLIT3
CNN1	6.05089e-21	0.681965	0.571	0.035	2.21469e-16	Vessels	CNN1
NCOR2	1.35363e-08	0.681512	0.786	0.183	0.000495441	Vessels	NCOR2
NEURL1B	1.6587e-15	0.6795	0.5	0.039	6.07101e-11	Vessels	NEURL1B
NIBAN1	2.59654e-12	0.678913	0.429	0.037	9.50358e-08	Vessels	NIBAN1
ABI3BP	1.35288e-09	0.639471	0.571	0.087	4.95167e-05	Vessels	ABI3BP
ACAN	5.94783e-21	0.637215	0.5	0.025	2.17696e-16	Vessels	ACAN
PTN	8.75594e-09	0.636565	0.5	0.076	0.000320476	Vessels	PTN
NRGN1	2.59103e-09	0.62727	0.714	0.136	9.48344e-05	Vessels	NRGN
HEYL	2.74623e-09	0.625778	0.429	0.05	0.000100515	Vessels	HEYL
CSRP2	1.67891e-08	0.612795	0.571	0.101	0.000614498	Vessels	CSRP2
ISLR	1.36878e-07	0.600824	0.357	0.044	0.00500985	Vessels	ISLR
EPHA4	5.65033e-17	0.589252	0.571	0.045	2.06808e-12	Vessels	EPHA4
ADGRL41	4.83071e-07	0.583195	0.571	0.121	0.0176809	Vessels	ADGRL4
MRVI1	2.88815e-11	0.577707	0.571	0.072	1.05709e-06	Vessels	MRVI1
ITGA9	1.63807e-11	0.573422	0.429	0.04	5.99551e-07	Vessels	ITGA9
CBFB	7.03796e-07	0.565153	0.571	0.119	0.0257597	Vessels	CBFB
PRELP	1.0817e-07	0.531709	0.571	0.104	0.00395912	Vessels	PRELP
CCDC3	3.11385e-13	0.5299	0.571	0.059	1.1397e-08	Vessels	CCDC3
IL13RA1	6.39315e-08	0.528798	0.857	0.212	0.00233996	Vessels	IL13RA1
EHD2	6.49567e-08	0.526977	0.643	0.129	0.00237748	Vessels	EHD2
PTP4A3	4.47868e-10	0.525805	0.5	0.062	1.63924e-05	Vessels	PTP4A3
SERPINI1	6.07879e-12	0.52526	0.714	0.104	2.2249e-07	Vessels	SERPINI1
LRRC32	1.13629e-08	0.524922	0.571	0.092	0.000415892	Vessels	LRRC32
ATP2A3	9.31653e-10	0.516333	0.5	0.067	3.40994e-05	Vessels	ATP2A3
GBP2	1.16987e-15	0.506626	0.571	0.05	4.28184e-11	Vessels	GBP2
KIAA0895L	1.78397e-07	0.502344	0.357	0.045	0.00652952	Vessels	KIAA0895L
CACNA1H	3.9217e-13	0.499761	0.571	0.059	1.43538e-08	Vessels	CACNA1H
DACT3	1.09502e-12	0.499428	0.357	0.024	4.00788e-08	Vessels	DACT3
ABTB1	8.24204e-08	0.497153	0.5	0.084	0.00301667	Vessels	ABTB1
LTBP1	1.04115e-06	0.48416	0.571	0.121	0.0381071	Vessels	LTBP1
PRKG1	1.2321e-09	0.481965	0.5	0.066	4.5096e-05	Vessels	PRKG1
INPP5A	9.19279e-09	0.477727	0.643	0.119	0.000336465	Vessels	INPP5A
FBXO32	1.35224e-13	0.475428	0.571	0.057	4.94932e-09	Vessels	FBXO32
WFDC1	2.63829e-07	0.46156	0.429	0.064	0.0096564	Vessels	WFDC1
EFNB21	9.34094e-07	0.441995	0.571	0.119	0.0341888	Vessels	EFNB2
NRIP2	1.11151e-06	0.437325	0.357	0.052	0.0406824	Vessels	NRIP2
LTBP2	5.33372e-09	0.436398	0.5	0.069	0.00019522	Vessels	LTBP2
CHMP7	1.17185e-09	0.435462	0.571	0.082	4.2891e-05	Vessels	CHMP7
CRY1	7.00839e-08	0.422178	0.357	0.042	0.00256514	Vessels	CRY1
LDOC1	5.19212e-07	0.420688	0.357	0.049	0.0190037	Vessels	LDOC1
EBF1	2.99383e-08	0.416066	0.429	0.057	0.00109577	Vessels	EBF1
ANO3	6.0288e-08	0.414322	0.286	0.027	0.0022066	Vessels	ANO3
CACNA1C	3.38977e-11	0.414305	0.429	0.04	1.24069e-06	Vessels	CACNA1C
SCARA3	1.62073e-07	0.412948	0.286	0.029	0.00593205	Vessels	SCARA3
SYNM	4.59577e-12	0.410564	0.429	0.037	1.6821e-07	Vessels	SYNM
BRSK2	1.04784e-24	0.408374	0.429	0.013	3.83519e-20	Vessels	BRSK2
FBXL7	6.0864e-14	0.402378	0.429	0.03	2.22768e-09	Vessels	FBXL7
PAQR8	1.77832e-10	0.399981	0.357	0.03	6.50884e-06	Vessels	PAQR8
ADAM15	3.8073e-08	0.398828	0.5	0.076	0.00139351	Vessels	ADAM15
NSD2	7.33075e-08	0.398041	0.429	0.059	0.00268313	Vessels	NSD2
DENND3	1.50242e-07	0.395962	0.5	0.084	0.00549901	Vessels	DENND3
SGCA	9.93167e-20	0.393989	0.286	0.007	3.63509e-15	Vessels	SGCA
PHLDA2	2.71849e-14	0.390415	0.429	0.03	9.94994e-10	Vessels	PHLDA2
EDNRA	1.72722e-09	0.382607	0.429	0.049	6.32179e-05	Vessels	EDNRA
AC092164.1	8.44923e-17	0.382534	0.429	0.024	3.0925e-12	Vessels	AC092164.1
ADCY31	1.4778e-07	0.380798	0.5	0.084	0.00540891	Vessels	ADCY3
ADARB1	2.81631e-07	0.378191	0.357	0.047	0.010308	Vessels	ADARB1
MPPED2	3.96448e-07	0.3756	0.429	0.066	0.0145104	Vessels	MPPED2
PLAC9	4.11708e-10	0.369673	0.5	0.061	1.50689e-05	Vessels	PLAC9
LGR6	1.42861e-25	0.369172	0.5	0.018	5.22887e-21	Vessels	LGR6
PDLIM4	7.70081e-09	0.369039	0.286	0.024	0.000281857	Vessels	PDLIM4
RAMP1	5.69316e-10	0.366476	0.5	0.062	2.08375e-05	Vessels	RAMP1
MRC2	2.52589e-08	0.363489	0.429	0.055	0.0009245	Vessels	MRC2
RASL12	3.30192e-09	0.361326	0.286	0.022	0.000120853	Vessels	RASL12
NT5DC2	3.84494e-07	0.359223	0.429	0.067	0.0140729	Vessels	NT5DC2
AXL	6.1221e-09	0.351296	0.5	0.069	0.000224075	Vessels	AXL
TMOD1	2.4808e-10	0.348642	0.357	0.03	9.07996e-06	Vessels	TMOD1
OGN	4.69443e-12	0.347258	0.286	0.015	1.71821e-07	Vessels	OGN
ITGB4	7.52655e-08	0.34595	0.286	0.027	0.00275479	Vessels	ITGB4
CCDC69	2.71873e-14	0.343107	0.286	0.012	9.95083e-10	Vessels	CCDC69
ARHGEF6	5.09419e-17	0.342862	0.429	0.024	1.86453e-12	Vessels	ARHGEF6
CYTH3	1.869e-08	0.340479	0.5	0.074	0.000684073	Vessels	CYTH3
NFIX	8.77072e-07	0.337684	0.5	0.091	0.0321017	Vessels	NFIX
FOXS1	2.87048e-26	0.330995	0.429	0.012	1.05063e-21	Vessels	FOXS1
EMP2	3.25258e-09	0.32863	0.571	0.086	0.000119048	Vessels	EMP2
OMD	2.71873e-14	0.297376	0.286	0.012	9.95083e-10	Vessels	OMD
JPH2	1.52511e-19	0.296721	0.286	0.007	5.58205e-15	Vessels	JPH2
REEP1	9.65316e-10	0.295156	0.286	0.02	3.53315e-05	Vessels	REEP1
FXYD1	4.51945e-07	0.29138	0.357	0.045	0.0165416	Vessels	FXYD1
SYT11	4.01619e-09	0.291062	0.286	0.022	0.000146997	Vessels	SYT11
RHBDF1	1.85907e-07	0.290608	0.357	0.044	0.00680439	Vessels	RHBDF1
XAF1	5.90417e-07	0.290174	0.357	0.047	0.0216098	Vessels	XAF1
SFRP4	1.52511e-19	0.285748	0.286	0.007	5.58205e-15	Vessels	SFRP4
KCNA5	6.37399e-09	0.285631	0.357	0.035	0.000233295	Vessels	KCNA5
KCNAB1	3.89599e-14	0.283575	0.286	0.012	1.42597e-09	Vessels	KCNAB1
NRARP	8.69745e-12	0.281392	0.357	0.025	3.18336e-07	Vessels	NRARP
SLC2A4	7.84305e-07	0.281294	0.286	0.032	0.0287064	Vessels	SLC2A4
GPX7	7.65806e-07	0.281086	0.286	0.032	0.0280293	Vessels	GPX7
FAM89B	6.02168e-08	0.277411	0.357	0.04	0.002204	Vessels	FAM89B
ENTPD3	6.14167e-13	0.276914	0.286	0.013	2.24791e-08	Vessels	ENTPD3
CCN4	1.01992e-06	0.272986	0.357	0.049	0.0373302	Vessels	CCN4
HPSE2	1.51213e-15	0.271591	0.286	0.01	5.53454e-11	Vessels	HPSE2
FXYD5	2.41099e-07	0.266851	0.357	0.044	0.00882448	Vessels	FXYD5
KCNK3	2.02747e-11	0.265162	0.286	0.017	7.42073e-07	Vessels	KCNK3
MEGF6	6.02168e-08	0.250291	0.357	0.04	0.002204	Vessels	MEGF6

## Sheet: PatientB_LabTransConsensus_SigM
	p_val	avg_log2FC	pct.1	pct.2	p_val_adj	cluster	gene
KLK1	1.88103e-23	0.808766	0.661	0.29	6.88477e-19	Collecting_Duct	KLK1
SPINK1	3.32346e-23	0.744463	0.679	0.321	1.21642e-18	Collecting_Duct	SPINK1
HSD11B2	3.22123e-24	0.709091	0.792	0.429	1.179e-19	Collecting_Duct	HSD11B2
MT-CO1	2.28706e-27	0.70341	1	1	8.37088e-23	Collecting_Duct	MT-CO1
AQP2	5.62564e-12	0.679476	0.583	0.303	2.05904e-07	Collecting_Duct	AQP2
CALB1	5.70389e-20	0.675667	0.863	0.59	2.08768e-15	Collecting_Duct	CALB1
DEFB11	2.12161e-13	0.634336	0.952	0.837	7.7653e-09	Collecting_Duct	DEFB1
RHCG	1.31738e-20	0.576573	0.732	0.361	4.82173e-16	Collecting_Duct	RHCG
RPL411	7.27467e-13	0.525819	0.917	0.773	2.6626e-08	Collecting_Duct	RPL41
RPL37A1	6.41737e-13	0.516831	0.804	0.581	2.34882e-08	Collecting_Duct	RPL37A
RPS181	3.32784e-16	0.515851	0.726	0.425	1.21802e-11	Collecting_Duct	RPS18
ATP1B1	4.96738e-16	0.513228	0.923	0.789	1.81811e-11	Collecting_Duct	ATP1B1
SLC4A1	8.46706e-28	0.495191	0.583	0.182	3.09903e-23	Collecting_Duct	SLC4A1
RPS28	2.37008e-13	0.49178	0.78	0.489	8.67474e-09	Collecting_Duct	RPS28
RPS24	4.80459e-15	0.470665	0.685	0.374	1.75853e-10	Collecting_Duct	RPS24
RPL37	1.03367e-09	0.447048	0.726	0.502	3.78333e-05	Collecting_Duct	RPL37
MIF	1.40059e-13	0.435844	0.827	0.523	5.12632e-09	Collecting_Duct	MIF
MUC1	2.80012e-15	0.432203	0.679	0.321	1.02487e-10	Collecting_Duct	MUC1
CLCNKB1	6.16725e-14	0.423504	0.804	0.471	2.25728e-09	Collecting_Duct	CLCNKB
RPL211	1.76981e-10	0.403616	0.786	0.563	6.47769e-06	Collecting_Duct	RPL21
COX8A	6.21867e-13	0.388311	0.643	0.329	2.2761e-08	Collecting_Duct	COX8A
FXYD4	3.99494e-18	0.38798	0.339	0.096	1.46219e-13	Collecting_Duct	FXYD4
LGALS3	1.8333e-24	0.379146	0.506	0.153	6.71004e-20	Collecting_Duct	LGALS3
MAL	8.74343e-11	0.377218	0.661	0.38	3.20018e-06	Collecting_Duct	MAL
ATP6AP2	1.20721e-11	0.37312	0.661	0.355	4.41851e-07	Collecting_Duct	ATP6AP2
ATP6V1G3	8.4428e-29	0.363034	0.446	0.104	3.09015e-24	Collecting_Duct	ATP6V1G3
RPS12	1.07711e-08	0.361192	0.744	0.482	0.000394235	Collecting_Duct	RPS12
RPL7	1.15062e-09	0.353692	0.845	0.587	4.21139e-05	Collecting_Duct	RPL7
ATP5F1E1	1.53713e-08	0.352807	0.69	0.439	0.000562605	Collecting_Duct	ATP5F1E
CDH16	5.2982e-12	0.348757	0.798	0.495	1.9392e-07	Collecting_Duct	CDH16
RPS21	1.11406e-08	0.348047	0.673	0.435	0.000407757	Collecting_Duct	RPS21
CA2	8.70885e-10	0.347659	0.72	0.454	3.18752e-05	Collecting_Duct	CA2
HSPA5	8.29153e-20	0.343897	0.548	0.196	3.03478e-15	Collecting_Duct	HSPA5
RPL28	1.24261e-09	0.327201	0.69	0.427	4.54806e-05	Collecting_Duct	RPL28
COX6C	1.01777e-11	0.326745	0.595	0.3	3.72516e-07	Collecting_Duct	COX6C
AQP3	3.44948e-16	0.323459	0.458	0.165	1.26254e-11	Collecting_Duct	AQP3
RPS22	2.2469e-09	0.322283	0.696	0.409	8.22387e-05	Collecting_Duct	RPS2
ATP6V0A4	4.59504e-29	0.32073	0.494	0.121	1.68183e-24	Collecting_Duct	ATP6V0A4
RPS4X	7.61507e-09	0.318355	0.696	0.446	0.000278719	Collecting_Duct	RPS4X
RPS13	4.13148e-09	0.315327	0.702	0.426	0.000151216	Collecting_Duct	RPS13
RPS23	2.15894e-09	0.311294	0.655	0.39	7.90195e-05	Collecting_Duct	RPS23
FXYD2	1.69206e-08	0.310522	0.988	0.963	0.00061931	Collecting_Duct	FXYD2
MT-CO2	4.45063e-11	0.309506	1	1	1.62898e-06	Collecting_Duct	MT-CO2
ATP6V0B	3.8674e-11	0.305317	0.702	0.381	1.41551e-06	Collecting_Duct	ATP6V0B
RPS291	1.0189e-06	0.3021	0.798	0.601	0.0372929	Collecting_Duct	RPS29
RPLP2	5.9285e-08	0.301773	0.732	0.512	0.00216989	Collecting_Duct	RPLP2
RPS3A1	3.21917e-09	0.30137	0.75	0.49	0.000117825	Collecting_Duct	RPS3A
MUC20	3.80095e-25	0.29832	0.423	0.105	1.39118e-20	Collecting_Duct	MUC20
TMEM178A	4.75863e-18	0.296846	0.53	0.191	1.7417e-13	Collecting_Duct	TMEM178A
BSG	3.91418e-11	0.29256	0.571	0.275	1.43263e-06	Collecting_Duct	BSG
ATP6V0D2	5.60526e-16	0.291853	0.494	0.183	2.05158e-11	Collecting_Duct	ATP6V0D2
SCNN1G	3.41392e-29	0.291578	0.393	0.078	1.24953e-24	Collecting_Duct	SCNN1G
PTGER3	7.07668e-14	0.291052	0.554	0.238	2.59014e-09	Collecting_Duct	PTGER3
RPL31	9.32087e-08	0.29045	0.625	0.379	0.00341153	Collecting_Duct	RPL31
RPS15A	1.22663e-10	0.288864	0.583	0.305	4.48961e-06	Collecting_Duct	RPS15A
RPL5	1.45115e-11	0.287901	0.685	0.362	5.31136e-07	Collecting_Duct	RPL5
COX7C	5.5114e-07	0.287411	0.655	0.431	0.0201723	Collecting_Duct	COX7C
TMEM213	8.69844e-17	0.287239	0.5	0.179	3.18372e-12	Collecting_Duct	TMEM213
DMRT2	5.07096e-30	0.282406	0.411	0.084	1.85602e-25	Collecting_Duct	DMRT2
RPL34	6.67044e-07	0.28211	0.833	0.633	0.0244145	Collecting_Duct	RPL34
CA12	1.57888e-07	0.28132	0.845	0.602	0.00577887	Collecting_Duct	CA12
CLDN8	3.30256e-11	0.281136	0.56	0.26	1.20877e-06	Collecting_Duct	CLDN8
RPS27A1	5.61488e-07	0.279735	0.762	0.537	0.020551	Collecting_Duct	RPS27A
SLC4A9	4.96509e-23	0.278696	0.393	0.097	1.81727e-18	Collecting_Duct	SLC4A9
AC019080.1	2.48057e-26	0.278569	0.423	0.099	9.07913e-22	Collecting_Duct	AC019080.1
FAU1	4.80515e-11	0.276673	0.53	0.257	1.75873e-06	Collecting_Duct	FAU
CDH1	2.36343e-19	0.273191	0.423	0.126	8.65039e-15	Collecting_Duct	CDH1
CD24	7.59789e-07	0.272064	0.911	0.792	0.027809	Collecting_Duct	CD24
NDUFA4	1.08537e-06	0.271266	0.774	0.57	0.0397258	Collecting_Duct	NDUFA4
RTN4	5.63343e-09	0.270733	0.643	0.38	0.000206189	Collecting_Duct	RTN4
ATP5MC3	8.16384e-11	0.270073	0.565	0.281	2.98805e-06	Collecting_Duct	ATP5MC3
FOXI1	6.06098e-21	0.269966	0.375	0.096	2.21838e-16	Collecting_Duct	FOXI1
RNASEK	4.38488e-10	0.269937	0.5	0.246	1.60491e-05	Collecting_Duct	RNASEK
NR4A1	1.0195e-13	0.269651	0.476	0.195	3.73148e-09	Collecting_Duct	NR4A1
ATP6V1B1	1.92615e-16	0.267797	0.429	0.147	7.04989e-12	Collecting_Duct	ATP6V1B1
ATP6V1A	3.49435e-14	0.267701	0.548	0.231	1.27897e-09	Collecting_Duct	ATP6V1A
ENO1	6.51578e-12	0.256703	0.518	0.233	2.38484e-07	Collecting_Duct	ENO1
ACTG1	4.21374e-07	0.255615	0.815	0.65	0.0154227	Collecting_Duct	ACTG1
KRT7	8.74005e-11	0.253469	0.315	0.117	3.19894e-06	Collecting_Duct	KRT7
RPL36A	5.64574e-09	0.252857	0.619	0.345	0.00020664	Collecting_Duct	RPL36A
ATP5MG	2.65266e-13	0.251987	0.577	0.254	9.70899e-09	Collecting_Duct	ATP5MG
PODXL	9.97457e-29	1.93064	1	0.539	3.65079e-24	Glomeruli	PODXL
IGFBP5	2.07048e-25	1.68319	0.957	0.572	7.57818e-21	Glomeruli	IGFBP5
HTRA1	2.54863e-34	1.48486	0.915	0.245	9.32823e-30	Glomeruli	HTRA1
EMCN	3.26163e-34	1.38293	0.915	0.233	1.19379e-29	Glomeruli	EMCN
PLAT	2.41205e-28	1.36649	0.957	0.315	8.82836e-24	Glomeruli	PLAT
DCN	1.49661e-23	1.35646	0.936	0.361	5.47776e-19	Glomeruli	DCN
IL1RL1	1.17449e-29	1.28301	0.915	0.275	4.29875e-25	Glomeruli	IL1RL1
PTGDS	1.79357e-39	1.25679	0.894	0.169	6.56463e-35	Glomeruli	PTGDS
CCN2	2.08385e-17	1.24919	1	0.79	7.62711e-13	Glomeruli	CCN2
CDKN1C	4.25265e-30	1.23246	0.957	0.285	1.55651e-25	Glomeruli	CDKN1C
SPOCK2	8.35985e-47	1.16978	0.957	0.155	3.05979e-42	Glomeruli	SPOCK2
SPARC1	6.21067e-24	1.12664	0.957	0.379	2.27317e-19	Glomeruli	SPARC
TGFBR2	4.6715e-31	1.10901	0.915	0.224	1.70982e-26	Glomeruli	TGFBR2
TMSB4X1	1.62565e-17	1.05935	0.936	0.536	5.95003e-13	Glomeruli	TMSB4X
PLA2R1	8.90181e-45	1.04077	0.915	0.141	3.25815e-40	Glomeruli	PLA2R1
A2M1	1.53986e-15	1.01774	1	0.627	5.63604e-11	Glomeruli	A2M
TSC22D11	2.37147e-20	1.01111	1	0.466	8.67984e-16	Glomeruli	TSC22D1
CRIM1	1.41918e-19	0.998824	1	0.465	5.19436e-15	Glomeruli	CRIM1
MME	2.24183e-24	0.995523	0.936	0.294	8.20531e-20	Glomeruli	MME
TIMP31	7.35811e-16	0.985258	1	0.627	2.69314e-11	Glomeruli	TIMP3
CLIC5	5.4695e-36	0.9678	0.915	0.17	2.00189e-31	Glomeruli	CLIC5
EPAS11	2.34527e-15	0.961592	0.936	0.502	8.58393e-11	Glomeruli	EPAS1
VIM1	1.32178e-16	0.957317	0.936	0.42	4.83783e-12	Glomeruli	VIM
HLA-E	5.28129e-19	0.945389	1	0.429	1.93301e-14	Glomeruli	HLA-E
IGFBP2	1.85704e-48	0.941922	0.872	0.114	6.79694e-44	Glomeruli	IGFBP2
IGFBP7	1.22042e-19	0.93641	1	0.937	4.46687e-15	Glomeruli	IGFBP7
B2M	2.91129e-19	0.935115	1	0.973	1.06556e-14	Glomeruli	B2M
CRHBP	1.49116e-37	0.931351	0.83	0.133	5.45778e-33	Glomeruli	CRHBP
SPOCK1	1.66014e-44	0.909212	0.894	0.13	6.07626e-40	Glomeruli	SPOCK1
NPHS2	3.82167e-35	0.901983	0.851	0.151	1.39877e-30	Glomeruli	NPHS2
PTPRO	3.22786e-37	0.88794	0.787	0.117	1.18143e-32	Glomeruli	PTPRO
PCOLCE2	5.92633e-59	0.877297	0.915	0.097	2.1691e-54	Glomeruli	PCOLCE2
VEGFA	3.21673e-28	0.857469	0.957	0.241	1.17736e-23	Glomeruli	VEGFA
ANXA2	5.1188e-27	0.85367	0.979	0.262	1.87353e-22	Glomeruli	ANXA2
IFITM3	2.11727e-25	0.847672	0.957	0.257	7.74941e-21	Glomeruli	IFITM3
HLA-A	1.38427e-14	0.844061	0.979	0.683	5.06656e-10	Glomeruli	HLA-A
CD74	6.90867e-15	0.839931	1	0.566	2.52864e-10	Glomeruli	CD74
NPNT	2.99101e-38	0.837374	0.872	0.139	1.09474e-33	Glomeruli	NPNT
MYH9	2.0514e-18	0.833036	0.957	0.385	7.50834e-14	Glomeruli	MYH9
CHI3L1	3.13771e-52	0.822431	0.809	0.085	1.14843e-47	Glomeruli	CHI3L1
PLPP11	7.83811e-32	0.797853	0.83	0.155	2.86883e-27	Glomeruli	PLPP1
TGFBR3	5.99019e-39	0.790713	0.894	0.141	2.19247e-34	Glomeruli	TGFBR3
FGF1	7.84502e-45	0.765853	0.894	0.122	2.87136e-40	Glomeruli	FGF1
ITM2B	1.42524e-14	0.758348	1	0.876	5.21652e-10	Glomeruli	ITM2B
ENG1	5.79693e-28	0.754837	0.83	0.176	2.12173e-23	Glomeruli	ENG
ITGAV	1.19686e-16	0.754241	0.872	0.311	4.38063e-12	Glomeruli	ITGAV
NDNF	1.27651e-35	0.727993	0.745	0.105	4.67215e-31	Glomeruli	NDNF
EHD3	6.13459e-59	0.72004	0.851	0.08	2.24532e-54	Glomeruli	EHD3
NFASC1	7.61241e-23	0.719537	0.872	0.213	2.78622e-18	Glomeruli	NFASC
TMSB101	3.57508e-14	0.715944	0.936	0.388	1.30851e-09	Glomeruli	TMSB10
TCF21	8.91516e-52	0.706293	0.872	0.099	3.26304e-47	Glomeruli	TCF21
POSTN	3.93441e-58	0.702365	0.851	0.081	1.44003e-53	Glomeruli	POSTN
PLPP3	6.87193e-35	0.699034	0.745	0.112	2.5152e-30	Glomeruli	PLPP3
ITGA3	1.1413e-33	0.688617	0.915	0.164	4.17727e-29	Glomeruli	ITGA3
MGP1	4.53072e-13	0.662911	0.979	0.44	1.65829e-08	Glomeruli	MGP
S100A61	2.11093e-11	0.654332	0.957	0.475	7.72623e-07	Glomeruli	S100A6
HLA-B	8.19907e-11	0.648409	1	0.859	3.00094e-06	Glomeruli	HLA-B
SLC9A3R2	7.8278e-39	0.631177	0.766	0.102	2.86505e-34	Glomeruli	SLC9A3R2
COL4A3	1.73522e-29	0.624855	0.809	0.143	6.35107e-25	Glomeruli	COL4A3
SOST	6.11189e-68	0.618886	0.681	0.04	2.23701e-63	Glomeruli	SOST
FCN3	7.21716e-49	0.597778	0.702	0.066	2.64155e-44	Glomeruli	FCN3
AQP1	3.0965e-11	0.59739	0.957	0.431	1.13335e-06	Glomeruli	AQP1
BST2	6.43017e-23	0.595314	0.809	0.183	2.35351e-18	Glomeruli	BST2
BCAM1	6.98907e-21	0.587574	0.872	0.224	2.55807e-16	Glomeruli	BCAM
ACTN4	1.25286e-13	0.579779	0.894	0.328	4.58559e-09	Glomeruli	ACTN4
TIMP21	5.71574e-17	0.57652	0.936	0.284	2.09202e-12	Glomeruli	TIMP2
IFITM2	9.98694e-22	0.571257	0.83	0.198	3.65532e-17	Glomeruli	IFITM2
IL6ST	3.96292e-23	0.564593	0.872	0.203	1.45047e-18	Glomeruli	IL6ST
F2R	1.63596e-33	0.55616	0.745	0.108	5.98778e-29	Glomeruli	F2R
IFI27	1.25782e-31	0.550357	0.83	0.139	4.60375e-27	Glomeruli	IFI27
MAGI2-AS3	2.6684e-26	0.549166	0.809	0.155	9.76663e-22	Glomeruli	MAGI2-AS3
RNASE1	9.29404e-15	0.540732	0.851	0.27	3.40171e-10	Glomeruli	RNASE1
PDGFRB	3.36776e-29	0.539728	0.766	0.129	1.23263e-24	Glomeruli	PDGFRB
CD811	6.39592e-14	0.536341	0.809	0.275	2.34097e-09	Glomeruli	CD81
SGK1	1.61378e-13	0.52738	0.936	0.329	5.90659e-09	Glomeruli	SGK1
H3F3B	1.24398e-16	0.525584	0.957	0.306	4.55309e-12	Glomeruli	H3F3B
ITGB8	6.26681e-30	0.511462	0.745	0.119	2.29372e-25	Glomeruli	ITGB8
HLA-DRB1	1.97583e-19	0.509779	0.66	0.144	7.23172e-15	Glomeruli	HLA-DRB1
DAG1	1.42015e-18	0.508116	0.787	0.203	5.1979e-14	Glomeruli	DAG1
MYL12A	1.79973e-17	0.506261	0.872	0.249	6.58719e-13	Glomeruli	MYL12A
HLA-C	1.35711e-08	0.506211	1	0.729	0.000496715	Glomeruli	HLA-C
GNAS	2.00041e-09	0.503981	0.957	0.492	7.3217e-05	Glomeruli	GNAS
MXRA8	4.03795e-46	0.494694	0.702	0.068	1.47793e-41	Glomeruli	MXRA8
GNG11	1.52869e-23	0.491244	0.638	0.114	5.59515e-19	Glomeruli	GNG11
MYL91	1.02859e-09	0.489895	0.957	0.438	3.76472e-05	Glomeruli	MYL9
RAMP3	4.24454e-35	0.487665	0.66	0.082	1.55354e-30	Glomeruli	RAMP3
TINAGL11	1.18958e-18	0.487314	0.83	0.213	4.35399e-14	Glomeruli	TINAGL1
IGFBP4	2.54097e-13	0.478564	0.894	0.304	9.30019e-09	Glomeruli	IGFBP4
TMEM204	3.33955e-42	0.478033	0.851	0.107	1.22231e-37	Glomeruli	TMEM204
LGALS1	7.89501e-30	0.477873	0.766	0.123	2.88965e-25	Glomeruli	LGALS1
ITIH5	9.03627e-24	0.472465	0.638	0.111	3.30737e-19	Glomeruli	ITIH5
RIPOR1	4.59204e-32	0.471742	0.851	0.141	1.68073e-27	Glomeruli	RIPOR1
ETS2	8.6457e-40	0.470416	0.83	0.111	3.16441e-35	Glomeruli	ETS2
ITGB11	2.10637e-10	0.467136	0.851	0.355	7.70953e-06	Glomeruli	ITGB1
TYRO3	2.94199e-61	0.459122	0.574	0.031	1.0768e-56	Glomeruli	TYRO3
VASN	2.14944e-16	0.458305	0.851	0.24	7.86718e-12	Glomeruli	VASN
AIF1	1.65981e-38	0.445829	0.617	0.063	6.07508e-34	Glomeruli	AIF1
ST6GALNAC3	1.69663e-51	0.441647	0.66	0.053	6.20982e-47	Glomeruli	ST6GALNAC3
BGN1	6.74184e-18	0.437034	0.809	0.202	2.46758e-13	Glomeruli	BGN
ARRDC2	5.54992e-31	0.435136	0.723	0.108	2.03133e-26	Glomeruli	ARRDC2
F3	2.7078e-36	0.429242	0.745	0.097	9.91081e-32	Glomeruli	F3
KDR	5.12876e-44	0.425848	0.681	0.066	1.87718e-39	Glomeruli	KDR
PTPRB1	5.78339e-23	0.414371	0.66	0.12	2.11678e-18	Glomeruli	PTPRB
KLF21	6.88162e-20	0.411827	0.702	0.145	2.51874e-15	Glomeruli	KLF2
RHOB1	8.35686e-12	0.41117	0.936	0.33	3.05869e-07	Glomeruli	RHOB
RHOA	2.8247e-12	0.408982	0.936	0.328	1.03387e-07	Glomeruli	RHOA
FLT1	3.11635e-25	0.408978	0.702	0.122	1.14062e-20	Glomeruli	FLT1
PTGER4	7.29708e-72	0.403247	0.617	0.029	2.6708e-67	Glomeruli	PTGER4
CDC42EP3	6.53946e-49	0.399975	0.66	0.056	2.39351e-44	Glomeruli	CDC42EP3
UACA	3.25309e-24	0.397491	0.787	0.153	1.19066e-19	Glomeruli	UACA
LEPROT	7.12861e-29	0.394404	0.851	0.151	2.60914e-24	Glomeruli	LEPROT
CLDN11	7.19128e-52	0.393405	0.638	0.048	2.63208e-47	Glomeruli	CLDN11
ITGA81	1.81792e-31	0.39316	0.638	0.083	6.65375e-27	Glomeruli	ITGA8
TJP1	3.12387e-30	0.391042	0.638	0.089	1.14337e-25	Glomeruli	TJP1
TEK	6.46131e-25	0.390381	0.596	0.092	2.3649e-20	Glomeruli	TEK
CAVIN2	6.56721e-19	0.389968	0.66	0.139	2.40367e-14	Glomeruli	CAVIN2
ALS2CL	1.19114e-38	0.389159	0.66	0.072	4.35969e-34	Glomeruli	ALS2CL
ZDHHC6	2.24071e-38	0.386072	0.745	0.09	8.20121e-34	Glomeruli	ZDHHC6
CD1511	3.90994e-23	0.385895	0.723	0.14	1.43108e-18	Glomeruli	CD151
H3F3A	1.66693e-09	0.3837	0.915	0.345	6.10115e-05	Glomeruli	H3F3A
ID4	9.67348e-30	0.382479	0.638	0.088	3.54059e-25	Glomeruli	ID4
AGTR1	2.66208e-43	0.375915	0.596	0.051	9.74349e-39	Glomeruli	AGTR1
APOD	4.13452e-63	0.37524	0.66	0.04	1.51328e-58	Glomeruli	APOD
FAT11	1.0557e-23	0.375223	0.617	0.104	3.86398e-19	Glomeruli	FAT1
CALR	7.09884e-14	0.362135	0.787	0.226	2.59825e-09	Glomeruli	CALR
HLA-DRA	3.31766e-07	0.361946	0.894	0.41	0.012143	Glomeruli	HLA-DRA
S1PR3	9.87318e-38	0.358815	0.617	0.065	3.61368e-33	Glomeruli	S1PR3
EFNB1	3.25504e-39	0.355385	0.574	0.053	1.19138e-34	Glomeruli	EFNB1
SORT11	2.60677e-20	0.355231	0.787	0.175	9.54105e-16	Glomeruli	SORT1
LIMS21	1.39133e-33	0.35243	0.66	0.083	5.0924e-29	Glomeruli	LIMS2
GJA51	5.76677e-31	0.351165	0.617	0.079	2.11069e-26	Glomeruli	GJA5
VAMP5	4.12648e-54	0.350853	0.596	0.039	1.51033e-49	Glomeruli	VAMP5
DYNLL1	1.45409e-10	0.350293	0.872	0.308	5.32212e-06	Glomeruli	DYNLL1
EFEMP1	4.50899e-14	0.349244	0.702	0.19	1.65034e-09	Glomeruli	EFEMP1
HSP90B1	8.31286e-07	0.348514	0.936	0.43	0.0304259	Glomeruli	HSP90B1
ST3GAL6	2.63915e-43	0.347129	0.617	0.056	9.65956e-39	Glomeruli	ST3GAL6
HYAL2	9.47933e-23	0.346285	0.617	0.106	3.46953e-18	Glomeruli	HYAL2
MYO1E	1.55083e-33	0.345849	0.574	0.064	5.67619e-29	Glomeruli	MYO1E
CEBPB	4.08887e-27	0.340849	0.787	0.134	1.49657e-22	Glomeruli	CEBPB
HLA-DPA1	8.73198e-25	0.340484	0.596	0.092	3.19599e-20	Glomeruli	HLA-DPA1
ANXA1	3.9013e-31	0.339688	0.638	0.083	1.42791e-26	Glomeruli	ANXA1
PDLIM2	1.76018e-31	0.339671	0.617	0.077	6.44245e-27	Glomeruli	PDLIM2
ENPEP	9.90633e-15	0.336891	0.83	0.226	3.62581e-10	Glomeruli	ENPEP
GAS1	2.80421e-23	0.336644	0.596	0.094	1.02637e-18	Glomeruli	GAS1
TSPAN2	3.30437e-57	0.335502	0.596	0.036	1.20943e-52	Glomeruli	TSPAN2
BMPR2	4.41932e-28	0.334398	0.638	0.092	1.61751e-23	Glomeruli	BMPR2
NES	1.33222e-27	0.3292	0.638	0.093	4.87606e-23	Glomeruli	NES
CLDN51	4.7728e-37	0.32744	0.617	0.065	1.74689e-32	Glomeruli	CLDN5
MYL12B1	1.21322e-06	0.323041	0.936	0.445	0.0444049	Glomeruli	MYL12B
RAMP2	7.77838e-42	0.321635	0.532	0.043	2.84696e-37	Glomeruli	RAMP2
NECTIN2	1.50238e-28	0.318156	0.638	0.092	5.49888e-24	Glomeruli	NECTIN2
FRY	1.34247e-22	0.316359	0.489	0.07	4.91356e-18	Glomeruli	FRY
TM4SF11	6.88921e-21	0.315428	0.574	0.099	2.52152e-16	Glomeruli	TM4SF1
ITGB5	2.61635e-15	0.315349	0.723	0.185	9.5761e-11	Glomeruli	ITGB5
SLC44A2	3.37493e-15	0.310702	0.702	0.179	1.23526e-10	Glomeruli	SLC44A2
LAMB2	6.7022e-15	0.309869	0.723	0.182	2.45307e-10	Glomeruli	LAMB2
SYNE1	6.79098e-19	0.309803	0.787	0.176	2.48557e-14	Glomeruli	SYNE1
CHRDL1	1.01258e-32	0.308665	0.66	0.083	3.70616e-28	Glomeruli	CHRDL1
FAM43A	1.63081e-40	0.306207	0.468	0.033	5.96892e-36	Glomeruli	FAM43A
HEG11	1.54869e-20	0.303511	0.617	0.111	5.66837e-16	Glomeruli	HEG1
SERPING1	3.2794e-13	0.302258	0.723	0.202	1.20029e-08	Glomeruli	SERPING1
SRGN1	1.08493e-09	0.302024	0.723	0.243	3.97094e-05	Glomeruli	SRGN
FSTL11	6.54794e-13	0.299671	0.809	0.234	2.39661e-08	Glomeruli	FSTL1
MTSS1	5.20413e-23	0.299204	0.638	0.11	1.90476e-18	Glomeruli	MTSS1
MYO1C	2.66533e-30	0.297038	0.66	0.091	9.75538e-26	Glomeruli	MYO1C
CAPN2	2.82775e-15	0.295482	0.83	0.223	1.03498e-10	Glomeruli	CAPN2
MGAT5	3.09068e-40	0.29541	0.638	0.063	1.13122e-35	Glomeruli	MGAT5
LHFPL61	3.89995e-22	0.29448	0.511	0.077	1.42742e-17	Glomeruli	LHFPL6
FAM89A	1.74063e-65	0.294191	0.553	0.025	6.37087e-61	Glomeruli	FAM89A
PEA15	2.9515e-22	0.29322	0.681	0.126	1.08028e-17	Glomeruli	PEA15
CYB5R3	1.5975e-19	0.292322	0.681	0.14	5.84702e-15	Glomeruli	CYB5R3
WT1	5.73841e-58	0.292184	0.489	0.022	2.10031e-53	Glomeruli	WT1
NFKBIA	3.7019e-12	0.290779	0.83	0.258	1.35493e-07	Glomeruli	NFKBIA
ESAM	5.99371e-29	0.289031	0.574	0.073	2.19376e-24	Glomeruli	ESAM
SPTBN1	1.11594e-11	0.287974	0.787	0.246	4.08447e-07	Glomeruli	SPTBN1
ANO6	2.15293e-19	0.287453	0.681	0.139	7.87992e-15	Glomeruli	ANO6
SULF1	3.39811e-30	0.286334	0.596	0.074	1.24374e-25	Glomeruli	SULF1
AL049838.1	1.00426e-47	0.285936	0.553	0.039	3.6757e-43	Glomeruli	AL049838.1
THSD7A	4.43293e-35	0.28482	0.489	0.044	1.6225e-30	Glomeruli	THSD7A
TNS2	8.16314e-24	0.283708	0.617	0.101	2.98779e-19	Glomeruli	TNS2
NPR1	1.43315e-55	0.283476	0.596	0.038	5.24546e-51	Glomeruli	NPR1
TPM41	1.4848e-20	0.283256	0.66	0.127	5.43453e-16	Glomeruli	TPM4
INMT	6.56391e-36	0.278159	0.489	0.043	2.40246e-31	Glomeruli	INMT
LOX	7.38117e-39	0.276971	0.447	0.032	2.70158e-34	Glomeruli	LOX
ARHGEF3	7.72212e-29	0.27371	0.511	0.058	2.82637e-24	Glomeruli	ARHGEF3
CALD11	6.59905e-09	0.27308	0.83	0.299	0.000241532	Glomeruli	CALD1
IFI61	6.57647e-15	0.271766	0.745	0.19	2.40705e-10	Glomeruli	IFI6
FRZB1	2.90123e-12	0.271671	0.638	0.173	1.06188e-07	Glomeruli	FRZB
ETS1	3.34916e-18	0.270693	0.447	0.071	1.22583e-13	Glomeruli	ETS1
SYNPO	3.81134e-26	0.268821	0.553	0.074	1.39499e-21	Glomeruli	SYNPO
PECAM11	7.84682e-22	0.267737	0.596	0.1	2.87201e-17	Glomeruli	PECAM1
VCL1	5.2659e-15	0.267603	0.681	0.168	1.92737e-10	Glomeruli	VCL
FLRT3	1.1795e-37	0.267361	0.468	0.036	4.3171e-33	Glomeruli	FLRT3
CRB2	1.15138e-45	0.266327	0.404	0.02	4.21416e-41	Glomeruli	CRB2
HLA-DRB5	7.57421e-22	0.26551	0.617	0.106	2.77224e-17	Glomeruli	HLA-DRB5
MAFB	1.11216e-34	0.264872	0.553	0.056	4.07063e-30	Glomeruli	MAFB
ARHGDIB	6.60021e-34	0.263804	0.553	0.057	2.41574e-29	Glomeruli	ARHGDIB
FOXC1	9.76299e-38	0.263743	0.426	0.029	3.57335e-33	Glomeruli	FOXC1
AC008264.2	3.51457e-56	0.260473	0.489	0.023	1.28637e-51	Glomeruli	AC008264.2
CD63	1.12655e-06	0.260247	0.872	0.374	0.0412327	Glomeruli	CD63
SERINC1	6.81307e-11	0.260205	0.83	0.27	2.49365e-06	Glomeruli	SERINC1
RRAS	5.09586e-29	0.258226	0.468	0.049	1.86514e-24	Glomeruli	RRAS
TAPBP	1.06337e-16	0.257457	0.681	0.156	3.89205e-12	Glomeruli	TAPBP
KLF9	7.66868e-16	0.253335	0.766	0.19	2.80681e-11	Glomeruli	KLF9
PARVA	1.40944e-22	0.253042	0.638	0.108	5.15869e-18	Glomeruli	PARVA
GBP4	4.98546e-35	0.252953	0.489	0.043	1.82473e-30	Glomeruli	GBP4
STAT1	6.08992e-17	0.250389	0.553	0.11	2.22897e-12	Glomeruli	STAT1
IGHG2	2.48275e-08	1.5021	0.8	0.096	0.00090871	Immune_cells	IGHG2
HLA-DPB1	1.13479e-10	1.24399	1	0.118	4.15344e-06	Immune_cells	HLA-DPB1
C1QA	4.84105e-07	1.23838	0.8	0.105	0.0177187	Immune_cells	C1QA
C1S	3.09889e-07	0.902346	0.8	0.106	0.0113423	Immune_cells	C1S
CFH	4.04042e-08	0.898453	0.8	0.091	0.00147883	Immune_cells	CFH
MCL1	4.97206e-07	0.774775	1	0.157	0.0181982	Immune_cells	MCL1
LYZ	5.10722e-24	0.751281	0.8	0.027	1.86929e-19	Immune_cells	LYZ
LAPTM5	2.73421e-11	0.696624	0.6	0.035	1.00075e-06	Immune_cells	LAPTM5
POLR2C	1.14263e-06	0.695635	0.6	0.064	0.0418213	Immune_cells	POLR2C
LSP1	4.32103e-30	0.614748	0.6	0.011	1.58154e-25	Immune_cells	LSP1
ATF3	1.82404e-13	0.610308	0.6	0.028	6.67615e-09	Immune_cells	ATF3
MYCBP2	4.76626e-12	0.59984	0.8	0.057	1.7445e-07	Immune_cells	MYCBP2
CPNE5	3.21225e-08	0.575125	0.4	0.022	0.00117572	Immune_cells	CPNE5
FKBP11	2.10912e-13	0.566189	0.4	0.013	7.7196e-09	Immune_cells	FKBP11
RGS1	2.58254e-13	0.531804	0.6	0.028	9.45235e-09	Immune_cells	RGS1
IL7R	1.55974e-17	0.530887	0.6	0.021	5.70881e-13	Immune_cells	IL7R
ZEB2	6.28906e-10	0.530804	0.8	0.069	2.30186e-05	Immune_cells	ZEB2
SPIN4	8.78313e-15	0.499847	0.4	0.011	3.21471e-10	Immune_cells	SPIN4
CAAP1	1.25445e-10	0.494803	0.8	0.064	4.59143e-06	Immune_cells	CAAP1
TRAM2-AS1	1.24195e-11	0.491567	0.4	0.015	4.54564e-07	Immune_cells	TRAM2-AS1
ANGPTL2	3.35498e-10	0.487451	0.4	0.017	1.22795e-05	Immune_cells	ANGPTL2
STK10	2.21451e-14	0.478648	0.6	0.026	8.10534e-10	Immune_cells	STK10
ARL5A	6.35728e-07	0.475564	0.6	0.059	0.0232683	Immune_cells	ARL5A
PHLDA1	1.66357e-07	0.464575	0.8	0.088	0.00608884	Immune_cells	PHLDA1
LHFPL62	1.48352e-07	0.463964	0.8	0.089	0.00542985	Immune_cells	LHFPL6
CYLD	1.09234e-06	0.451031	0.4	0.028	0.0399809	Immune_cells	CYLD
SNAI2	3.57908e-10	0.448779	0.6	0.039	1.30998e-05	Immune_cells	SNAI2
DPH5	1.11427e-06	0.44789	0.4	0.028	0.0407835	Immune_cells	DPH5
CLEC4E	1.67198e-38	0.436032	0.6	0.008	6.11961e-34	Immune_cells	CLEC4E
MANEA	4.69109e-08	0.435011	0.6	0.049	0.00171699	Immune_cells	MANEA
ITGA9	9.09532e-18	0.425057	0.6	0.021	3.32898e-13	Immune_cells	ITGA9
DERL3	4.50019e-19	0.418929	0.4	0.008	1.64711e-14	Immune_cells	DERL3
TXNRD2	2.03904e-07	0.407354	0.6	0.055	0.00746307	Immune_cells	TXNRD2
PAG1	6.26767e-10	0.406713	0.4	0.018	2.29403e-05	Immune_cells	PAG1
PTBP2	2.68508e-08	0.406397	0.6	0.048	0.000982765	Immune_cells	PTBP2
NHSL2	2.4967e-13	0.404329	0.4	0.013	9.13817e-09	Immune_cells	NHSL2
MS4A6A	1.44511e-10	0.401978	0.4	0.016	5.28924e-06	Immune_cells	MS4A6A
DGCR6L	2.53297e-07	0.398305	0.6	0.055	0.00927091	Immune_cells	DGCR6L
IKZF3	3.96022e-13	0.396748	0.4	0.013	1.44948e-08	Immune_cells	IKZF3
RNF217	6.20243e-11	0.396075	0.4	0.016	2.27015e-06	Immune_cells	RNF217
KIF1B	2.4182e-08	0.395567	0.6	0.047	0.000885086	Immune_cells	KIF1B
MAPKAPK3	7.79516e-07	0.3935	0.4	0.028	0.0285311	Immune_cells	MAPKAPK3
HLA-DOB	3.11904e-118	0.390534	0.4	0	1.1416e-113	Immune_cells	HLA-DOB
AC005674.2	3.62123e-40	0.385287	0.4	0.003	1.3254e-35	Immune_cells	AC005674.2
ELMOD3	6.2872e-08	0.383135	0.4	0.023	0.00230118	Immune_cells	ELMOD3
GUCY1A2	5.41224e-19	0.378149	0.4	0.008	1.98093e-14	Immune_cells	GUCY1A2
PELI1	1.59906e-07	0.378104	0.4	0.025	0.00585272	Immune_cells	PELI1
CEACAM1	8.86122e-09	0.377004	0.6	0.045	0.000324329	Immune_cells	CEACAM1
NFATC2	1.23747e-15	0.374819	0.4	0.01	4.52926e-11	Immune_cells	NFATC2
YJU2	4.06864e-12	0.373225	0.4	0.014	1.48916e-07	Immune_cells	YJU2
CLEC2D	2.31116e-08	0.370871	0.4	0.022	0.000845908	Immune_cells	CLEC2D
PROM1	6.92176e-08	0.367816	0.4	0.023	0.00253343	Immune_cells	PROM1
POM121	1.05255e-07	0.35181	0.4	0.024	0.00385245	Immune_cells	POM121
CACHD1	5.35351e-07	0.35151	0.4	0.027	0.0195944	Immune_cells	CACHD1
IGHD	1.2625e-59	0.349409	0.4	0.001	4.62088e-55	Immune_cells	IGHD
AC112484.3	5.45305e-48	0.348554	0.4	0.002	1.99587e-43	Immune_cells	AC112484.3
ITGB2	1.33167e-06	0.34485	0.4	0.028	0.0487405	Immune_cells	ITGB2
POU2AF1	6.50645e-19	0.342594	0.4	0.008	2.38143e-14	Immune_cells	POU2AF1
C12orf45	1.10185e-12	0.336488	0.4	0.013	4.03288e-08	Immune_cells	C12orf45
SLC2A4	1.65994e-11	0.335623	0.4	0.015	6.07555e-07	Immune_cells	SLC2A4
JAM2	1.19757e-11	0.333312	0.4	0.015	4.38322e-07	Immune_cells	JAM2
TMEM88	4.77902e-09	0.333209	0.4	0.02	0.000174917	Immune_cells	TMEM88
MED6	3.05581e-08	0.330835	0.4	0.022	0.00111846	Immune_cells	MED6
CTBP1-DT	1.3526e-10	0.329481	0.4	0.016	4.95066e-06	Immune_cells	CTBP1-DT
MCOLN1	5.63859e-09	0.32789	0.4	0.02	0.000206378	Immune_cells	MCOLN1
TTLL5	1.38496e-11	0.326921	0.4	0.015	5.06909e-07	Immune_cells	TTLL5
CD320	3.38585e-09	0.324776	0.4	0.019	0.000123925	Immune_cells	CD320
TRIL	2.25276e-08	0.324332	0.4	0.022	0.000824533	Immune_cells	TRIL
PRAF2	5.49999e-07	0.323703	0.4	0.028	0.0201305	Immune_cells	PRAF2
NAGA	1.05255e-07	0.323591	0.4	0.024	0.00385245	Immune_cells	NAGA
ZNF598	7.08985e-08	0.320487	0.4	0.023	0.00259495	Immune_cells	ZNF598
PBX3	7.08985e-08	0.316377	0.4	0.023	0.00259495	Immune_cells	PBX3
ADRA2C	2.71026e-07	0.315166	0.4	0.025	0.00991983	Immune_cells	ADRA2C
SNAP29	5.82021e-07	0.313832	0.4	0.027	0.0213026	Immune_cells	SNAP29
INTS9	3.82337e-08	0.311603	0.4	0.022	0.00139939	Immune_cells	INTS9
C17orf97	7.26188e-08	0.309225	0.4	0.023	0.00265792	Immune_cells	C17orf97
UPF3B	4.75962e-07	0.308778	0.4	0.026	0.0174207	Immune_cells	UPF3B
CD53	2.36527e-24	0.308329	0.4	0.006	8.65711e-20	Immune_cells	CD53
CCR2	6.40052e-48	0.3062	0.4	0.002	2.34265e-43	Immune_cells	CCR2
LIMD2	9.20611e-15	0.304799	0.4	0.011	3.36953e-10	Immune_cells	LIMD2
PTRH2	1.01131e-14	0.303498	0.4	0.011	3.70149e-10	Immune_cells	PTRH2
IL2RG	1.86114e-24	0.303463	0.4	0.006	6.81195e-20	Immune_cells	IL2RG
ZNF653	1.20929e-16	0.299114	0.4	0.01	4.42614e-12	Immune_cells	ZNF653
METTL8	1.84989e-11	0.295144	0.4	0.015	6.77077e-07	Immune_cells	METTL8
EVI2A	1.58794e-15	0.293967	0.4	0.01	5.812e-11	Immune_cells	EVI2A
DPYSL3	8.51022e-10	0.291253	0.4	0.018	3.11483e-05	Immune_cells	DPYSL3
GIMAP4	3.46157e-08	0.284668	0.4	0.022	0.00126697	Immune_cells	GIMAP4
DEDD2	4.0122e-07	0.283294	0.4	0.026	0.014685	Immune_cells	DEDD2
LINC00685	1.59556e-10	0.282087	0.4	0.016	5.83992e-06	Immune_cells	LINC00685
OGFOD1	9.35914e-07	0.273	0.4	0.028	0.0342554	Immune_cells	OGFOD1
PREX1	2.83209e-07	0.271726	0.4	0.025	0.0103657	Immune_cells	PREX1
ANKS4B	1.18825e-09	0.271253	0.4	0.018	4.34912e-05	Immune_cells	ANKS4B
LHPP	2.71026e-07	0.267548	0.4	0.025	0.00991983	Immune_cells	LHPP
ETV5	9.74562e-07	0.267249	0.4	0.028	0.03567	Immune_cells	ETV5
CYB5R2	5.4165e-27	0.264744	0.4	0.005	1.98249e-22	Immune_cells	CYB5R2
ZNF586	4.39014e-12	0.260513	0.4	0.014	1.60684e-07	Immune_cells	ZNF586
CAPN10	5.30685e-12	0.255999	0.4	0.014	1.94236e-07	Immune_cells	CAPN10
LRRC8C	3.82248e-11	0.255915	0.4	0.016	1.39906e-06	Immune_cells	LRRC8C
PEG10	1.78432e-11	0.254809	0.4	0.015	6.53079e-07	Immune_cells	PEG10
IKZF1	1.61439e-14	0.253414	0.4	0.011	5.90884e-10	Immune_cells	IKZF1
HAUS2	2.03316e-08	0.250314	0.4	0.022	0.000744158	Immune_cells	HAUS2
HLA-DPA12	3.28847e-09	1.21032	1	0.107	0.000120361	Interstitium	HLA-DPA1
COL1A21	2.89655e-08	1.09316	1	0.12	0.00106017	Interstitium	COL1A2
FBLN11	1.26385e-08	0.999333	0.75	0.063	0.000462581	Interstitium	FBLN1
RGS11	6.09092e-17	0.916175	0.75	0.028	2.22934e-12	Interstitium	RGS1
ADAMTS11	2.93356e-09	0.896048	1	0.099	0.000107371	Interstitium	ADAMTS1
DEPP11	1.77858e-08	0.851601	1	0.109	0.000650979	Interstitium	DEPP1
XBP1	1.19193e-12	0.785832	1	0.071	4.36257e-08	Interstitium	XBP1
SETD7	2.80371e-07	0.737977	0.5	0.034	0.0102619	Interstitium	SETD7
CD40	3.62043e-08	0.692296	0.5	0.029	0.00132512	Interstitium	CD40
FOXJ3	2.14386e-08	0.663685	0.75	0.061	0.000784674	Interstitium	FOXJ3
SF3A3	7.25958e-11	0.657924	0.75	0.046	2.65708e-06	Interstitium	SF3A3
ADGRE5	3.43781e-12	0.627515	0.75	0.04	1.25827e-07	Interstitium	ADGRE5
MYO1C1	4.07e-08	0.622856	1	0.108	0.00148966	Interstitium	MYO1C
HCLS1	2.72451e-26	0.619558	1	0.031	9.97199e-22	Interstitium	HCLS1
ISLR	9.68542e-20	0.615086	0.75	0.024	3.54496e-15	Interstitium	ISLR
CCL21	2.62903e-17	0.597362	0.75	0.028	9.62252e-13	Interstitium	CCL21
MFGE81	2.26257e-08	0.586483	1	0.102	0.000828122	Interstitium	MFGE8
CXCR4	4.76297e-09	0.581365	0.75	0.055	0.00017433	Interstitium	CXCR4
BTG2	3.43874e-07	0.554998	1	0.118	0.0125861	Interstitium	BTG2
SSBP4	1.25883e-06	0.528316	0.75	0.078	0.0460746	Interstitium	SSBP4
CCNT2	1.62049e-10	0.522399	0.75	0.046	5.93117e-06	Interstitium	CCNT2
NAA50	1.95105e-08	0.498024	0.75	0.06	0.000714103	Interstitium	NAA50
UBR5	4.02265e-07	0.494277	0.75	0.071	0.0147233	Interstitium	UBR5
MAP3K6	1.54805e-18	0.49284	0.75	0.025	5.66603e-14	Interstitium	MAP3K6
ENPP1	1.05514e-15	0.484642	0.75	0.03	3.86193e-11	Interstitium	ENPP1
NIBAN1	1.80946e-09	0.482706	0.5	0.024	6.62281e-05	Interstitium	NIBAN1
RNF26	5.58046e-23	0.478301	0.75	0.02	2.0425e-18	Interstitium	RNF26
RCSD1	3.20518e-14	0.474557	0.5	0.015	1.17313e-09	Interstitium	RCSD1
IL4R	2.25093e-08	0.470583	0.75	0.06	0.000823862	Interstitium	IL4R
CD79B	7.12573e-56	0.468843	0.75	0.007	2.60809e-51	Interstitium	CD79B
WDR54	1.67875e-18	0.46385	0.75	0.025	6.14439e-14	Interstitium	WDR54
NOTCH21	1.71555e-09	0.461845	1	0.088	6.27909e-05	Interstitium	NOTCH2
XAF1	1.76178e-08	0.461168	0.75	0.058	0.000644828	Interstitium	XAF1
ABCA81	1.34296e-11	0.459456	1	0.072	4.91536e-07	Interstitium	ABCA8
CD441	1.17991e-06	0.445327	0.75	0.075	0.043186	Interstitium	CD44
CYBRD1	5.5616e-09	0.442437	0.75	0.055	0.00020356	Interstitium	CYBRD1
HIC1	1.52097e-23	0.441489	0.5	0.008	5.56692e-19	Interstitium	HIC1
FYTTD1	1.17734e-10	0.438578	0.75	0.047	4.30917e-06	Interstitium	FYTTD1
CCDC97	1.33644e-15	0.4368	0.5	0.013	4.89152e-11	Interstitium	CCDC97
SIGIRR	1.40943e-09	0.436435	1	0.086	5.15866e-05	Interstitium	SIGIRR
CSF1R	9.84562e-14	0.431913	0.5	0.016	3.6036e-09	Interstitium	CSF1R
LMCD1	1.10971e-06	0.431676	0.5	0.036	0.0406166	Interstitium	LMCD1
COL3A1	1.7681e-07	0.431572	0.75	0.068	0.00647142	Interstitium	COL3A1
MBD2	2.88415e-07	0.429326	0.75	0.07	0.0105563	Interstitium	MBD2
TBPL1	2.60769e-07	0.427531	0.5	0.032	0.00954442	Interstitium	TBPL1
SYT11	3.64995e-17	0.427508	0.5	0.012	1.33592e-12	Interstitium	SYT11
BTF3L4	1.25532e-06	0.425499	0.75	0.076	0.0459459	Interstitium	BTF3L4
MAP4K4	7.70961e-07	0.423548	0.5	0.035	0.028218	Interstitium	MAP4K4
ATIC	3.7064e-13	0.420363	0.75	0.037	1.35658e-08	Interstitium	ATIC
DDX41	4.25772e-20	0.415072	0.75	0.023	1.55837e-15	Interstitium	DDX41
CLEC11A	3.96606e-18	0.414203	0.75	0.026	1.45162e-13	Interstitium	CLEC11A
ARPC1B	9.36742e-08	0.409067	0.75	0.066	0.00342857	Interstitium	ARPC1B
HLA-DMA	2.37454e-08	0.408589	0.75	0.06	0.000869106	Interstitium	HLA-DMA
ARHGAP15	1.4083e-23	0.405735	0.5	0.008	5.15451e-19	Interstitium	ARHGAP15
PLAC9	4.15799e-15	0.400663	0.75	0.031	1.52187e-10	Interstitium	PLAC9
PPP1R15B	5.84186e-10	0.394825	0.75	0.049	2.13818e-05	Interstitium	PPP1R15B
KIF13A	4.2384e-09	0.392051	0.75	0.055	0.00015513	Interstitium	KIF13A
SS18L2	1.14939e-09	0.381918	0.75	0.05	4.20689e-05	Interstitium	SS18L2
BCL6	1.14542e-17	0.38179	0.75	0.026	4.19237e-13	Interstitium	BCL6
CYTH4	3.60752e-50	0.381555	0.5	0.003	1.32039e-45	Interstitium	CYTH4
STX16	7.49305e-08	0.378834	0.75	0.063	0.00274253	Interstitium	STX16
SIN3B	3.32493e-08	0.378578	0.75	0.06	0.00121696	Interstitium	SIN3B
KANK4	1.19991e-27	0.375566	0.5	0.007	4.3918e-23	Interstitium	KANK4
PARP12	5.76617e-12	0.375023	0.75	0.04	2.11048e-07	Interstitium	PARP12
INIP	6.36299e-07	0.366319	0.5	0.034	0.0232892	Interstitium	INIP
GPSM3	5.15505e-11	0.365729	0.5	0.02	1.8868e-06	Interstitium	GPSM3
CD3E	1.72536e-27	0.363296	0.5	0.007	6.315e-23	Interstitium	CD3E
NUTM2B-AS1	2.22335e-11	0.358206	0.5	0.019	8.13769e-07	Interstitium	NUTM2B-AS1
PBRM1	2.63676e-09	0.357189	0.75	0.052	9.65082e-05	Interstitium	PBRM1
MAPKAPK5	7.3211e-07	0.353668	0.75	0.073	0.0267959	Interstitium	MAPKAPK5
TRIM22	8.09845e-09	0.351566	0.75	0.055	0.000296411	Interstitium	TRIM22
MFSD6	1.85084e-10	0.349472	0.75	0.047	6.77427e-06	Interstitium	MFSD6
ANKH	6.7727e-12	0.348163	0.75	0.04	2.47888e-07	Interstitium	ANKH
CD14	3.03059e-08	0.346979	0.5	0.028	0.00110923	Interstitium	CD14
TYROBP	1.38855e-08	0.345308	0.5	0.027	0.000508223	Interstitium	TYROBP
CACHD11	1.5422e-08	0.344132	0.5	0.027	0.000564461	Interstitium	CACHD1
ZNF830	1.11427e-08	0.343661	0.5	0.026	0.000407834	Interstitium	ZNF830
RHOT1	1.53822e-07	0.343255	0.5	0.031	0.00563005	Interstitium	RHOT1
ZNF580	8.21434e-07	0.342422	0.5	0.036	0.0300653	Interstitium	ZNF580
IRGQ	2.38677e-07	0.340839	0.5	0.032	0.00873583	Interstitium	IRGQ
COL14A1	5.36589e-08	0.340547	0.5	0.028	0.00196397	Interstitium	COL14A1
GIT1	4.41063e-07	0.339216	0.5	0.033	0.0161434	Interstitium	GIT1
ITGAX	2.52583e-33	0.336949	0.5	0.005	9.24478e-29	Interstitium	ITGAX
ADAMTSL2	3.7834e-09	0.333054	0.75	0.053	0.000138476	Interstitium	ADAMTSL2
PELI11	4.03089e-09	0.331218	0.5	0.025	0.000147535	Interstitium	PELI1
SERPINE1	7.28338e-09	0.331011	0.75	0.055	0.000266579	Interstitium	SERPINE1
NFKB2	1.1656e-07	0.330252	0.5	0.03	0.00426621	Interstitium	NFKB2
TMEM45A	7.39874e-15	0.328131	0.5	0.014	2.70801e-10	Interstitium	TMEM45A
NIPAL2	9.70817e-12	0.326233	0.5	0.019	3.55329e-07	Interstitium	NIPAL2
NAALADL2	1.40374e-12	0.325276	0.5	0.017	5.13784e-08	Interstitium	NAALADL2
SOCS7	1.89708e-07	0.324789	0.5	0.031	0.00694351	Interstitium	SOCS7
DUSP11	1.25318e-09	0.324477	0.5	0.023	4.58677e-05	Interstitium	DUSP11
PDZRN3	4.46386e-12	0.320205	0.5	0.018	1.63382e-07	Interstitium	PDZRN3
PFKP	4.47945e-07	0.319323	0.75	0.07	0.0163952	Interstitium	PFKP
LRRC25	1.10461e-37	0.319026	0.5	0.004	4.04297e-33	Interstitium	LRRC25
CYB561A3	6.17099e-09	0.318657	0.5	0.025	0.000225864	Interstitium	CYB561A3
NLRX1	3.14952e-10	0.314658	0.5	0.022	1.15276e-05	Interstitium	NLRX1
SVEP1	2.64115e-08	0.314378	0.5	0.028	0.000966688	Interstitium	SVEP1
IL10RA	8.04955e-11	0.31075	0.5	0.02	2.94622e-06	Interstitium	IL10RA
AP5B1	2.49833e-20	0.307844	0.5	0.01	9.14414e-16	Interstitium	AP5B1
APOLD1	1.2074e-08	0.305232	0.5	0.026	0.000441921	Interstitium	APOLD1
ATAD2	3.83326e-19	0.304574	0.5	0.01	1.40301e-14	Interstitium	ATAD2
IFT43	3.4049e-07	0.303209	0.5	0.033	0.0124623	Interstitium	IFT43
FYB1	7.39874e-15	0.302204	0.5	0.014	2.70801e-10	Interstitium	FYB1
DNM3OS	1.24542e-12	0.302071	0.5	0.017	4.55835e-08	Interstitium	DNM3OS
LMOD11	2.47035e-07	0.300897	0.5	0.031	0.00904173	Interstitium	LMOD1
TC2N	3.67176e-14	0.300748	0.5	0.015	1.3439e-09	Interstitium	TC2N
LCLAT1	1.40374e-12	0.297908	0.5	0.017	5.13784e-08	Interstitium	LCLAT1
SERPINF1	5.08522e-17	0.296578	0.5	0.012	1.86124e-12	Interstitium	SERPINF1
LANCL2	1.73126e-07	0.29627	0.5	0.031	0.00633658	Interstitium	LANCL2
AL022311.1	5.58909e-13	0.294554	0.5	0.016	2.04566e-08	Interstitium	AL022311.1
BET1	5.22741e-09	0.293752	0.5	0.025	0.000191328	Interstitium	BET1
HSPB6	7.5183e-11	0.293312	0.5	0.02	2.75177e-06	Interstitium	HSPB6
C3AR1	3.14952e-10	0.292801	0.5	0.022	1.15276e-05	Interstitium	C3AR1
RBM38	2.77052e-10	0.292796	0.5	0.022	1.01404e-05	Interstitium	RBM38
USP54	5.49539e-10	0.292289	0.5	0.022	2.01137e-05	Interstitium	USP54
TAPBPL	1.60901e-09	0.291016	0.5	0.024	5.88912e-05	Interstitium	TAPBPL
NAGA1	2.22032e-09	0.290273	0.5	0.024	8.12661e-05	Interstitium	NAGA
TRBC2	1.40279e-11	0.288195	0.5	0.019	5.13437e-07	Interstitium	TRBC2
KBTBD2	2.86087e-10	0.287459	0.5	0.022	1.04711e-05	Interstitium	KBTBD2
MCU	2.70926e-08	0.286941	0.5	0.028	0.000991615	Interstitium	MCU
POU6F1	8.91591e-11	0.285369	0.5	0.02	3.26331e-06	Interstitium	POU6F1
HGF	4.06543e-10	0.284431	0.5	0.022	1.48799e-05	Interstitium	HGF
C11orf95	3.63328e-07	0.281492	0.5	0.033	0.0132982	Interstitium	C11orf95
CD163	3.78559e-11	0.280012	0.5	0.019	1.38556e-06	Interstitium	CD163
PAK1	1.44062e-07	0.276591	0.5	0.031	0.00527283	Interstitium	PAK1
RPE	3.11029e-07	0.274243	0.5	0.032	0.011384	Interstitium	RPE
ZDHHC20	2.78622e-07	0.272928	0.5	0.032	0.0101978	Interstitium	ZDHHC20
TGFB1	8.85205e-07	0.271584	0.5	0.034	0.0323994	Interstitium	TGFB1
DGKD	2.12604e-07	0.270226	0.5	0.031	0.00778152	Interstitium	DGKD
IFFO1	9.80607e-07	0.268605	0.5	0.034	0.0358912	Interstitium	IFFO1
NUP93	1.75718e-09	0.265315	0.5	0.024	6.43145e-05	Interstitium	NUP93
EXOC8	1.42668e-10	0.264758	0.5	0.021	5.22178e-06	Interstitium	EXOC8
FCGR2A	5.6689e-10	0.263462	0.5	0.022	2.07488e-05	Interstitium	FCGR2A
FMO2	5.8394e-09	0.260253	0.5	0.025	0.000213728	Interstitium	FMO2
REC8	7.49107e-10	0.259877	0.5	0.022	2.74181e-05	Interstitium	REC8
PPP3CA	3.07615e-08	0.259823	0.5	0.028	0.0011259	Interstitium	PPP3CA
BAK1	1.11427e-08	0.258425	0.5	0.026	0.000407834	Interstitium	BAK1
FBXO31	8.43012e-07	0.254486	0.5	0.034	0.0308551	Interstitium	FBXO31
UMOD	3.20744e-12	1.79696	0.876	0.695	1.17396e-07	Loop_of_Henle	UMOD
SLC12A1	1.78302e-13	1.25451	0.639	0.336	6.52605e-09	Loop_of_Henle	SLC12A1
KNG11	7.6967e-27	1.14089	0.835	0.432	2.81707e-22	Loop_of_Henle	KNG1
SLC12A31	7.21027e-10	1.06386	0.722	0.491	2.63903e-05	Loop_of_Henle	SLC12A3
SPP1	1.86483e-10	0.882873	0.969	0.899	6.82546e-06	Loop_of_Henle	SPP1
EGF	1.24896e-18	0.709506	0.67	0.268	4.57132e-14	Loop_of_Henle	EGF
ATP1A11	6.06782e-13	0.676562	0.876	0.694	2.22088e-08	Loop_of_Henle	ATP1A1
KCNJ1	1.14514e-19	0.651087	0.711	0.281	4.19131e-15	Loop_of_Henle	KCNJ1
CLCNKB2	1.40443e-11	0.576204	0.784	0.492	5.14037e-07	Loop_of_Henle	CLCNKB
SERPINA5	2.00169e-09	0.541205	0.557	0.281	7.3264e-05	Loop_of_Henle	SERPINA5
CKB	3.55249e-10	0.492587	0.701	0.387	1.30025e-05	Loop_of_Henle	CKB
TMEM52B	2.24939e-07	0.466738	0.608	0.387	0.00823299	Loop_of_Henle	TMEM52B
CLDN16	8.89186e-20	0.425197	0.309	0.056	3.25451e-15	Loop_of_Henle	CLDN16
PPP1R1A	3.26752e-28	0.422857	0.351	0.05	1.19594e-23	Loop_of_Henle	PPP1R1A
GSTM3	6.9995e-14	0.421237	0.505	0.182	2.56189e-09	Loop_of_Henle	GSTM3
ACSL4	4.0191e-09	0.411116	0.557	0.265	0.000147103	Loop_of_Henle	ACSL4
CDH161	1.28665e-06	0.394435	0.773	0.514	0.0470927	Loop_of_Henle	CDH16
TPI1	4.85989e-09	0.381975	0.619	0.316	0.000177877	Loop_of_Henle	TPI1
CYSTM1	4.01223e-07	0.327693	0.577	0.304	0.0146852	Loop_of_Henle	CYSTM1
NUDT4	9.54426e-07	0.326766	0.598	0.328	0.0349329	Loop_of_Henle	NUDT4
DUSP9	1.60433e-14	0.325494	0.392	0.111	5.87202e-10	Loop_of_Henle	DUSP9
POU3F3	1.21187e-07	0.273199	0.423	0.18	0.00443556	Loop_of_Henle	POU3F3
USP2	2.68832e-12	0.259839	0.433	0.14	9.83952e-08	Loop_of_Henle	USP2
DNASE1	6.08052e-11	0.25522	0.299	0.087	2.22553e-06	Loop_of_Henle	DNASE1
MFSD4A	2.09447e-12	0.253456	0.299	0.078	7.66596e-08	Loop_of_Henle	MFSD4A
GPX3	4.74171e-119	1.13558	0.999	1	1.73551e-114	Proximal_Tubule	GPX3
PTH1R	6.06199e-49	0.713912	0.925	0.858	2.21875e-44	Proximal_Tubule	PTH1R
LRP2	7.51978e-36	0.713443	0.725	0.505	2.75231e-31	Proximal_Tubule	LRP2
ALDOB	2.48285e-27	0.67694	0.611	0.402	9.08748e-23	Proximal_Tubule	ALDOB
PDZK1IP1	1.57079e-29	0.634122	0.672	0.468	5.74924e-25	Proximal_Tubule	PDZK1IP1
ACSM2A	1.95211e-23	0.583651	0.408	0.177	7.14493e-19	Proximal_Tubule	ACSM2A
SLC5A12	1.4702e-22	0.571923	0.49	0.262	5.38107e-18	Proximal_Tubule	SLC5A12
APOE	1.08868e-25	0.569585	0.773	0.675	3.98467e-21	Proximal_Tubule	APOE
SLC7A8	8.6107e-20	0.564324	0.598	0.45	3.1516e-15	Proximal_Tubule	SLC7A8
GATM	5.83081e-22	0.562979	0.582	0.394	2.13413e-17	Proximal_Tubule	GATM
ACSM2B	5.33045e-23	0.551666	0.452	0.234	1.951e-18	Proximal_Tubule	ACSM2B
PCK1	2.44761e-17	0.535792	0.551	0.396	8.9585e-13	Proximal_Tubule	PCK1
MIOX	6.47161e-21	0.530962	0.516	0.307	2.36867e-16	Proximal_Tubule	MIOX
ANPEP	4.32133e-17	0.500901	0.49	0.322	1.58165e-12	Proximal_Tubule	ANPEP
FTL	1.14638e-28	0.479279	0.912	0.915	4.19588e-24	Proximal_Tubule	FTL
CUBN	3.87263e-18	0.469036	0.39	0.199	1.41742e-13	Proximal_Tubule	CUBN
PAH	2.38004e-15	0.452833	0.473	0.302	8.71117e-11	Proximal_Tubule	PAH
ASS1	1.85634e-15	0.447839	0.503	0.347	6.79438e-11	Proximal_Tubule	ASS1
PRODH2	1.04138e-13	0.429973	0.345	0.191	3.81157e-09	Proximal_Tubule	PRODH2
SLC6A19	9.74772e-16	0.429156	0.403	0.228	3.56776e-11	Proximal_Tubule	SLC6A19
UGT2B7	4.34422e-11	0.427158	0.403	0.276	1.59003e-06	Proximal_Tubule	UGT2B7
CYP3A5	4.14651e-14	0.417884	0.329	0.165	1.51766e-09	Proximal_Tubule	CYP3A5
RNF186	1.10377e-13	0.408484	0.353	0.19	4.03992e-09	Proximal_Tubule	RNF186
CXCL14	1.86143e-11	0.395262	0.496	0.373	6.81304e-07	Proximal_Tubule	CXCL14
CTSB	1.68945e-07	0.393694	0.559	0.535	0.00618355	Proximal_Tubule	CTSB
FTCD	4.18313e-15	0.393138	0.296	0.129	1.53107e-10	Proximal_Tubule	FTCD
CMBL	4.69919e-12	0.386452	0.559	0.45	1.71995e-07	Proximal_Tubule	CMBL
KCNJ15	2.15452e-08	0.385105	0.4	0.296	0.000788576	Proximal_Tubule	KCNJ15
SLC13A3	2.74636e-12	0.384816	0.418	0.267	1.0052e-07	Proximal_Tubule	SLC13A3
MT1G	4.94615e-09	0.378836	0.582	0.513	0.000181034	Proximal_Tubule	MT1G
SLC16A9	7.25773e-08	0.378487	0.454	0.364	0.0026564	Proximal_Tubule	SLC16A9
MTRNR2L12	5.81921e-07	0.338101	0.842	0.818	0.0212989	Proximal_Tubule	MTRNR2L12
PEBP1	2.48407e-09	0.326441	0.686	0.661	9.09196e-05	Proximal_Tubule	PEBP1
GSTA1	3.70762e-08	0.31346	0.279	0.174	0.00135703	Proximal_Tubule	GSTA1
MGST1	8.5581e-08	0.296796	0.345	0.234	0.00313235	Proximal_Tubule	MGST1
PAPLN	1.13351e-07	0.284161	0.296	0.186	0.00414875	Proximal_Tubule	PAPLN
TAGLN	2.06818e-22	1.63111	0.875	0.231	7.56976e-18	Vessels	TAGLN
MGP	3.8324e-16	1.42644	0.969	0.447	1.4027e-11	Vessels	MGP
RGS5	6.30438e-23	1.42578	0.875	0.226	2.30747e-18	Vessels	RGS5
VIM	1.29156e-13	1.36613	0.906	0.426	4.72724e-09	Vessels	VIM
MYH11	1.18068e-33	1.32024	0.844	0.123	4.32141e-29	Vessels	MYH11
SPARCL1	4.10482e-26	1.28537	0.875	0.185	1.5024e-21	Vessels	SPARCL1
CRIP1	1.7271e-31	1.22188	0.812	0.127	6.32137e-27	Vessels	CRIP1
MYL9	1.53028e-12	1.2035	0.906	0.445	5.60098e-08	Vessels	MYL9
ACTA2	9.29062e-16	1.18323	0.844	0.27	3.40046e-11	Vessels	ACTA2
MCAM	1.73864e-27	1.17162	0.781	0.132	6.3636e-23	Vessels	MCAM
ADIRF	1.13115e-15	1.12034	0.844	0.267	4.14014e-11	Vessels	ADIRF
C11orf96	4.95858e-27	1.09869	0.844	0.154	1.81489e-22	Vessels	C11orf96
CLU	1.75272e-09	0.949938	0.75	0.334	6.41512e-05	Vessels	CLU
PLN	1.41898e-21	0.912846	0.625	0.102	5.1936e-17	Vessels	PLN
FLNA	2.10638e-12	0.886966	0.719	0.225	7.70955e-08	Vessels	FLNA
FN1	5.28654e-23	0.870846	0.625	0.094	1.93493e-18	Vessels	FN1
ELN	4.31438e-36	0.869029	0.625	0.056	1.57911e-31	Vessels	ELN
DSTN	2.71089e-10	0.854643	0.906	0.453	9.92214e-06	Vessels	DSTN
CSRP1	7.41035e-15	0.820102	0.781	0.222	2.71226e-10	Vessels	CSRP1
AEBP1	2.75103e-11	0.806541	0.531	0.131	1.0069e-06	Vessels	AEBP1
JAG1	8.82648e-12	0.784849	0.719	0.216	3.23058e-07	Vessels	JAG1
LBH	1.08643e-10	0.764111	0.625	0.191	3.97645e-06	Vessels	LBH
ACTB	2.43901e-08	0.762435	0.969	0.788	0.000892703	Vessels	ACTB
BGN	1.6156e-11	0.760027	0.688	0.212	5.91326e-07	Vessels	BGN
NOTCH3	3.38334e-12	0.747006	0.625	0.167	1.23834e-07	Vessels	NOTCH3
SOD3	8.19266e-22	0.744892	0.625	0.098	2.9986e-17	Vessels	SOD3
EPAS1	8.89706e-08	0.728036	0.906	0.508	0.00325641	Vessels	EPAS1
MFGE8	3.50464e-16	0.705601	0.531	0.094	1.28273e-11	Vessels	MFGE8
TPM1	5.66853e-10	0.6983	0.781	0.293	2.07474e-05	Vessels	TPM1
SERPINE2	9.71662e-23	0.685677	0.469	0.052	3.55638e-18	Vessels	SERPINE2
A2M	7.41796e-07	0.682847	0.938	0.633	0.0271505	Vessels	A2M
DEPP1	8.44729e-17	0.659493	0.562	0.101	3.09179e-12	Vessels	DEPP1
TIMP2	2.49104e-08	0.652072	0.75	0.296	0.000911745	Vessels	TIMP2
CCDC3	1.73319e-49	0.630653	0.469	0.019	6.34363e-45	Vessels	CCDC3
CRIP2	2.68067e-07	0.604478	0.531	0.181	0.00981151	Vessels	CRIP2
FSTL1	1.74295e-10	0.597847	0.75	0.242	6.37936e-06	Vessels	FSTL1
LTBP4	6.70322e-10	0.586778	0.625	0.189	2.45344e-05	Vessels	LTBP4
RERGL	1.56719e-15	0.572644	0.406	0.057	5.73608e-11	Vessels	RERGL
CAVIN1	7.34359e-13	0.562426	0.562	0.127	2.68783e-08	Vessels	CAVIN1
TPM2	6.26683e-12	0.559139	0.531	0.121	2.29372e-07	Vessels	TPM2
CSPG4	9.28563e-24	0.532237	0.469	0.048	3.39863e-19	Vessels	CSPG4
HEG1	5.85517e-09	0.525712	0.469	0.12	0.000214305	Vessels	HEG1
FBLN2	5.36951e-36	0.503317	0.375	0.018	1.9653e-31	Vessels	FBLN2
CAV1	3.04808e-17	0.48342	0.469	0.066	1.11563e-12	Vessels	CAV1
CPE	2.27707e-12	0.480687	0.375	0.061	8.33432e-08	Vessels	CPE
PLPP1	1.39042e-09	0.463596	0.594	0.168	5.08909e-05	Vessels	PLPP1
RCAN2	3.0037e-07	0.453398	0.406	0.114	0.0109938	Vessels	RCAN2
TPM4	4.96317e-10	0.453045	0.531	0.136	1.81657e-05	Vessels	TPM4
PPP1R12B	6.2773e-13	0.445762	0.531	0.108	2.29756e-08	Vessels	PPP1R12B
PECAM1	1.34814e-08	0.42506	0.438	0.109	0.000493432	Vessels	PECAM1
LTBP1	5.29221e-13	0.42132	0.375	0.057	1.937e-08	Vessels	LTBP1
LDB3	3.7071e-29	0.404891	0.312	0.015	1.35683e-24	Vessels	LDB3
FHL1	2.62774e-13	0.39612	0.438	0.074	9.6178e-09	Vessels	FHL1
ABI3BP	4.0523e-17	0.391535	0.344	0.036	1.48318e-12	Vessels	ABI3BP
PTPRB	6.99651e-08	0.391197	0.469	0.131	0.00256079	Vessels	PTPRB
TINAGL1	7.59557e-07	0.385426	0.625	0.225	0.0278005	Vessels	TINAGL1
TBX2	2.98316e-11	0.38273	0.562	0.132	1.09187e-06	Vessels	TBX2
SLIT3	3.31739e-14	0.380581	0.438	0.07	1.2142e-09	Vessels	SLIT3
PTGIS	1.91574e-19	0.372382	0.344	0.031	7.01178e-15	Vessels	PTGIS
GJA4	8.1493e-14	0.370931	0.312	0.037	2.98272e-09	Vessels	GJA4
PALLD	1.8928e-08	0.369558	0.5	0.137	0.000692783	Vessels	PALLD
NRP1	1.12393e-06	0.365086	0.5	0.167	0.0411368	Vessels	NRP1
CNN1	1.34757e-24	0.359227	0.375	0.028	4.93223e-20	Vessels	CNN1
FZD7	7.55547e-09	0.352851	0.312	0.058	0.000276538	Vessels	FZD7
PDE5A	8.68091e-17	0.349734	0.375	0.043	3.1773e-12	Vessels	PDE5A
INF2	2.18428e-08	0.34684	0.406	0.096	0.00079947	Vessels	INF2
MFAP4	5.62823e-22	0.338284	0.375	0.032	2.05999e-17	Vessels	MFAP4
ID3	5.24774e-08	0.332675	0.344	0.076	0.00192073	Vessels	ID3
CD99	4.54133e-07	0.328643	0.375	0.098	0.0166217	Vessels	CD99
NOTCH2	3.09389e-07	0.328331	0.344	0.085	0.0113239	Vessels	NOTCH2
CALCRL	4.70856e-12	0.327036	0.312	0.044	1.72338e-07	Vessels	CALCRL
ACTN1	3.36319e-09	0.326263	0.406	0.089	0.000123096	Vessels	ACTN1
INPP5A	1.46825e-09	0.32508	0.344	0.064	5.37393e-05	Vessels	INPP5A
PMEPA1	1.00897e-10	0.324254	0.344	0.059	3.69293e-06	Vessels	PMEPA1
SORT1	6.33927e-07	0.316123	0.562	0.187	0.0232023	Vessels	SORT1
COL6A2	4.41765e-09	0.293566	0.375	0.079	0.00016169	Vessels	COL6A2
LHFPL6	9.6794e-07	0.29123	0.344	0.086	0.0354276	Vessels	LHFPL6
GJA5	6.14278e-09	0.289024	0.406	0.09	0.000224832	Vessels	GJA5
PPP1R14A	3.09034e-09	0.288397	0.312	0.057	0.00011311	Vessels	PPP1R14A
SYNM	4.5304e-12	0.285258	0.281	0.035	1.65817e-07	Vessels	SYNM
EMP2	1.18428e-11	0.285176	0.312	0.045	4.33457e-07	Vessels	EMP2
LMOD1	4.57233e-19	0.284056	0.312	0.026	1.67352e-14	Vessels	LMOD1
TGFB1I1	9.22338e-11	0.280641	0.281	0.04	3.37585e-06	Vessels	TGFB1I1
MAP3K20	4.70075e-11	0.2795	0.281	0.039	1.72052e-06	Vessels	MAP3K20
NTRK3	2.91645e-14	0.276425	0.281	0.029	1.06745e-09	Vessels	NTRK3
TM4SF1	4.15999e-08	0.271229	0.438	0.108	0.0015226	Vessels	TM4SF1
SLC7A2	5.50752e-08	0.26899	0.281	0.052	0.00201581	Vessels	SLC7A2
PTN	4.62813e-08	0.265507	0.281	0.052	0.00169394	Vessels	PTN
ITGA5	3.29462e-15	0.264848	0.312	0.033	1.20586e-10	Vessels	ITGA5
C1QTNF1	1.57844e-11	0.263356	0.312	0.044	5.77726e-07	Vessels	C1QTNF1
COL1A1	4.35752e-17	0.26238	0.281	0.024	1.59489e-12	Vessels	COL1A1

## Sheet: PatientC_LabTransConsensus_SigM
	p_val	avg_log2FC	pct.1	pct.2	p_val_adj	cluster	gene
HSD11B2	1.7582e-44	0.91336	0.97	0.709	6.43519e-40	Collecting_Duct	HSD11B2
KLK1	1.69954e-16	0.911572	0.708	0.438	6.2205e-12	Collecting_Duct	KLK1
RHCG	6.94294e-33	0.804546	0.861	0.5	2.54118e-28	Collecting_Duct	RHCG
CALB1	4.69084e-28	0.80409	0.955	0.77	1.71689e-23	Collecting_Duct	CALB1
SPINK1	4.19788e-26	0.733101	0.604	0.25	1.53646e-21	Collecting_Duct	SPINK1
MAL	1.41525e-29	0.702973	0.861	0.552	5.17996e-25	Collecting_Duct	MAL
SLC4A1	4.39914e-29	0.624944	0.743	0.319	1.61013e-24	Collecting_Duct	SLC4A1
DEFB1	3.64879e-20	0.62108	1	0.957	1.33549e-15	Collecting_Duct	DEFB1
AQP2	1.05256e-10	0.618357	0.728	0.48	3.85248e-06	Collecting_Duct	AQP2
ATP6AP2	6.92339e-23	0.604529	0.832	0.529	2.53403e-18	Collecting_Duct	ATP6AP2
TMEM213	4.37524e-30	0.592657	0.787	0.354	1.60138e-25	Collecting_Duct	TMEM213
RPL37A	3.1311e-19	0.586863	0.955	0.86	1.14602e-14	Collecting_Duct	RPL37A
HMGCS2	2.38958e-35	0.564131	0.678	0.242	8.7461e-31	Collecting_Duct	HMGCS2
ATP6V1G3	1.71302e-37	0.561856	0.599	0.172	6.26983e-33	Collecting_Duct	ATP6V1G3
RASD1	1.17879e-26	0.538322	0.683	0.283	4.31447e-22	Collecting_Duct	RASD1
CLCNKB	2.15778e-18	0.536035	0.866	0.57	7.89767e-14	Collecting_Duct	CLCNKB
HES1	6.66471e-11	0.53355	0.807	0.516	2.43935e-06	Collecting_Duct	HES1
IER3	4.85202e-24	0.511956	0.634	0.26	1.77589e-19	Collecting_Duct	IER3
MUC1	5.03879e-19	0.499974	0.866	0.523	1.84425e-14	Collecting_Duct	MUC1
RPS24	3.03177e-16	0.496131	0.876	0.648	1.10966e-11	Collecting_Duct	RPS24
LITAF	1.49365e-20	0.489654	0.812	0.458	5.46691e-16	Collecting_Duct	LITAF
SCNN1G	9.02403e-29	0.486083	0.574	0.188	3.30289e-24	Collecting_Duct	SCNN1G
RPL21	7.18195e-19	0.48051	0.96	0.8	2.62867e-14	Collecting_Duct	RPL21
ATP6V0B	1.60713e-19	0.479492	0.847	0.539	5.88226e-15	Collecting_Duct	ATP6V0B
AC019080.1	1.06328e-20	0.457916	0.629	0.284	3.89172e-16	Collecting_Duct	AC019080.1
SLC26A7	1.74384e-25	0.455348	0.629	0.233	6.38262e-21	Collecting_Duct	SLC26A7
RPL37	5.1165e-14	0.450298	0.936	0.778	1.87269e-09	Collecting_Duct	RPL37
ATP1B1	1.66185e-19	0.449115	0.995	0.952	6.08254e-15	Collecting_Duct	ATP1B1
CDH16	6.12845e-16	0.445711	0.95	0.743	2.24307e-11	Collecting_Duct	CDH16
LGALS3	6.69355e-22	0.444178	0.653	0.286	2.44991e-17	Collecting_Duct	LGALS3
ADGRF5	2.48742e-14	0.442691	0.842	0.553	9.10419e-10	Collecting_Duct	ADGRF5
MIF	1.16367e-15	0.435013	0.936	0.757	4.25914e-11	Collecting_Duct	MIF
RHBG	2.85463e-27	0.426947	0.564	0.182	1.04482e-22	Collecting_Duct	RHBG
GDF15	1.87081e-19	0.426081	0.46	0.171	6.84735e-15	Collecting_Duct	GDF15
RPS18	7.2476e-13	0.42321	0.916	0.719	2.6527e-08	Collecting_Duct	RPS18
RNASEK	4.90226e-18	0.42014	0.757	0.428	1.79428e-13	Collecting_Duct	RNASEK
DSG2	3.63259e-20	0.420094	0.629	0.274	1.32957e-15	Collecting_Duct	DSG2
SMIM5	8.62418e-29	0.416349	0.54	0.164	3.15654e-24	Collecting_Duct	SMIM5
PTGER3	2.80596e-16	0.413911	0.688	0.378	1.02701e-11	Collecting_Duct	PTGER3
RPLP1	1.54345e-12	0.405131	0.95	0.836	5.64919e-08	Collecting_Duct	RPLP1
SLC4A9	7.67793e-26	0.40273	0.51	0.158	2.8102e-21	Collecting_Duct	SLC4A9
RTN4	7.59815e-14	0.401119	0.891	0.633	2.781e-09	Collecting_Duct	RTN4
CLU	1.19552e-16	0.400579	0.708	0.356	4.37571e-12	Collecting_Duct	CLU
SCIN	5.39241e-25	0.400254	0.718	0.298	1.97368e-20	Collecting_Duct	SCIN
ATP6V0A4	3.54415e-22	0.399381	0.619	0.247	1.2972e-17	Collecting_Duct	ATP6V0A4
RPL17	2.00678e-09	0.395946	0.936	0.787	7.34502e-05	Collecting_Duct	RPL17
RPS6	7.74925e-16	0.395009	0.985	0.825	2.8363e-11	Collecting_Duct	RPS6
RPS29	4.24821e-11	0.392917	0.946	0.872	1.55489e-06	Collecting_Duct	RPS29
AQP3	4.73689e-14	0.390205	0.554	0.264	1.73375e-09	Collecting_Duct	AQP3
RPS23	9.40066e-10	0.389217	0.871	0.663	3.44074e-05	Collecting_Duct	RPS23
COX7C	3.10478e-10	0.386913	0.896	0.699	1.13638e-05	Collecting_Duct	COX7C
BTG2	6.04614e-15	0.381571	0.545	0.254	2.21295e-10	Collecting_Duct	BTG2
SLC25A5	2.60793e-10	0.380697	0.673	0.442	9.54529e-06	Collecting_Duct	SLC25A5
RPL31	2.23298e-10	0.378313	0.837	0.64	8.17293e-06	Collecting_Duct	RPL31
RPS15	7.61552e-11	0.376623	0.847	0.562	2.78735e-06	Collecting_Duct	RPS15
C12orf75	6.27204e-15	0.374987	0.619	0.311	2.29563e-10	Collecting_Duct	C12orf75
RPL41	3.70453e-12	0.372197	0.99	0.96	1.35589e-07	Collecting_Duct	RPL41
ATP5F1E	1.51958e-10	0.370016	0.906	0.675	5.56183e-06	Collecting_Duct	ATP5F1E
EPCAM	3.63412e-14	0.367817	0.698	0.392	1.33012e-09	Collecting_Duct	EPCAM
COX6C	2.66759e-10	0.360311	0.757	0.518	9.76364e-06	Collecting_Duct	COX6C
NR4A1	4.62717e-13	0.356998	0.688	0.369	1.69359e-08	Collecting_Duct	NR4A1
RPS7	2.8459e-10	0.356134	0.787	0.557	1.04163e-05	Collecting_Duct	RPS7
TMPRSS2	1.14237e-18	0.355186	0.584	0.252	4.18117e-14	Collecting_Duct	TMPRSS2
RPS4X	5.65684e-13	0.354109	0.916	0.713	2.07046e-08	Collecting_Duct	RPS4X
BSG	5.34941e-12	0.354108	0.822	0.56	1.95794e-07	Collecting_Duct	BSG
SCPEP1	7.78091e-15	0.353206	0.802	0.467	2.84789e-10	Collecting_Duct	SCPEP1
KRT7	1.73918e-22	0.351141	0.51	0.172	6.36556e-18	Collecting_Duct	KRT7
DMRT2	1.67806e-23	0.348784	0.436	0.13	6.14186e-19	Collecting_Duct	DMRT2
CLDN8	5.61631e-15	0.348531	0.728	0.387	2.05562e-10	Collecting_Duct	CLDN8
RPS3A	2.21123e-10	0.344201	0.911	0.744	8.09331e-06	Collecting_Duct	RPS3A
DUSP6	6.73322e-21	0.343754	0.564	0.217	2.46443e-16	Collecting_Duct	DUSP6
RPS28	5.04699e-09	0.339671	0.931	0.764	0.000184725	Collecting_Duct	RPS28
RPL7	2.54518e-11	0.339136	0.95	0.803	9.31562e-07	Collecting_Duct	RPL7
RPL34	7.87032e-11	0.337572	0.955	0.864	2.88061e-06	Collecting_Duct	RPL34
SLC8A1	7.72132e-19	0.336811	0.604	0.251	2.82608e-14	Collecting_Duct	SLC8A1
TACSTD2	6.33365e-19	0.336276	0.52	0.203	2.31818e-14	Collecting_Duct	TACSTD2
ARHGAP18	1.7674e-15	0.335385	0.594	0.278	6.46887e-11	Collecting_Duct	ARHGAP18
DHRS7	3.9549e-15	0.33413	0.614	0.303	1.44753e-10	Collecting_Duct	DHRS7
FOXI1	2.08429e-30	0.334066	0.45	0.109	7.6287e-26	Collecting_Duct	FOXI1
KIT	2.83379e-21	0.33289	0.446	0.142	1.0372e-16	Collecting_Duct	KIT
ATP5MG	5.88321e-11	0.332367	0.762	0.483	2.15331e-06	Collecting_Duct	ATP5MG
SCNN1A	2.31874e-11	0.331747	0.673	0.395	8.48683e-07	Collecting_Duct	SCNN1A
WFDC2	1.34486e-12	0.331723	0.579	0.295	4.92232e-08	Collecting_Duct	WFDC2
KCNJ1	7.60436e-14	0.33056	0.812	0.446	2.78327e-09	Collecting_Duct	KCNJ1
ATP6V1A	1.26345e-11	0.326537	0.678	0.399	4.62437e-07	Collecting_Duct	ATP6V1A
UQCRB	4.43126e-09	0.326011	0.792	0.55	0.000162189	Collecting_Duct	UQCRB
RPL28	1.51191e-08	0.325786	0.856	0.65	0.000553376	Collecting_Duct	RPL28
RPL23	1.18565e-09	0.325175	0.827	0.609	4.33958e-05	Collecting_Duct	RPL23
RPS21	1.15036e-08	0.322974	0.886	0.717	0.000421045	Collecting_Duct	RPS21
CD24	9.1126e-10	0.321286	0.995	0.86	3.3353e-05	Collecting_Duct	CD24
RPS8	5.52233e-08	0.320784	0.881	0.72	0.00202123	Collecting_Duct	RPS8
RPS27	3.73581e-09	0.319557	0.985	0.894	0.000136734	Collecting_Duct	RPS27
UQCR10	3.55747e-12	0.319549	0.733	0.425	1.30207e-07	Collecting_Duct	UQCR10
CA12	7.19539e-11	0.31929	0.965	0.875	2.63358e-06	Collecting_Duct	CA12
RPL38	8.76106e-08	0.317408	0.797	0.588	0.00320663	Collecting_Duct	RPL38
RPS12	6.63744e-07	0.316125	0.901	0.745	0.0242937	Collecting_Duct	RPS12
RPS2	4.78798e-09	0.314603	0.851	0.668	0.000175245	Collecting_Duct	RPS2
ATP6V0D2	5.48683e-15	0.312448	0.609	0.291	2.00824e-10	Collecting_Duct	ATP6V0D2
RPL14	9.53754e-08	0.312164	0.723	0.463	0.00349083	Collecting_Duct	RPL14
FXYD4	3.40986e-23	0.311541	0.411	0.117	1.24804e-18	Collecting_Duct	FXYD4
RPS25	1.74936e-07	0.311521	0.856	0.644	0.00640282	Collecting_Duct	RPS25
RPL8	2.28146e-09	0.311441	0.906	0.765	8.35038e-05	Collecting_Duct	RPL8
RPL24	1.37196e-07	0.311301	0.797	0.58	0.00502152	Collecting_Duct	RPL24
RPL26	1.62263e-07	0.309741	0.931	0.752	0.00593899	Collecting_Duct	RPL26
UQCR11	3.32353e-10	0.309447	0.787	0.501	1.21644e-05	Collecting_Duct	UQCR11
WNK1	3.02385e-11	0.309006	0.797	0.486	1.10676e-06	Collecting_Duct	WNK1
RCAN2	4.61073e-23	0.308125	0.535	0.183	1.68757e-18	Collecting_Duct	RCAN2
RPS14	1.91964e-07	0.305676	0.891	0.695	0.00702608	Collecting_Duct	RPS14
SCNN1B	1.0088e-34	0.304818	0.411	0.081	3.69232e-30	Collecting_Duct	SCNN1B
RPL36	1.25169e-09	0.304372	0.95	0.782	4.58131e-05	Collecting_Duct	RPL36
CDH1	5.47468e-16	0.303184	0.53	0.223	2.00379e-11	Collecting_Duct	CDH1
RAP1GAP	9.95362e-24	0.299298	0.515	0.166	3.64312e-19	Collecting_Duct	RAP1GAP
TOMM7	5.54378e-10	0.298775	0.728	0.462	2.02908e-05	Collecting_Duct	TOMM7
RPL6	1.06236e-10	0.298715	0.931	0.752	3.88835e-06	Collecting_Duct	RPL6
COX8A	3.39778e-09	0.295963	0.837	0.583	0.000124362	Collecting_Duct	COX8A
ATP6V1C2	1.45636e-26	0.295336	0.45	0.122	5.33041e-22	Collecting_Duct	ATP6V1C2
RPL5	6.78465e-10	0.290774	0.832	0.622	2.48325e-05	Collecting_Duct	RPL5
PIGQ	8.74992e-23	0.289335	0.569	0.198	3.20256e-18	Collecting_Duct	PIGQ
FXYD2	6.48414e-09	0.287843	1	0.996	0.000237326	Collecting_Duct	FXYD2
RPL15	1.35336e-06	0.286985	0.896	0.707	0.0495342	Collecting_Duct	RPL15
RPS15A	1.63611e-07	0.284897	0.777	0.521	0.00598831	Collecting_Duct	RPS15A
COX7B	2.14105e-09	0.282438	0.856	0.601	7.83647e-05	Collecting_Duct	COX7B
RPS27A	7.43932e-07	0.282141	0.911	0.768	0.0272287	Collecting_Duct	RPS27A
RPL30	1.77762e-07	0.281648	0.861	0.64	0.00650626	Collecting_Duct	RPL30
RPS17	7.59473e-08	0.281349	0.856	0.67	0.00277975	Collecting_Duct	RPS17
CA2	3.79902e-09	0.27965	0.921	0.735	0.000139048	Collecting_Duct	CA2
COX4I1	6.14136e-09	0.279471	0.842	0.641	0.00022478	Collecting_Duct	COX4I1
COX7A1	6.00268e-13	0.276589	0.54	0.254	2.19704e-08	Collecting_Duct	COX7A1
CHCHD10	2.06546e-09	0.273008	0.743	0.473	7.5598e-05	Collecting_Duct	CHCHD10
TMEM101	2.85203e-14	0.271676	0.54	0.239	1.04387e-09	Collecting_Duct	TMEM101
RPL12	2.13356e-08	0.268382	0.812	0.557	0.000780903	Collecting_Duct	RPL12
ATP6V1B1	3.6884e-15	0.267859	0.564	0.246	1.34999e-10	Collecting_Duct	ATP6V1B1
TMEM52B	3.35508e-07	0.265603	0.812	0.561	0.0122799	Collecting_Duct	TMEM52B
MXRA5	7.28598e-24	0.265092	0.351	0.086	2.66674e-19	Collecting_Duct	MXRA5
TMEM178A	2.27795e-12	0.259909	0.584	0.283	8.33751e-08	Collecting_Duct	TMEM178A
CD9	1.11444e-07	0.259818	0.842	0.61	0.00407896	Collecting_Duct	CD9
RPS3	4.96886e-08	0.259584	0.797	0.549	0.00181865	Collecting_Duct	RPS3
JUP	1.30983e-10	0.258746	0.668	0.377	4.79411e-06	Collecting_Duct	JUP
RPL35	1.98092e-07	0.258022	0.851	0.643	0.00725037	Collecting_Duct	RPL35
GATA3	5.79994e-13	0.25709	0.48	0.214	2.12284e-08	Collecting_Duct	GATA3
RPS26	4.57226e-07	0.257036	0.748	0.506	0.0167349	Collecting_Duct	RPS26
RPL36A	5.61227e-07	0.255808	0.797	0.596	0.0205415	Collecting_Duct	RPL36A
AIF1L	4.56711e-08	0.254756	0.762	0.495	0.00167161	Collecting_Duct	AIF1L
SLC25A6	3.56515e-09	0.254344	0.812	0.518	0.000130488	Collecting_Duct	SLC25A6
SMIM6	1.24372e-27	0.253796	0.361	0.078	4.55214e-23	Collecting_Duct	SMIM6
ATP1B3	1.40446e-10	0.253316	0.584	0.307	5.14047e-06	Collecting_Duct	ATP1B3
UQCRQ	6.17845e-09	0.252906	0.678	0.413	0.000226137	Collecting_Duct	UQCRQ
NEDD4L	1.0032e-12	0.252831	0.599	0.293	3.67182e-08	Collecting_Duct	NEDD4L
POU3F3	3.72572e-12	0.25277	0.644	0.318	1.36365e-07	Collecting_Duct	POU3F3
MAN1A1	9.77278e-14	0.251834	0.624	0.301	3.57694e-09	Collecting_Duct	MAN1A1
SLC12A31	2.18818e-16	1.35323	0.922	0.645	8.00896e-12	Distal_Convoluted_Tubule	SLC12A3
SPP11	7.21702e-14	1.06751	1	0.949	2.6415e-09	Distal_Convoluted_Tubule	SPP1
CLCNKA1	4.85421e-13	0.782028	0.688	0.312	1.77669e-08	Distal_Convoluted_Tubule	CLCNKA
SERPINA51	6.50795e-08	0.696815	0.719	0.477	0.00238198	Distal_Convoluted_Tubule	SERPINA5
KNG11	3.44948e-08	0.690094	0.844	0.681	0.00126254	Distal_Convoluted_Tubule	KNG1
FXYD21	8.70672e-14	0.657287	1	0.996	3.18675e-09	Distal_Convoluted_Tubule	FXYD2
TMEM52B2	6.92854e-09	0.612778	0.828	0.587	0.000253591	Distal_Convoluted_Tubule	TMEM52B
CLCNKB2	2.05175e-07	0.611185	0.797	0.605	0.00750961	Distal_Convoluted_Tubule	CLCNKB
ATP1A11	4.85976e-07	0.562489	0.938	0.853	0.0177872	Distal_Convoluted_Tubule	ATP1A1
PODXL	6.67187e-56	2.04621	1	0.767	2.44197e-51	Glomeruli	PODXL
PTGDS	3.1778e-54	1.87086	0.972	0.47	1.16311e-49	Glomeruli	PTGDS
HTRA1	4.63554e-54	1.85127	0.981	0.534	1.69666e-49	Glomeruli	HTRA1
IGFBP5	6.56534e-51	1.61591	1	0.918	2.40298e-46	Glomeruli	IGFBP5
EMCN	1.99975e-45	1.55543	0.925	0.465	7.3193e-41	Glomeruli	EMCN
SPOCK2	2.61038e-54	1.55136	0.981	0.427	9.55425e-50	Glomeruli	SPOCK2
PLAT	2.66423e-46	1.45592	0.963	0.466	9.75135e-42	Glomeruli	PLAT
NPHS2	1.58698e-44	1.4525	0.944	0.413	5.80849e-40	Glomeruli	NPHS2
VIM	2.45826e-44	1.42822	1	0.584	8.99747e-40	Glomeruli	VIM
CRHBP	1.11695e-50	1.35936	0.85	0.25	4.08816e-46	Glomeruli	CRHBP
SPARC	6.10987e-44	1.32252	0.981	0.642	2.23627e-39	Glomeruli	SPARC
MGP	1.95837e-39	1.31755	0.991	0.617	7.16783e-35	Glomeruli	MGP
TGFBR2	3.4787e-40	1.30893	0.935	0.438	1.27324e-35	Glomeruli	TGFBR2
DCN	1.26682e-37	1.30863	0.963	0.572	4.6367e-33	Glomeruli	DCN
PTPRO	5.44308e-59	1.27334	0.953	0.264	1.99222e-54	Glomeruli	PTPRO
CLIC5	5.48579e-46	1.27072	0.944	0.396	2.00785e-41	Glomeruli	CLIC5
CDKN1C	2.7624e-42	1.25092	0.963	0.492	1.01106e-37	Glomeruli	CDKN1C
CCN2	8.28736e-42	1.24517	1	0.875	3.03326e-37	Glomeruli	CCN2
IGFBP2	4.71699e-60	1.2369	0.897	0.234	1.72647e-55	Glomeruli	IGFBP2
CRIM1	1.95178e-39	1.22258	0.981	0.651	7.1437e-35	Glomeruli	CRIM1
PCOLCE2	4.00708e-57	1.21758	0.888	0.235	1.46663e-52	Glomeruli	PCOLCE2
ANXA2	9.72841e-45	1.18934	0.963	0.399	3.56069e-40	Glomeruli	ANXA2
TIMP3	5.96222e-36	1.15533	0.981	0.781	2.18223e-31	Glomeruli	TIMP3
A2M	2.37375e-29	1.15046	0.972	0.677	8.68817e-25	Glomeruli	A2M
TMSB4X	7.76167e-35	1.13937	1	0.765	2.84085e-30	Glomeruli	TMSB4X
IFITM3	1.82198e-36	1.12362	0.888	0.439	6.66862e-32	Glomeruli	IFITM3
VEGFA	1.36557e-38	1.10316	0.953	0.482	4.99811e-34	Glomeruli	VEGFA
B2M	1.18189e-46	1.0983	1	0.994	4.32583e-42	Glomeruli	B2M
SOST	2.8788e-55	1.0972	0.794	0.167	1.05367e-50	Glomeruli	SOST
IL1RL1	2.36628e-46	1.08451	0.794	0.203	8.66082e-42	Glomeruli	IL1RL1
PLA2R1	1.28473e-51	1.08317	0.85	0.211	4.70224e-47	Glomeruli	PLA2R1
CD81	5.87407e-37	1.08062	0.944	0.495	2.14997e-32	Glomeruli	CD81
FGF1	7.86806e-52	1.07627	0.869	0.233	2.87979e-47	Glomeruli	FGF1
EPAS1	1.72274e-34	1.07524	0.972	0.616	6.30538e-30	Glomeruli	EPAS1
HLA-E	6.68576e-36	1.07409	0.981	0.609	2.44706e-31	Glomeruli	HLA-E
SPOCK1	5.37567e-45	1.05962	0.85	0.246	1.96755e-40	Glomeruli	SPOCK1
ITGA3	5.56313e-50	1.04889	0.935	0.293	2.03616e-45	Glomeruli	ITGA3
CD74	5.50165e-30	1.04421	0.953	0.774	2.01366e-25	Glomeruli	CD74
NDNF	6.8889e-53	1.01655	0.832	0.185	2.52141e-48	Glomeruli	NDNF
EHD3	9.0436e-50	1.01584	0.86	0.214	3.31005e-45	Glomeruli	EHD3
MME	2.97893e-26	1.01451	0.935	0.637	1.09032e-21	Glomeruli	MME
TGFBR3	5.64791e-45	1.01352	0.897	0.272	2.06719e-40	Glomeruli	TGFBR3
MYL9	3.67118e-34	1.00854	0.972	0.539	1.34369e-29	Glomeruli	MYL9
ITGAV	2.1945e-33	0.979867	0.916	0.454	8.0321e-29	Glomeruli	ITGAV
HLA-B	1.19093e-36	0.96917	1	0.908	4.35891e-32	Glomeruli	HLA-B
HLA-A	4.85408e-36	0.966816	0.991	0.823	1.77664e-31	Glomeruli	HLA-A
NFASC	2.80284e-34	0.961441	0.944	0.405	1.02587e-29	Glomeruli	NFASC
TCF21	1.21906e-47	0.937965	0.888	0.234	4.46188e-43	Glomeruli	TCF21
RNASE1	3.91356e-28	0.916849	0.944	0.434	1.4324e-23	Glomeruli	RNASE1
MYH9	1.6854e-30	0.913871	0.963	0.561	6.16872e-26	Glomeruli	MYH9
ACTN4	1.57858e-34	0.913237	0.981	0.516	5.77776e-30	Glomeruli	ACTN4
PLPP1	8.8493e-33	0.906202	0.897	0.372	3.23893e-28	Glomeruli	PLPP1
SLC9A3R2	3.31813e-42	0.902926	0.785	0.211	1.21447e-37	Glomeruli	SLC9A3R2
AIF1	1.97647e-50	0.893539	0.785	0.175	7.23408e-46	Glomeruli	AIF1
ITM2B	1.62671e-35	0.883686	1	0.984	5.95392e-31	Glomeruli	ITM2B
TMSB10	1.42201e-20	0.880849	0.888	0.581	5.2047e-16	Glomeruli	TMSB10
GNG11	2.26032e-45	0.872036	0.813	0.211	8.27299e-41	Glomeruli	GNG11
ENG	1.62772e-27	0.851084	0.822	0.35	5.95761e-23	Glomeruli	ENG
RHOB	9.65132e-29	0.823118	0.963	0.503	3.53248e-24	Glomeruli	RHOB
ALS2CL	5.82536e-65	0.817991	0.757	0.117	2.13214e-60	Glomeruli	ALS2CL
HLA-C	6.22848e-31	0.811951	1	0.909	2.27969e-26	Glomeruli	HLA-C
BST2	2.8861e-47	0.784716	0.813	0.193	1.05634e-42	Glomeruli	BST2
VASN	1.15601e-24	0.782435	0.916	0.428	4.23111e-20	Glomeruli	VASN
ITGB1	3.17434e-25	0.776398	0.944	0.555	1.16184e-20	Glomeruli	ITGB1
MAGI2-AS3	1.01091e-29	0.774698	0.804	0.29	3.70002e-25	Glomeruli	MAGI2-AS3
PLPP3	6.53319e-27	0.772894	0.785	0.303	2.39121e-22	Glomeruli	PLPP3
POSTN	1.18565e-43	0.770139	0.654	0.127	4.33961e-39	Glomeruli	POSTN
PDGFRB	1.89865e-35	0.7579	0.738	0.202	6.94926e-31	Glomeruli	PDGFRB
ETS2	6.23401e-37	0.728599	0.85	0.249	2.28171e-32	Glomeruli	ETS2
F3	5.05368e-56	0.725712	0.766	0.132	1.8497e-51	Glomeruli	F3
CDC42EP3	3.23327e-41	0.715258	0.748	0.176	1.18341e-36	Glomeruli	CDC42EP3
KDR	3.30028e-33	0.705068	0.729	0.202	1.20794e-28	Glomeruli	KDR
SEMA5A	1.25377e-50	0.697987	0.757	0.143	4.58892e-46	Glomeruli	SEMA5A
CLDN5	8.63611e-60	0.695786	0.748	0.118	3.1609e-55	Glomeruli	CLDN5
DDN	6.76556e-45	0.694363	0.71	0.142	2.47626e-40	Glomeruli	DDN
COL4A3	3.04936e-33	0.686469	0.785	0.238	1.1161e-28	Glomeruli	COL4A3
NPNT	1.67041e-26	0.682957	0.738	0.261	6.11386e-22	Glomeruli	NPNT
BCAM	4.69225e-22	0.679475	0.925	0.466	1.71741e-17	Glomeruli	BCAM
BGN	7.70219e-29	0.67902	0.86	0.314	2.81908e-24	Glomeruli	BGN
HLA-DRB1	1.61068e-30	0.67688	0.692	0.203	5.89526e-26	Glomeruli	HLA-DRB1
S100A6	1.60429e-18	0.673011	0.953	0.751	5.87186e-14	Glomeruli	S100A6
IFITM2	4.25501e-23	0.66143	0.757	0.289	1.55738e-18	Glomeruli	IFITM2
WT1	8.04456e-59	0.660718	0.71	0.104	2.94439e-54	Glomeruli	WT1
TIMP2	4.91436e-22	0.659217	0.916	0.461	1.79871e-17	Glomeruli	TIMP2
IFI27	4.3933e-33	0.652752	0.738	0.204	1.60799e-28	Glomeruli	IFI27
FOXC1	2.49981e-60	0.641763	0.664	0.088	9.14956e-56	Glomeruli	FOXC1
FSTL1	6.37729e-28	0.637922	0.841	0.301	2.33415e-23	Glomeruli	FSTL1
NES	1.55141e-38	0.637063	0.701	0.162	5.67832e-34	Glomeruli	NES
H19	1.0515e-48	0.624067	0.542	0.074	3.84861e-44	Glomeruli	H19
ACTG1	1.7798e-21	0.622172	1	0.862	6.51425e-17	Glomeruli	ACTG1
LGALS1	8.9445e-34	0.619169	0.71	0.186	3.27378e-29	Glomeruli	LGALS1
PTPRB	6.4376e-32	0.618677	0.785	0.23	2.35623e-27	Glomeruli	PTPRB
IL6ST	8.71975e-24	0.611563	0.832	0.333	3.19152e-19	Glomeruli	IL6ST
GJA5	1.95622e-31	0.604644	0.664	0.172	7.15995e-27	Glomeruli	GJA5
F2R	8.26258e-35	0.602713	0.701	0.169	3.02419e-30	Glomeruli	F2R
EFNB1	1.78883e-39	0.602123	0.71	0.157	6.54731e-35	Glomeruli	EFNB1
ANXA1	2.28636e-48	0.596033	0.692	0.123	8.36829e-44	Glomeruli	ANXA1
MXRA8	2.30638e-44	0.594955	0.729	0.146	8.4416e-40	Glomeruli	MXRA8
RIPOR1	5.84536e-32	0.594549	0.822	0.24	2.13946e-27	Glomeruli	RIPOR1
MAFB	4.33195e-35	0.591374	0.654	0.149	1.58554e-30	Glomeruli	MAFB
TPM2	7.40291e-38	0.590767	0.692	0.157	2.70954e-33	Glomeruli	TPM2
LMO2	9.43607e-37	0.590745	0.561	0.111	3.45369e-32	Glomeruli	LMO2
RAMP2	6.45582e-45	0.58807	0.636	0.116	2.3629e-40	Glomeruli	RAMP2
FRZB	1.42619e-33	0.587623	0.701	0.176	5.21999e-29	Glomeruli	FRZB
MYL6	8.10165e-18	0.579648	1	0.743	2.96529e-13	Glomeruli	MYL6
HLA-DRA	6.19843e-14	0.566577	0.888	0.563	2.26869e-09	Glomeruli	HLA-DRA
VAMP5	7.26883e-53	0.56539	0.654	0.097	2.66046e-48	Glomeruli	VAMP5
LAMB2	8.37134e-21	0.558783	0.785	0.321	3.064e-16	Glomeruli	LAMB2
GNAS	2.83418e-14	0.557963	0.972	0.731	1.03734e-09	Glomeruli	GNAS
SYNPO	8.11475e-46	0.557945	0.692	0.13	2.97008e-41	Glomeruli	SYNPO
DAG1	1.2862e-19	0.555016	0.785	0.329	4.70762e-15	Glomeruli	DAG1
FLT1	3.46407e-20	0.554839	0.701	0.261	1.26788e-15	Glomeruli	FLT1
CD34	1.26273e-38	0.552944	0.682	0.144	4.62171e-34	Glomeruli	CD34
TSC22D1	1.23393e-14	0.552487	0.86	0.477	4.51629e-10	Glomeruli	TSC22D1
CHI3L1	1.28518e-38	0.551492	0.589	0.109	4.70389e-34	Glomeruli	CHI3L1
ITGB8	8.44305e-24	0.550702	0.729	0.238	3.09024e-19	Glomeruli	ITGB8
TPPP3	4.18905e-72	0.549063	0.617	0.058	1.53323e-67	Glomeruli	TPPP3
H3F3B	4.23695e-17	0.545468	0.935	0.549	1.55077e-12	Glomeruli	H3F3B
MYO1C	4.12346e-37	0.545311	0.701	0.159	1.50923e-32	Glomeruli	MYO1C
PDLIM2	3.62593e-36	0.545106	0.72	0.171	1.32713e-31	Glomeruli	PDLIM2
FRY	3.65764e-43	0.541743	0.701	0.141	1.33873e-38	Glomeruli	FRY
TINAGL1	9.73675e-22	0.538988	0.776	0.304	3.56375e-17	Glomeruli	TINAGL1
IGFBP7	5.44614e-26	0.538412	1	0.991	1.99334e-21	Glomeruli	IGFBP7
LINC00839	2.15171e-55	0.538197	0.598	0.075	7.87546e-51	Glomeruli	LINC00839
MYL12A	2.67382e-19	0.537786	0.888	0.414	9.78645e-15	Glomeruli	MYL12A
NRP1	9.32207e-26	0.536886	0.701	0.217	3.41197e-21	Glomeruli	NRP1
ZDHHC6	6.96121e-28	0.533913	0.692	0.198	2.54787e-23	Glomeruli	ZDHHC6
TNNT2	6.75297e-55	0.533367	0.626	0.084	2.47165e-50	Glomeruli	TNNT2
FCN3	3.18626e-38	0.526965	0.523	0.087	1.1662e-33	Glomeruli	FCN3
SMAD6	1.02634e-42	0.52521	0.57	0.094	3.75652e-38	Glomeruli	SMAD6
CD151	7.16352e-26	0.523431	0.72	0.232	2.62192e-21	Glomeruli	CD151
SGK1	4.01039e-12	0.515574	0.85	0.508	1.46784e-07	Glomeruli	SGK1
SLC44A2	5.11523e-19	0.515394	0.729	0.29	1.87222e-14	Glomeruli	SLC44A2
CRB2	3.25688e-49	0.514261	0.57	0.08	1.19205e-44	Glomeruli	CRB2
TSC22D3	7.6427e-14	0.512024	0.907	0.496	2.7973e-09	Glomeruli	TSC22D3
LEPROT	7.59729e-21	0.506113	0.794	0.314	2.78069e-16	Glomeruli	LEPROT
KLK6	1.88767e-58	0.505606	0.579	0.067	6.90907e-54	Glomeruli	KLK6
SBSPON	6.15153e-38	0.50352	0.654	0.133	2.25152e-33	Glomeruli	SBSPON
HSP90B1	1.53407e-13	0.499728	0.944	0.675	5.61483e-09	Glomeruli	HSP90B1
HLA-DPA1	1.44408e-19	0.49781	0.71	0.272	5.28549e-15	Glomeruli	HLA-DPA1
RRAS	2.17253e-59	0.49752	0.589	0.067	7.95168e-55	Glomeruli	RRAS
SULF1	4.58208e-42	0.497085	0.617	0.109	1.67709e-37	Glomeruli	SULF1
KLK7	2.58304e-58	0.495074	0.514	0.05	9.4542e-54	Glomeruli	KLK7
UACA	7.26485e-22	0.493011	0.72	0.243	2.65901e-17	Glomeruli	UACA
NPHS1	9.61118e-68	0.492304	0.477	0.033	3.51779e-63	Glomeruli	NPHS1
SEMA3B	4.72975e-26	0.482355	0.692	0.204	1.73114e-21	Glomeruli	SEMA3B
AL049838.1	1.3813e-46	0.481683	0.636	0.102	5.05569e-42	Glomeruli	AL049838.1
TMEM204	1.55573e-31	0.480396	0.607	0.136	5.69411e-27	Glomeruli	TMEM204
KLF2	7.25764e-17	0.478169	0.71	0.28	2.65637e-12	Glomeruli	KLF2
DPP6	1.75729e-65	0.474421	0.551	0.05	6.43184e-61	Glomeruli	DPP6
RNF220	2.67717e-36	0.472278	0.598	0.12	9.79869e-32	Glomeruli	RNF220
ARMH4	4.03381e-48	0.471336	0.561	0.077	1.47641e-43	Glomeruli	ARMH4
COL4A1	4.41131e-28	0.470586	0.72	0.211	1.61458e-23	Glomeruli	COL4A1
LIMS2	1.53055e-34	0.467906	0.673	0.151	5.60198e-30	Glomeruli	LIMS2
CR1	1.43137e-47	0.462519	0.523	0.067	5.23895e-43	Glomeruli	CR1
FAM89A	8.51343e-51	0.460362	0.57	0.074	3.116e-46	Glomeruli	FAM89A
CHRDL1	1.33862e-35	0.457041	0.551	0.103	4.89947e-31	Glomeruli	CHRDL1
ITIH5	6.02926e-28	0.455	0.757	0.214	2.20677e-23	Glomeruli	ITIH5
ACTB	1.95281e-14	0.454424	1	0.93	7.14749e-10	Glomeruli	ACTB
TYRO3	6.95957e-54	0.452908	0.561	0.067	2.54727e-49	Glomeruli	TYRO3
NTNG1	4.44049e-57	0.451694	0.505	0.048	1.62526e-52	Glomeruli	NTNG1
HLA-DPB1	2.67171e-32	0.449099	0.636	0.147	9.77873e-28	Glomeruli	HLA-DPB1
ST6GALNAC3	2.06806e-40	0.448984	0.579	0.097	7.56929e-36	Glomeruli	ST6GALNAC3
EFEMP1	2.74219e-18	0.448118	0.71	0.27	1.00367e-13	Glomeruli	EFEMP1
SEMA3G	4.87747e-39	0.446637	0.561	0.096	1.7852e-34	Glomeruli	SEMA3G
IGFBP4	1.02684e-12	0.446315	0.897	0.554	3.75835e-08	Glomeruli	IGFBP4
AGRN	1.37075e-22	0.445286	0.607	0.184	5.01708e-18	Glomeruli	AGRN
NTN4	5.04578e-14	0.445173	0.86	0.437	1.8468e-09	Glomeruli	NTN4
MRGPRF	3.28072e-53	0.443631	0.486	0.05	1.20078e-48	Glomeruli	MRGPRF
MTSS1	2.25616e-25	0.443625	0.654	0.184	8.25777e-21	Glomeruli	MTSS1
TJP1	1.72289e-34	0.442771	0.692	0.159	6.30596e-30	Glomeruli	TJP1
NECTIN2	6.28813e-36	0.440702	0.673	0.15	2.30152e-31	Glomeruli	NECTIN2
GAS1	4.76431e-29	0.440223	0.589	0.136	1.74379e-24	Glomeruli	GAS1
LOX	5.9036e-39	0.438147	0.505	0.078	2.16078e-34	Glomeruli	LOX
HEG1	2.51993e-25	0.434582	0.645	0.176	9.2232e-21	Glomeruli	HEG1
NQO1	1.91393e-27	0.433564	0.636	0.167	7.00517e-23	Glomeruli	NQO1
ARHGDIB	3.23687e-36	0.43176	0.561	0.105	1.18473e-31	Glomeruli	ARHGDIB
NEBL	1.20767e-23	0.43104	0.617	0.177	4.42019e-19	Glomeruli	NEBL
CRYAB	3.18784e-18	0.430419	0.636	0.222	1.16678e-13	Glomeruli	CRYAB
PEA15	1.27671e-24	0.428456	0.701	0.208	4.6729e-20	Glomeruli	PEA15
APOD	5.53064e-59	0.419427	0.486	0.043	2.02427e-54	Glomeruli	APOD
KIRREL1	1.36721e-38	0.417751	0.486	0.074	5.00413e-34	Glomeruli	KIRREL1
SIRPA	1.37115e-34	0.417231	0.589	0.117	5.01856e-30	Glomeruli	SIRPA
TMEM47	7.44675e-17	0.414739	0.645	0.237	2.72559e-12	Glomeruli	TMEM47
DYNLL1	1.67566e-11	0.407941	0.86	0.494	6.13308e-07	Glomeruli	DYNLL1
IFI6	7.68391e-22	0.407568	0.598	0.181	2.81239e-17	Glomeruli	IFI6
TGM2	4.78063e-35	0.407148	0.514	0.089	1.74976e-30	Glomeruli	TGM2
TIMP1	8.98739e-31	0.40708	0.579	0.126	3.28947e-26	Glomeruli	TIMP1
H3F3A	1.01628e-08	0.40644	0.869	0.576	0.00037197	Glomeruli	H3F3A
SPTBN1	3.00527e-11	0.404978	0.86	0.492	1.09996e-06	Glomeruli	SPTBN1
CDH5	2.14304e-33	0.403355	0.598	0.124	7.84373e-29	Glomeruli	CDH5
SRGN	1.72635e-19	0.403269	0.589	0.185	6.31863e-15	Glomeruli	SRGN
CD99	1.28473e-27	0.402806	0.561	0.134	4.70225e-23	Glomeruli	CD99
RPL10	3.66411e-12	0.402536	0.981	0.778	1.3411e-07	Glomeruli	RPL10
PTGER4	1.01823e-31	0.401788	0.43	0.07	3.72684e-27	Glomeruli	PTGER4
GNAI2	2.62808e-20	0.396466	0.692	0.23	9.61905e-16	Glomeruli	GNAI2
TEK	8.17814e-28	0.392689	0.626	0.154	2.99328e-23	Glomeruli	TEK
PECAM1	5.72065e-25	0.392532	0.626	0.17	2.09381e-20	Glomeruli	PECAM1
CALM2	4.26743e-08	0.392176	0.794	0.511	0.00156192	Glomeruli	CALM2
LDB2	3.49442e-30	0.391901	0.505	0.099	1.27899e-25	Glomeruli	LDB2
MGAT5	4.61714e-29	0.39081	0.598	0.139	1.68992e-24	Glomeruli	MGAT5
CSRP1	8.59912e-17	0.389562	0.729	0.289	3.14736e-12	Glomeruli	CSRP1
RAMP3	3.98542e-32	0.388292	0.598	0.128	1.45871e-27	Glomeruli	RAMP3
SORT1	1.08442e-13	0.387199	0.748	0.331	3.96909e-09	Glomeruli	SORT1
RPS15A1	2.8722e-09	0.386903	0.869	0.532	0.000105125	Glomeruli	RPS15A
ST6GALNAC6	5.51407e-28	0.386794	0.579	0.137	2.01821e-23	Glomeruli	ST6GALNAC6
EFNB2	2.94014e-37	0.383302	0.542	0.093	1.07612e-32	Glomeruli	EFNB2
COL4A2	3.57238e-23	0.38304	0.626	0.179	1.30753e-18	Glomeruli	COL4A2
FERMT2	6.86727e-23	0.380867	0.607	0.175	2.51349e-18	Glomeruli	FERMT2
SEC14L1	3.42313e-24	0.380567	0.664	0.196	1.2529e-19	Glomeruli	SEC14L1
TM4SF1	2.59823e-17	0.380507	0.579	0.196	9.50978e-13	Glomeruli	TM4SF1
LRP10	1.02338e-20	0.37768	0.692	0.222	3.74568e-16	Glomeruli	LRP10
CPXM1	1.25653e-43	0.376754	0.477	0.059	4.59902e-39	Glomeruli	CPXM1
AGTR1	4.61789e-45	0.376085	0.449	0.051	1.6902e-40	Glomeruli	AGTR1
GAS6	2.24448e-10	0.376065	0.804	0.42	8.21503e-06	Glomeruli	GAS6
RERG	1.42752e-26	0.374923	0.551	0.131	5.22488e-22	Glomeruli	RERG
PPP2CB	7.42522e-19	0.374866	0.776	0.298	2.7177e-14	Glomeruli	PPP2CB
CAPN2	2.13119e-09	0.374166	0.766	0.422	7.80036e-05	Glomeruli	CAPN2
ARHGEF3	1.0911e-33	0.372902	0.561	0.109	3.99354e-29	Glomeruli	ARHGEF3
RBMS1	2.01016e-20	0.370977	0.551	0.159	7.35738e-16	Glomeruli	RBMS1
S100A11	4.38703e-13	0.370081	0.682	0.286	1.6057e-08	Glomeruli	S100A11
TNFSF10	6.54853e-23	0.369865	0.607	0.171	2.39683e-18	Glomeruli	TNFSF10
SRGAP2C	4.03092e-36	0.369711	0.533	0.093	1.47536e-31	Glomeruli	SRGAP2C
NPR1	9.01332e-42	0.368369	0.542	0.082	3.29896e-37	Glomeruli	NPR1
LGALS3BP	1.10019e-18	0.366365	0.654	0.227	4.02679e-14	Glomeruli	LGALS3BP
DACH1	1.87192e-21	0.366014	0.589	0.166	6.8514e-17	Glomeruli	DACH1
ITGB5	1.62945e-16	0.364751	0.785	0.321	5.96395e-12	Glomeruli	ITGB5
ARHGAP28	4.93118e-47	0.364502	0.495	0.059	1.80486e-42	Glomeruli	ARHGAP28
GSN	1.58474e-11	0.363541	0.72	0.348	5.80032e-07	Glomeruli	GSN
FAU	2.19904e-08	0.361983	0.813	0.485	0.000804869	Glomeruli	FAU
RPL23A	3.38605e-07	0.361676	0.86	0.549	0.0123933	Glomeruli	RPL23A
ID3	3.78661e-21	0.360447	0.636	0.199	1.38594e-16	Glomeruli	ID3
BMP2	1.31968e-34	0.358408	0.43	0.063	4.83016e-30	Glomeruli	BMP2
SRGAP2	6.15162e-25	0.357829	0.439	0.091	2.25155e-20	Glomeruli	SRGAP2
EIF3M	6.02373e-15	0.355437	0.71	0.286	2.20475e-10	Glomeruli	EIF3M
EGFL7	1.31047e-18	0.352395	0.636	0.208	4.79644e-14	Glomeruli	EGFL7
PLTP	2.07282e-36	0.351043	0.486	0.076	7.58674e-32	Glomeruli	PLTP
EVA1B	5.50985e-33	0.349971	0.561	0.112	2.01666e-28	Glomeruli	EVA1B
SOX18	2.20399e-33	0.348901	0.495	0.086	8.06683e-29	Glomeruli	SOX18
UBB	6.97989e-08	0.348595	0.944	0.709	0.00255471	Glomeruli	UBB
HYAL2	1.45716e-22	0.347289	0.561	0.15	5.33336e-18	Glomeruli	HYAL2
THBS1	1.06191e-10	0.343894	0.757	0.358	3.8867e-06	Glomeruli	THBS1
RPS27A1	4.35638e-08	0.342552	0.972	0.774	0.00159448	Glomeruli	RPS27A
ST3GAL6	9.23577e-26	0.341284	0.486	0.106	3.38038e-21	Glomeruli	ST3GAL6
PLCE1	9.71281e-34	0.340206	0.449	0.07	3.55499e-29	Glomeruli	PLCE1
FAT1	3.25451e-16	0.339429	0.654	0.239	1.19118e-11	Glomeruli	FAT1
AHNAK	3.05944e-09	0.339218	1	0.731	0.000111979	Glomeruli	AHNAK
THSD7A	1.83341e-24	0.338548	0.477	0.106	6.71048e-20	Glomeruli	THSD7A
LINC00551	8.92042e-35	0.337714	0.411	0.057	3.26496e-30	Glomeruli	LINC00551
RPS251	7.3164e-08	0.33503	0.925	0.654	0.00267788	Glomeruli	RPS25
RDX	7.05342e-23	0.331062	0.654	0.188	2.58162e-18	Glomeruli	RDX
ARHGAP23	2.15036e-39	0.330643	0.505	0.076	7.87053e-35	Glomeruli	ARHGAP23
HLA-F	5.97394e-27	0.330301	0.495	0.107	2.18652e-22	Glomeruli	HLA-F
DPYSL2	4.3977e-28	0.33008	0.626	0.151	1.6096e-23	Glomeruli	DPYSL2
ID1	2.19877e-15	0.328843	0.636	0.234	8.04771e-11	Glomeruli	ID1
LHFPL6	2.07643e-20	0.328019	0.551	0.155	7.59994e-16	Glomeruli	LHFPL6
ENPEP1	1.4886e-08	0.327903	0.841	0.494	0.000544842	Glomeruli	ENPEP
APLNR	2.2646e-44	0.327604	0.421	0.044	8.28866e-40	Glomeruli	APLNR
TSPAN4	2.42067e-23	0.327066	0.561	0.146	8.85989e-19	Glomeruli	TSPAN4
BMPR2	3.08705e-15	0.326702	0.551	0.193	1.12989e-10	Glomeruli	BMPR2
TPT1	1.75665e-07	0.325868	1	0.917	0.00642953	Glomeruli	TPT1
RPS261	1.03076e-07	0.324039	0.841	0.516	0.00377268	Glomeruli	RPS26
TAPBP	7.75045e-15	0.323313	0.626	0.235	2.83674e-10	Glomeruli	TAPBP
APLN	3.97023e-43	0.321714	0.449	0.052	1.45314e-38	Glomeruli	APLN
SEPTIN7	4.64999e-12	0.32137	0.748	0.34	1.70194e-07	Glomeruli	SEPTIN7
RNF145	6.70893e-25	0.321233	0.617	0.161	2.45553e-20	Glomeruli	RNF145
PTPRQ	1.18714e-54	0.321173	0.393	0.027	4.34506e-50	Glomeruli	PTPRQ
CRIP2	2.18453e-11	0.32117	0.626	0.279	7.9956e-07	Glomeruli	CRIP2
FLNA	4.71267e-18	0.320462	0.71	0.244	1.72489e-13	Glomeruli	FLNA
MYLIP	1.29741e-22	0.319856	0.477	0.114	4.74865e-18	Glomeruli	MYLIP
SLCO2A1	1.55018e-17	0.31959	0.617	0.203	5.6738e-13	Glomeruli	SLCO2A1
CLIC1	6.2164e-20	0.318851	0.551	0.167	2.27527e-15	Glomeruli	CLIC1
NFKBIA	4.38121e-10	0.318381	0.804	0.398	1.60357e-05	Glomeruli	NFKBIA
BMP7	7.10179e-34	0.314872	0.439	0.066	2.59932e-29	Glomeruli	BMP7
FLRT3	3.49734e-24	0.314421	0.411	0.081	1.28006e-19	Glomeruli	FLRT3
RABAC1	4.28707e-19	0.314404	0.607	0.192	1.56911e-14	Glomeruli	RABAC1
C12orf57	1.64037e-15	0.313437	0.495	0.164	6.00392e-11	Glomeruli	C12orf57
TNS3	1.18919e-11	0.313361	0.589	0.248	4.35256e-07	Glomeruli	TNS3
ESAM	4.27591e-23	0.313269	0.542	0.138	1.56503e-18	Glomeruli	ESAM
MYL12B	2.75743e-07	0.312184	0.944	0.705	0.0100925	Glomeruli	MYL12B
TUBA1B	3.98891e-11	0.312157	0.776	0.361	1.45998e-06	Glomeruli	TUBA1B
TCIM	3.21777e-16	0.311353	0.523	0.17	1.17774e-11	Glomeruli	TCIM
NORAD	1.10064e-08	0.311053	0.841	0.474	0.000402844	Glomeruli	NORAD
ETS1	4.60222e-22	0.31091	0.514	0.131	1.68446e-17	Glomeruli	ETS1
TMEM109	3.0048e-25	0.307206	0.654	0.177	1.09979e-20	Glomeruli	TMEM109
RARRES2	6.27564e-17	0.307163	0.626	0.219	2.29695e-12	Glomeruli	RARRES2
MYO1E	1.81387e-24	0.304835	0.477	0.105	6.63896e-20	Glomeruli	MYO1E
GOLIM4	2.48381e-13	0.304456	0.654	0.265	9.09099e-09	Glomeruli	GOLIM4
IL13RA2	9.68657e-32	0.304373	0.299	0.032	3.54538e-27	Glomeruli	IL13RA2
TNS2	3.45766e-17	0.304266	0.607	0.204	1.26554e-12	Glomeruli	TNS2
ITGA1	1.37382e-22	0.303367	0.617	0.171	5.02832e-18	Glomeruli	ITGA1
AP2M1	3.52419e-16	0.302382	0.607	0.212	1.28989e-11	Glomeruli	AP2M1
MAL2	3.55862e-15	0.302366	0.729	0.279	1.30249e-10	Glomeruli	MAL2
AC008264.2	1.51966e-35	0.301498	0.393	0.049	5.56211e-31	Glomeruli	AC008264.2
NUPR1	3.73521e-19	0.301325	0.449	0.117	1.36712e-14	Glomeruli	NUPR1
GTF2A2	3.17009e-24	0.301054	0.514	0.124	1.16029e-19	Glomeruli	GTF2A2
EPB41L5	5.25452e-20	0.300552	0.523	0.143	1.92321e-15	Glomeruli	EPB41L5
MPP5	6.86236e-21	0.300239	0.505	0.131	2.51169e-16	Glomeruli	MPP5
PSAP	6.53172e-07	0.299016	0.991	0.903	0.0239068	Glomeruli	PSAP
INMT	2.94534e-38	0.297667	0.364	0.039	1.07802e-33	Glomeruli	INMT
LY6E	2.76972e-20	0.297603	0.486	0.128	1.01374e-15	Glomeruli	LY6E
GPRC5A	2.21901e-37	0.297362	0.327	0.032	8.12179e-33	Glomeruli	GPRC5A
WARS	1.56819e-18	0.297299	0.523	0.154	5.73973e-14	Glomeruli	WARS
GMDS	9.54992e-35	0.295557	0.411	0.056	3.49537e-30	Glomeruli	GMDS
FKBP1A	8.78292e-13	0.294065	0.673	0.277	3.21464e-08	Glomeruli	FKBP1A
S100A4	7.75782e-23	0.293773	0.533	0.135	2.83944e-18	Glomeruli	S100A4
SELENOW	8.78635e-13	0.293717	0.757	0.325	3.21589e-08	Glomeruli	SELENOW
NRGN	7.56592e-18	0.293094	0.336	0.075	2.7692e-13	Glomeruli	NRGN
MRC2	1.28734e-31	0.29269	0.421	0.065	4.7118e-27	Glomeruli	MRC2
CAVIN1	7.33994e-19	0.292284	0.589	0.178	2.68649e-14	Glomeruli	CAVIN1
TRIB2	2.62393e-23	0.292031	0.467	0.106	9.60385e-19	Glomeruli	TRIB2
SQSTM1	1.93735e-14	0.291589	0.692	0.267	7.09088e-10	Glomeruli	SQSTM1
RHOC	1.37964e-13	0.291193	0.654	0.262	5.04962e-09	Glomeruli	RHOC
APOL1	5.46513e-26	0.291073	0.467	0.097	2.00029e-21	Glomeruli	APOL1
TBX3	1.30859e-16	0.291019	0.551	0.175	4.78957e-12	Glomeruli	TBX3
PARD6G	1.92728e-26	0.290213	0.355	0.056	7.05403e-22	Glomeruli	PARD6G
STAT1	1.99017e-18	0.289902	0.523	0.154	7.28423e-14	Glomeruli	STAT1
MBNL2	1.73236e-17	0.289793	0.598	0.192	6.34059e-13	Glomeruli	MBNL2
ARHGEF12	3.64386e-11	0.289174	0.729	0.334	1.33369e-06	Glomeruli	ARHGEF12
SYNE1	6.92518e-18	0.289079	0.692	0.236	2.53469e-13	Glomeruli	SYNE1
SGCB	5.34957e-15	0.288906	0.664	0.243	1.958e-10	Glomeruli	SGCB
GIMAP7	7.31059e-35	0.288565	0.393	0.051	2.67575e-30	Glomeruli	GIMAP7
PLD3	2.38319e-14	0.288416	0.533	0.19	8.72272e-10	Glomeruli	PLD3
SGCE	2.62531e-22	0.287951	0.439	0.101	9.60891e-18	Glomeruli	SGCE
AMIGO2	6.75516e-34	0.285621	0.402	0.056	2.47246e-29	Glomeruli	AMIGO2
LAPTM4A	1.13806e-07	0.285594	0.916	0.574	0.00416541	Glomeruli	LAPTM4A
FXYD6	3.79071e-21	0.284369	0.402	0.088	1.38744e-16	Glomeruli	FXYD6
AC092813.2	9.01014e-58	0.284006	0.383	0.023	3.2978e-53	Glomeruli	AC092813.2
C1R	1.1582e-30	0.281704	0.402	0.063	4.23912e-26	Glomeruli	C1R
MYLK	1.40645e-16	0.281456	0.579	0.189	5.14774e-12	Glomeruli	MYLK
NEDD9	3.55699e-18	0.279905	0.561	0.169	1.30189e-13	Glomeruli	NEDD9
ITGA8	3.85468e-24	0.279789	0.411	0.081	1.41085e-19	Glomeruli	ITGA8
HLA-DMA	1.23616e-28	0.279209	0.411	0.071	4.52448e-24	Glomeruli	HLA-DMA
FOXC2	1.55515e-43	0.277207	0.318	0.023	5.69199e-39	Glomeruli	FOXC2
PPA1	8.93002e-13	0.276601	0.626	0.253	3.26848e-08	Glomeruli	PPA1
TPM4	1.4356e-15	0.276406	0.579	0.2	5.25443e-11	Glomeruli	TPM4
SULF2	1.81314e-15	0.275349	0.551	0.184	6.63628e-11	Glomeruli	SULF2
ARRDC4	4.91068e-27	0.274812	0.449	0.088	1.79736e-22	Glomeruli	ARRDC4
SSB	2.71237e-16	0.273751	0.486	0.148	9.92756e-12	Glomeruli	SSB
NFIC	1.12303e-17	0.273713	0.523	0.158	4.11039e-13	Glomeruli	NFIC
SERINC3	7.92954e-15	0.272873	0.533	0.186	2.90229e-10	Glomeruli	SERINC3
CTSV	2.97401e-25	0.272781	0.374	0.066	1.08852e-20	Glomeruli	CTSV
TP53I11	5.37619e-18	0.270654	0.411	0.105	1.96774e-13	Glomeruli	TP53I11
SLC14A1	1.74771e-35	0.269789	0.374	0.045	6.39678e-31	Glomeruli	SLC14A1
LMNA	5.07745e-15	0.267744	0.533	0.176	1.8584e-10	Glomeruli	LMNA
TAF7	1.78898e-17	0.267052	0.542	0.165	6.54786e-13	Glomeruli	TAF7
PARK7	6.19397e-11	0.266251	0.673	0.302	2.26705e-06	Glomeruli	PARK7
B4GAT1	2.76627e-14	0.266099	0.598	0.22	1.01248e-09	Glomeruli	B4GAT1
CALR	3.48207e-09	0.265509	0.841	0.449	0.000127447	Glomeruli	CALR
ADIRF	1.21174e-06	0.265502	0.71	0.4	0.0443509	Glomeruli	ADIRF
INF2	2.14126e-20	0.265307	0.57	0.158	7.83722e-16	Glomeruli	INF2
CD47	2.13446e-21	0.26521	0.561	0.153	7.81235e-17	Glomeruli	CD47
CITED2	1.37384e-16	0.26498	0.654	0.224	5.02838e-12	Glomeruli	CITED2
SCARB2	2.42675e-12	0.262982	0.626	0.254	8.88213e-08	Glomeruli	SCARB2
PDE4DIP	7.89847e-13	0.262424	0.523	0.188	2.89092e-08	Glomeruli	PDE4DIP
H2AFJ	6.30662e-20	0.262402	0.579	0.166	2.30829e-15	Glomeruli	H2AFJ
CNN3	1.15802e-08	0.262157	0.832	0.462	0.000423846	Glomeruli	CNN3
AP1S2	1.48374e-26	0.261674	0.393	0.069	5.43064e-22	Glomeruli	AP1S2
GPNMB	1.7668e-16	0.261288	0.626	0.207	6.46665e-12	Glomeruli	GPNMB
WASF2	6.7672e-18	0.260439	0.402	0.102	2.47686e-13	Glomeruli	WASF2
C1S	2.84954e-22	0.260146	0.458	0.104	1.04296e-17	Glomeruli	C1S
CFAP45	9.9536e-46	0.259624	0.346	0.026	3.64312e-41	Glomeruli	CFAP45
GBP4	4.50226e-27	0.258349	0.421	0.076	1.64787e-22	Glomeruli	GBP4
PMEPA1	5.52466e-21	0.258053	0.458	0.112	2.02208e-16	Glomeruli	PMEPA1
DSTN	5.69065e-07	0.257499	0.916	0.585	0.0208284	Glomeruli	DSTN
MYO1D	2.52198e-17	0.256491	0.43	0.116	9.23071e-13	Glomeruli	MYO1D
ARPC5	3.33276e-12	0.256332	0.514	0.19	1.21982e-07	Glomeruli	ARPC5
FAM180A	2.37941e-41	0.255894	0.364	0.034	8.70888e-37	Glomeruli	FAM180A
GIMAP4	1.14745e-32	0.255787	0.336	0.04	4.19979e-28	Glomeruli	GIMAP4
AMOTL2	2.2481e-14	0.255449	0.514	0.173	8.22826e-10	Glomeruli	AMOTL2
CDKN1B	6.98705e-15	0.255073	0.421	0.127	2.55733e-10	Glomeruli	CDKN1B
MEIS2	5.15016e-27	0.254301	0.439	0.082	1.88501e-22	Glomeruli	MEIS2
CERS6	1.56411e-20	0.253613	0.402	0.091	5.72482e-16	Glomeruli	CERS6
ARF6	1.09579e-11	0.252749	0.626	0.264	4.01069e-07	Glomeruli	ARF6
ERLEC1	9.93776e-18	0.252412	0.439	0.119	3.63732e-13	Glomeruli	ERLEC1
NPDC1	1.7595e-21	0.251671	0.439	0.101	6.43996e-17	Glomeruli	NPDC1
IFI16	1.05615e-17	0.251619	0.318	0.067	3.86561e-13	Glomeruli	IFI16
TMEM200C	2.49428e-37	0.250901	0.308	0.027	9.1293e-33	Glomeruli	TMEM200C
IGLC3	9.9447e-09	2.2816	0.4	0.04	0.000363986	Immune_cells	IGLC3
IGHG4	4.536e-07	2.2292	0.3	0.029	0.0166022	Immune_cells	IGHG4
IGHG2	2.58403e-08	2.07912	0.3	0.024	0.000945782	Immune_cells	IGHG2
IGHM	5.47285e-10	1.70644	0.3	0.019	2.00312e-05	Immune_cells	IGHM
IGLC2	3.62771e-10	1.28915	0.3	0.019	1.32778e-05	Immune_cells	IGLC2
FEM1C	7.0993e-08	0.563618	0.4	0.042	0.00259841	Immune_cells	FEM1C
SEL1L3	4.87321e-19	0.553431	0.4	0.016	1.78364e-14	Immune_cells	SEL1L3
LFNG	3.62909e-09	0.533235	0.6	0.078	0.000132828	Immune_cells	LFNG
PLEKHO1	3.80637e-11	0.523458	0.6	0.065	1.39317e-06	Immune_cells	PLEKHO1
AMOTL1	1.19127e-06	0.43788	0.5	0.077	0.0436015	Immune_cells	AMOTL1
TNFRSF1B	2.78926e-09	0.420607	0.3	0.021	0.00010209	Immune_cells	TNFRSF1B
CYTH2	3.22961e-09	0.413294	0.6	0.077	0.000118207	Immune_cells	CYTH2
LINC00924	2.85865e-12	0.407091	0.3	0.015	1.04629e-07	Immune_cells	LINC00924
RASA1	1.58209e-07	0.396339	0.5	0.067	0.00579059	Immune_cells	RASA1
ZNF334	5.50024e-08	0.394027	0.3	0.024	0.00201314	Immune_cells	ZNF334
ARPC1B	2.52879e-07	0.380985	0.6	0.096	0.00925563	Immune_cells	ARPC1B
TRIP10	1.08851e-06	0.355115	0.5	0.076	0.0398407	Immune_cells	TRIP10
ARHGEF35	2.67936e-07	0.323195	0.4	0.046	0.00980671	Immune_cells	ARHGEF35
LYZ	7.58952e-07	0.3178	0.3	0.029	0.0277784	Immune_cells	LYZ
TIMM29	6.66916e-08	0.299048	0.4	0.042	0.00244098	Immune_cells	TIMM29
DOC2B	3.88921e-10	0.289411	0.3	0.018	1.42349e-05	Immune_cells	DOC2B
KDELR3	1.73587e-07	0.28134	0.3	0.026	0.00635346	Immune_cells	KDELR3
FBXO31	4.36632e-07	0.26131	0.4	0.046	0.0159812	Immune_cells	FBXO31
UMOD	2.57238e-20	2.38316	0.986	0.857	9.41518e-16	Loop_of_Henle	UMOD
SLC12A1	4.15046e-21	1.89923	0.887	0.636	1.51911e-16	Loop_of_Henle	SLC12A1
KNG1	2.40844e-22	1.43151	0.93	0.675	8.81515e-18	Loop_of_Henle	KNG1
SPP1	8.15578e-11	1.30807	1	0.949	2.9851e-06	Loop_of_Henle	SPP1
ATP1A1	5.20264e-16	1.03537	0.93	0.853	1.90422e-11	Loop_of_Henle	ATP1A1
EGF	1.41793e-25	1.01098	0.817	0.297	5.18976e-21	Loop_of_Henle	EGF
DEFB11	3.52642e-13	0.978987	1	0.962	1.29071e-08	Loop_of_Henle	DEFB1
CLDN16	4.8614e-27	0.932116	0.648	0.16	1.77932e-22	Loop_of_Henle	CLDN16
ACPP	3.36341e-41	0.871841	0.592	0.085	1.23104e-36	Loop_of_Henle	ACPP
SERPINA5	2.07562e-14	0.812435	0.831	0.47	7.59699e-10	Loop_of_Henle	SERPINA5
SFRP1	2.07971e-14	0.743782	0.662	0.26	7.61193e-10	Loop_of_Henle	SFRP1
KCNJ11	1.40969e-11	0.661691	0.859	0.48	5.1596e-07	Loop_of_Henle	KCNJ1
ATP1B11	7.29255e-11	0.61502	1	0.956	2.66915e-06	Loop_of_Henle	ATP1B1
MFSD4A	1.43869e-17	0.610912	0.662	0.222	5.26576e-13	Loop_of_Henle	MFSD4A
DUSP9	2.28563e-17	0.581848	0.606	0.188	8.36562e-13	Loop_of_Henle	DUSP9
CLDN10	3.46667e-11	0.576672	0.493	0.186	1.26884e-06	Loop_of_Henle	CLDN10
PPP1R1A	1.18208e-29	0.56845	0.592	0.113	4.32655e-25	Loop_of_Henle	PPP1R1A
CLCNKB1	4.21831e-10	0.54017	0.944	0.596	1.54394e-05	Loop_of_Henle	CLCNKB
KCNJ16	1.07015e-08	0.512973	0.69	0.406	0.000391684	Loop_of_Henle	KCNJ16
TPST2	7.73898e-12	0.484902	0.606	0.243	2.83254e-07	Loop_of_Henle	TPST2
CD241	8.56949e-08	0.482342	0.972	0.875	0.00313652	Loop_of_Henle	CD24
UQCRB1	6.14054e-07	0.477482	0.831	0.572	0.022475	Loop_of_Henle	UQCRB
S100A2	6.57793e-08	0.47128	0.437	0.189	0.00240759	Loop_of_Henle	S100A2
CASR	1.20778e-22	0.469015	0.451	0.082	4.42059e-18	Loop_of_Henle	CASR
WNK4	7.55458e-23	0.468506	0.451	0.083	2.76505e-18	Loop_of_Henle	WNK4
GSTM3	5.69292e-09	0.466645	0.577	0.275	0.000208366	Loop_of_Henle	GSTM3
ACSL4	1.16856e-08	0.464036	0.676	0.346	0.000427703	Loop_of_Henle	ACSL4
CYS1	1.74058e-07	0.424156	0.69	0.402	0.00637071	Loop_of_Henle	CYS1
CDH161	2.71817e-07	0.419961	0.93	0.765	0.00994877	Loop_of_Henle	CDH16
SLC5A3	2.63758e-11	0.418252	0.507	0.18	9.65381e-07	Loop_of_Henle	SLC5A3
USP2	5.24501e-11	0.412961	0.62	0.252	1.91973e-06	Loop_of_Henle	USP2
GOLM1	9.919e-07	0.400469	0.535	0.266	0.0363045	Loop_of_Henle	GOLM1
CLCN5	4.9908e-09	0.396783	0.535	0.216	0.000182668	Loop_of_Henle	CLCN5
MRPS6	6.60987e-09	0.376261	0.535	0.232	0.000241928	Loop_of_Henle	MRPS6
MTURN	1.97157e-10	0.368993	0.507	0.186	7.21613e-06	Loop_of_Henle	MTURN
RRBP1	1.54207e-08	0.3559	0.493	0.199	0.000564413	Loop_of_Henle	RRBP1
PKP4	3.20094e-09	0.354679	0.592	0.256	0.000117157	Loop_of_Henle	PKP4
IFI30	9.25277e-08	0.342462	0.535	0.242	0.00338661	Loop_of_Henle	IFI30
TMEM72	9.77656e-08	0.340602	0.521	0.229	0.00357832	Loop_of_Henle	TMEM72
IRX2	1.24301e-12	0.33868	0.282	0.059	4.54955e-08	Loop_of_Henle	IRX2
RALYL	8.32116e-24	0.337595	0.352	0.048	3.04563e-19	Loop_of_Henle	RALYL
TRPM7	1.06164e-06	0.313845	0.408	0.171	0.0388572	Loop_of_Henle	TRPM7
HS6ST2	2.41411e-17	0.311574	0.352	0.065	8.83588e-13	Loop_of_Henle	HS6ST2
RRAGD	2.0766e-07	0.299455	0.451	0.189	0.00760058	Loop_of_Henle	RRAGD
GNAI1	4.96581e-07	0.296638	0.31	0.114	0.0181754	Loop_of_Henle	GNAI1
CNNM2	4.57816e-08	0.289962	0.394	0.145	0.00167565	Loop_of_Henle	CNNM2
LPL	4.97017e-11	0.288651	0.366	0.103	1.81913e-06	Loop_of_Henle	LPL
UXS1	6.12238e-09	0.285308	0.423	0.152	0.000224085	Loop_of_Henle	UXS1
SHISA3	4.22085e-07	0.285253	0.38	0.146	0.0154487	Loop_of_Henle	SHISA3
DNER	1.09103e-12	0.281769	0.324	0.073	3.99327e-08	Loop_of_Henle	DNER
BICDL1	3.5739e-08	0.28137	0.408	0.149	0.00130808	Loop_of_Henle	BICDL1
TUBB2B	7.58558e-16	0.279354	0.31	0.056	2.7764e-11	Loop_of_Henle	TUBB2B
PAPPA2	1.61508e-09	0.274589	0.282	0.075	5.91136e-05	Loop_of_Henle	PAPPA2
PAPSS2	1.68124e-09	0.272036	0.31	0.088	6.15352e-05	Loop_of_Henle	PAPSS2
SLC16A7	9.1436e-08	0.271866	0.423	0.163	0.00334665	Loop_of_Henle	SLC16A7
UCHL1	1.93098e-08	0.271797	0.268	0.076	0.000706756	Loop_of_Henle	UCHL1
ABLIM1	3.89882e-07	0.268205	0.451	0.188	0.0142701	Loop_of_Henle	ABLIM1
ERBB4	8.44966e-13	0.256889	0.352	0.084	3.09266e-08	Loop_of_Henle	ERBB4
KCNJ10	1.68342e-12	0.253965	0.31	0.069	6.16149e-08	Loop_of_Henle	KCNJ10
GPX3	3.06228e-131	1.16231	1	1	1.12082e-126	Proximal_Tubule	GPX3
SLC5A12	2.33559e-70	1.08735	0.846	0.612	8.5485e-66	Proximal_Tubule	SLC5A12
GATM	1.01874e-73	0.947521	0.934	0.873	3.7287e-69	Proximal_Tubule	GATM
PTH1R	6.3529e-85	0.937422	0.975	0.984	2.32523e-80	Proximal_Tubule	PTH1R
PCK1	4.16334e-63	0.891708	0.907	0.865	1.52382e-58	Proximal_Tubule	PCK1
ALB	6.16684e-51	0.876686	0.792	0.664	2.25712e-46	Proximal_Tubule	ALB
PAH	1.79981e-45	0.864386	0.801	0.722	6.58747e-41	Proximal_Tubule	PAH
MIOX	2.0527e-54	0.85239	0.868	0.738	7.51307e-50	Proximal_Tubule	MIOX
ALDOB	1.16717e-59	0.834424	0.92	0.889	4.27196e-55	Proximal_Tubule	ALDOB
LRP2	2.74649e-46	0.814588	0.818	0.709	1.00524e-41	Proximal_Tubule	LRP2
ASS1	4.38242e-46	0.808076	0.823	0.772	1.60401e-41	Proximal_Tubule	ASS1
SLC7A8	1.32978e-36	0.781881	0.744	0.664	4.86712e-32	Proximal_Tubule	SLC7A8
APOE	2.8632e-46	0.769869	0.94	0.923	1.04796e-41	Proximal_Tubule	APOE
CUBN	1.68553e-32	0.762419	0.674	0.515	6.16922e-28	Proximal_Tubule	CUBN
CMBL	4.58825e-37	0.718093	0.785	0.718	1.67934e-32	Proximal_Tubule	CMBL
SLC13A3	2.93844e-31	0.711946	0.713	0.614	1.0755e-26	Proximal_Tubule	SLC13A3
ANPEP	5.8878e-33	0.705913	0.756	0.641	2.15499e-28	Proximal_Tubule	ANPEP
ACSM2B	1.29236e-22	0.705722	0.573	0.436	4.73015e-18	Proximal_Tubule	ACSM2B
UGT2B7	7.25146e-20	0.699559	0.619	0.531	2.65411e-15	Proximal_Tubule	UGT2B7
MTRNR2L12	4.2991e-22	0.697846	0.811	0.77	1.57351e-17	Proximal_Tubule	MTRNR2L12
EHHADH	4.83373e-26	0.686648	0.683	0.575	1.7692e-21	Proximal_Tubule	EHHADH
PRODH2	7.92998e-19	0.634744	0.557	0.454	2.90245e-14	Proximal_Tubule	PRODH2
ACSM2A	3.55759e-19	0.628646	0.514	0.368	1.30212e-14	Proximal_Tubule	ACSM2A
KHK	3.10665e-23	0.627722	0.578	0.431	1.13707e-18	Proximal_Tubule	KHK
C11orf54	5.04726e-24	0.585917	0.722	0.677	1.84735e-19	Proximal_Tubule	C11orf54
PDZK1IP1	2.27638e-27	0.584441	0.812	0.808	8.3318e-23	Proximal_Tubule	PDZK1IP1
CTSB	1.76682e-26	0.580902	0.824	0.82	6.46675e-22	Proximal_Tubule	CTSB
SLC6A19	1.47074e-21	0.580427	0.601	0.443	5.38306e-17	Proximal_Tubule	SLC6A19
SLC4A4	4.00848e-16	0.578194	0.544	0.443	1.46714e-11	Proximal_Tubule	SLC4A4
SLC16A9	5.82663e-19	0.57559	0.583	0.472	2.1326e-14	Proximal_Tubule	SLC16A9
GSTA2	3.55441e-17	0.567231	0.542	0.425	1.30095e-12	Proximal_Tubule	GSTA2
BHMT2	3.86152e-15	0.564063	0.531	0.456	1.41336e-10	Proximal_Tubule	BHMT2
BHMT	1.78353e-15	0.563977	0.576	0.51	6.52789e-11	Proximal_Tubule	BHMT
SLC22A8	3.56702e-17	0.557925	0.496	0.361	1.30557e-12	Proximal_Tubule	SLC22A8
MT-CO3	2.0753e-60	0.552951	1	1	7.59582e-56	Proximal_Tubule	MT-CO3
FBP1	1.79817e-15	0.544779	0.558	0.479	6.58147e-11	Proximal_Tubule	FBP1
RIDA	2.97456e-14	0.540689	0.599	0.548	1.08872e-09	Proximal_Tubule	RIDA
MT-CYB	1.04327e-52	0.540172	1	1	3.81849e-48	Proximal_Tubule	MT-CYB
MT-ND4	1.20951e-59	0.53072	1	1	4.42693e-55	Proximal_Tubule	MT-ND4
PEBP1	1.34308e-31	0.528812	0.907	0.957	4.91582e-27	Proximal_Tubule	PEBP1
KCNJ15	1.92605e-13	0.525222	0.583	0.53	7.04952e-09	Proximal_Tubule	KCNJ15
PEPD	4.78714e-14	0.516506	0.629	0.632	1.75214e-09	Proximal_Tubule	PEPD
MT1G	3.08774e-21	0.509722	0.756	0.682	1.13014e-16	Proximal_Tubule	MT1G
MGST1	2.21949e-13	0.507615	0.565	0.499	8.12354e-09	Proximal_Tubule	MGST1
SLC13A1	4.23451e-11	0.505039	0.415	0.309	1.54987e-06	Proximal_Tubule	SLC13A1
RAB11FIP3	7.81001e-14	0.503735	0.536	0.449	2.85854e-09	Proximal_Tubule	RAB11FIP3
AK4	2.13641e-11	0.501064	0.475	0.391	7.81947e-07	Proximal_Tubule	AK4
MAF	1.51287e-13	0.49699	0.595	0.571	5.53726e-09	Proximal_Tubule	MAF
COTL1	1.24066e-13	0.495585	0.593	0.549	4.54095e-09	Proximal_Tubule	COTL1
MT-ND5	2.62633e-24	0.495065	0.974	0.982	9.61261e-20	Proximal_Tubule	MT-ND5
MT-ATP6	5.93631e-49	0.494069	1	1	2.17275e-44	Proximal_Tubule	MT-ATP6
FTCD	1.40594e-14	0.490706	0.464	0.327	5.14587e-10	Proximal_Tubule	FTCD
CLTRN	8.37147e-14	0.486387	0.533	0.438	3.06404e-09	Proximal_Tubule	CLTRN
MT-ND4L	2.42084e-17	0.485265	0.887	0.921	8.8605e-13	Proximal_Tubule	MT-ND4L
MT-ND2	2.50094e-45	0.485247	1	1	9.15368e-41	Proximal_Tubule	MT-ND2
ALDH4A1	5.61406e-13	0.481177	0.579	0.531	2.0548e-08	Proximal_Tubule	ALDH4A1
FTL	2.00868e-40	0.480055	0.979	0.996	7.35197e-36	Proximal_Tubule	FTL
AQP1	5.70466e-20	0.477493	0.808	0.792	2.08796e-15	Proximal_Tubule	AQP1
PBLD	4.38089e-10	0.475596	0.524	0.488	1.60345e-05	Proximal_Tubule	PBLD
KCNQ1OT1	6.96997e-09	0.463546	0.399	0.3	0.000255108	Proximal_Tubule	KCNQ1OT1
GLYAT	1.12104e-09	0.453463	0.399	0.3	4.10313e-05	Proximal_Tubule	GLYAT
MALAT1	1.44314e-34	0.448985	1	1	5.28203e-30	Proximal_Tubule	MALAT1
THY1	3.57634e-08	0.446881	0.507	0.496	0.00130898	Proximal_Tubule	THY1
NAT8	1.06406e-09	0.440581	0.442	0.354	3.89455e-05	Proximal_Tubule	NAT8
SLC6A13	4.61299e-09	0.436639	0.362	0.264	0.00016884	Proximal_Tubule	SLC6A13
MT-ND3	5.08276e-39	0.436532	1	1	1.86034e-34	Proximal_Tubule	MT-ND3
AGMAT	5.15763e-09	0.436059	0.446	0.368	0.000188774	Proximal_Tubule	AGMAT
SLC22A12	1.98507e-11	0.433499	0.381	0.251	7.26556e-07	Proximal_Tubule	SLC22A12
SLC36A2	2.99774e-10	0.424867	0.362	0.25	1.0972e-05	Proximal_Tubule	SLC36A2
SLC22A6	7.20896e-11	0.418077	0.33	0.206	2.63855e-06	Proximal_Tubule	SLC22A6
PLG	2.18455e-08	0.415418	0.426	0.339	0.000799566	Proximal_Tubule	PLG
SLC34A1	1.91144e-07	0.406844	0.381	0.298	0.00699606	Proximal_Tubule	SLC34A1
GSTA1	1.40202e-08	0.400745	0.519	0.474	0.000513152	Proximal_Tubule	GSTA1
MIA2	1.72636e-07	0.399152	0.45	0.393	0.00631867	Proximal_Tubule	MIA2
IDH1	8.97725e-07	0.391594	0.39	0.339	0.0328576	Proximal_Tubule	IDH1
MT-CO2	8.51931e-29	0.388595	1	1	3.11815e-24	Proximal_Tubule	MT-CO2
PDZK1	1.24999e-06	0.387118	0.411	0.37	0.045751	Proximal_Tubule	PDZK1
RNF186	9.64983e-09	0.38388	0.303	0.194	0.000353194	Proximal_Tubule	RNF186
HPD	3.25459e-09	0.383264	0.534	0.481	0.000119121	Proximal_Tubule	HPD
INSR	5.4152e-07	0.381253	0.483	0.467	0.0198202	Proximal_Tubule	INSR
METTL7A	3.66661e-10	0.380766	0.718	0.745	1.34202e-05	Proximal_Tubule	METTL7A
GALNT11	1.23541e-06	0.377032	0.427	0.379	0.0452172	Proximal_Tubule	GALNT11
CXCL14	1.13427e-06	0.372178	0.496	0.478	0.0415153	Proximal_Tubule	CXCL14
CYP4F3	4.68062e-09	0.370045	0.311	0.203	0.000171315	Proximal_Tubule	CYP4F3
FAM151A	6.14872e-07	0.366084	0.364	0.291	0.0225049	Proximal_Tubule	FAM151A
SLC5A2	1.65045e-08	0.365702	0.293	0.189	0.00060408	Proximal_Tubule	SLC5A2
ANK2	3.92835e-07	0.361351	0.349	0.271	0.0143782	Proximal_Tubule	ANK2
AMN	2.69975e-08	0.355735	0.363	0.264	0.000988134	Proximal_Tubule	AMN
RASSF4	1.65597e-08	0.354475	0.331	0.23	0.0006061	Proximal_Tubule	RASSF4
CTSH	7.03056e-07	0.337289	0.589	0.607	0.0257325	Proximal_Tubule	CTSH
MT-ND1	1.0322e-22	0.332319	1	1	3.77795e-18	Proximal_Tubule	MT-ND1
SLC3A1	3.6345e-08	0.329479	0.599	0.575	0.00133026	Proximal_Tubule	SLC3A1
TMBIM6	7.22563e-12	0.327356	0.888	0.955	2.64465e-07	Proximal_Tubule	TMBIM6
GK	9.64245e-07	0.326154	0.303	0.219	0.0352923	Proximal_Tubule	GK
NEAT1	4.44339e-09	0.316182	0.807	0.844	0.000162632	Proximal_Tubule	NEAT1
SELENOP	1.3313e-06	0.263302	0.792	0.864	0.0487271	Proximal_Tubule	SELENOP
ACTA2	5.23396e-08	1.86755	0.833	0.299	0.00191568	Vessels	ACTA2
C11orf96	5.48488e-14	1.78647	0.917	0.193	2.00752e-09	Vessels	C11orf96
ADIRF1	1.34136e-07	1.71094	0.917	0.42	0.00490952	Vessels	ADIRF
TAGLN1	4.7409e-09	1.657	0.833	0.25	0.000173522	Vessels	TAGLN
FN1	5.87625e-09	1.6231	0.75	0.183	0.000215077	Vessels	FN1
MYH11	5.93353e-16	1.59015	0.833	0.114	2.17173e-11	Vessels	MYH11
MCAM	7.31403e-11	1.56296	0.833	0.187	2.67701e-06	Vessels	MCAM
FLNA1	2.48805e-08	1.41864	0.833	0.275	0.000910652	Vessels	FLNA
CNN1	4.66844e-46	1.29403	0.75	0.027	1.70869e-41	Vessels	CNN1
CRIP1	2.51076e-10	1.26089	0.833	0.194	9.18964e-06	Vessels	CRIP1
NOTCH3	2.5183e-07	1.23899	0.75	0.227	0.00921723	Vessels	NOTCH3
SPARCL1	1.67526e-07	1.22657	0.833	0.262	0.00613161	Vessels	SPARCL1
COL12A1	1.40897e-07	1.06791	0.75	0.207	0.00515698	Vessels	COL12A1
ID11	5.21866e-08	1.04772	0.917	0.26	0.00191008	Vessels	ID1
PLN	6.11811e-14	1.03386	0.667	0.078	2.23929e-09	Vessels	PLN
CAV1	7.10446e-14	0.987983	0.667	0.082	2.6003e-09	Vessels	CAV1
MFGE8	1.1614e-07	0.964163	0.667	0.154	0.00425083	Vessels	MFGE8
SYNPO2	3.75711e-11	0.845386	0.667	0.099	1.37514e-06	Vessels	SYNPO2
ITGA5	1.88309e-07	0.782105	0.417	0.06	0.0068923	Vessels	ITGA5
SEMA3G1	1.04693e-06	0.774571	0.583	0.128	0.0383188	Vessels	SEMA3G
MAP3K20	4.35424e-08	0.75961	0.5	0.077	0.00159369	Vessels	MAP3K20
PHF20L1	1.25722e-07	0.742415	0.5	0.083	0.00460157	Vessels	PHF20L1
SCTR	2.33507e-21	0.738816	0.5	0.027	8.5466e-17	Vessels	SCTR
SERPINE2	3.44197e-07	0.718978	0.5	0.084	0.012598	Vessels	SERPINE2
ACTN1	2.15262e-07	0.715228	0.583	0.115	0.00787879	Vessels	ACTN1
C7orf50	6.89251e-08	0.70642	0.833	0.205	0.00252273	Vessels	C7orf50
PPP1R14A	2.82571e-13	0.701413	0.667	0.081	1.03424e-08	Vessels	PPP1R14A
CPE	1.01423e-07	0.684423	0.583	0.107	0.00371218	Vessels	CPE
ITGA7	9.86731e-16	0.678743	0.583	0.052	3.61153e-11	Vessels	ITGA7
FBLN2	1.29145e-11	0.657299	0.417	0.037	4.72683e-07	Vessels	FBLN2
EFNB21	1.03585e-06	0.65018	0.583	0.124	0.0379132	Vessels	EFNB2
CSPG4	1.49021e-12	0.637687	0.5	0.048	5.45431e-08	Vessels	CSPG4
HES4	9.83921e-07	0.628017	0.5	0.094	0.0360125	Vessels	HES4
GJA4	3.96575e-11	0.600583	0.583	0.074	1.45151e-06	Vessels	GJA4
CARMN	7.79835e-07	0.587424	0.5	0.091	0.0285428	Vessels	CARMN
ISLR	5.59832e-14	0.58317	0.5	0.043	2.04904e-09	Vessels	ISLR
MOB2	9.13561e-08	0.559618	0.417	0.057	0.00334372	Vessels	MOB2
LGI4	3.90069e-17	0.539156	0.333	0.015	1.42769e-12	Vessels	LGI4
CCDC3	4.30465e-18	0.523856	0.417	0.022	1.57555e-13	Vessels	CCDC3
TBX2-AS1	1.28762e-07	0.510136	0.417	0.058	0.00471281	Vessels	TBX2-AS1
POLR3A	1.04588e-07	0.486759	0.333	0.037	0.00382802	Vessels	POLR3A
INPP5A	3.41491e-07	0.458835	0.5	0.084	0.0124989	Vessels	INPP5A
PDLIM3	3.10367e-10	0.434828	0.333	0.027	1.13597e-05	Vessels	PDLIM3
LMOD1	3.41526e-15	0.428883	0.417	0.027	1.25002e-10	Vessels	LMOD1
PDZD4	1.55976e-22	0.410982	0.333	0.01	5.70887e-18	Vessels	PDZD4
IL33	2.35457e-10	0.405457	0.333	0.027	8.61796e-06	Vessels	IL33
LDB3	1.41962e-11	0.39272	0.333	0.023	5.19597e-07	Vessels	LDB3
SPEG	1.53633e-18	0.348226	0.333	0.013	5.62311e-14	Vessels	SPEG
COL5A2	4.84496e-07	0.339243	0.333	0.04	0.0177331	Vessels	COL5A2
NTRK3	1.21374e-08	0.334044	0.333	0.032	0.000444239	Vessels	NTRK3
SYNM	1.08529e-07	0.257589	0.333	0.035	0.00397227	Vessels	SYNM

## Sheet: PatientD_LabTransConsensus_SigM
	p_val	avg_log2FC	pct.1	pct.2	p_val_adj	cluster	gene
AQP2	4.91287e-41	1.09067	0.966	0.858	1.64768e-36	Collecting_Duct	AQP2
AQP3	5.93273e-38	0.872773	0.855	0.504	1.98972e-33	Collecting_Duct	AQP3
HSD11B2	6.09182e-42	0.781369	0.932	0.757	2.04308e-37	Collecting_Duct	HSD11B2
FXYD4	5.5245e-28	0.71528	0.628	0.307	1.85281e-23	Collecting_Duct	FXYD4
KRT19	9.44212e-39	0.702506	0.748	0.382	3.1667e-34	Collecting_Duct	KRT19
SLC4A1	4.16839e-35	0.594553	0.689	0.302	1.39799e-30	Collecting_Duct	SLC4A1
RHCG	3.2608e-22	0.591684	0.763	0.492	1.09361e-17	Collecting_Duct	RHCG
KLK1	1.31937e-11	0.567051	0.44	0.244	4.42491e-07	Collecting_Duct	KLK1
SCNN1B	1.72887e-65	0.562992	0.588	0.123	5.79829e-61	Collecting_Duct	SCNN1B
RASD1	5.9054e-27	0.562924	0.868	0.58	1.98055e-22	Collecting_Duct	RASD1
MAL	5.1797e-28	0.555577	0.898	0.611	1.73717e-23	Collecting_Duct	MAL
DEFB1	4.29939e-25	0.553286	1	0.987	1.44193e-20	Collecting_Duct	DEFB1
STC1	7.2873e-28	0.534631	0.526	0.197	2.44402e-23	Collecting_Duct	STC1
RPL37A	3.16768e-30	0.499915	0.985	0.938	1.06238e-25	Collecting_Duct	RPL37A
HMGCS2	4.03957e-30	0.482065	0.582	0.237	1.35479e-25	Collecting_Duct	HMGCS2
COX6C	7.96581e-25	0.478051	0.886	0.618	2.67157e-20	Collecting_Duct	COX6C
CALB1	8.12066e-15	0.477848	0.926	0.816	2.72351e-10	Collecting_Duct	CALB1
SCIN	3.36288e-32	0.471064	0.689	0.292	1.12784e-27	Collecting_Duct	SCIN
RPS18	1.96313e-26	0.465156	0.972	0.859	6.58393e-22	Collecting_Duct	RPS18
IER3	5.22662e-20	0.451973	0.877	0.621	1.75291e-15	Collecting_Duct	IER3
RPL21	9.32505e-24	0.445627	0.975	0.868	3.12743e-19	Collecting_Duct	RPL21
KRT18	2.6748e-20	0.444217	0.76	0.455	8.97075e-16	Collecting_Duct	KRT18
WFDC2	2.45567e-18	0.443103	0.775	0.503	8.23583e-14	Collecting_Duct	WFDC2
LGALS3	8.11822e-20	0.433931	0.686	0.393	2.72269e-15	Collecting_Duct	LGALS3
RPS24	2.30943e-17	0.429927	0.926	0.756	7.74538e-13	Collecting_Duct	RPS24
ATP5F1E	1.78303e-19	0.429416	0.948	0.792	5.97991e-15	Collecting_Duct	ATP5F1E
EPCAM	8.32549e-21	0.429006	0.865	0.583	2.7922e-16	Collecting_Duct	EPCAM
ATP6V0D2	1.56819e-24	0.427637	0.606	0.273	5.2594e-20	Collecting_Duct	ATP6V0D2
ATP6V0B	6.40241e-20	0.423436	0.898	0.653	2.14724e-15	Collecting_Duct	ATP6V0B
CHCHD10	1.02359e-17	0.422009	0.846	0.623	3.43291e-13	Collecting_Duct	CHCHD10
RPL37	2.99553e-21	0.421726	0.969	0.856	1.00464e-16	Collecting_Duct	RPL37
RPL41	2.38388e-29	0.418244	0.994	0.985	7.99506e-25	Collecting_Duct	RPL41
RPS6	8.59904e-22	0.406207	0.96	0.881	2.88395e-17	Collecting_Duct	RPS6
ATP6AP2	1.85932e-17	0.405632	0.831	0.534	6.23579e-13	Collecting_Duct	ATP6AP2
UQCRB	4.76313e-18	0.404322	0.892	0.714	1.59746e-13	Collecting_Duct	UQCRB
RPS12	3.7674e-20	0.398809	0.988	0.902	1.26351e-15	Collecting_Duct	RPS12
CDH16	2.67093e-20	0.398707	0.969	0.824	8.95776e-16	Collecting_Duct	CDH16
RPL34	3.22616e-17	0.398145	0.945	0.86	1.08199e-12	Collecting_Duct	RPL34
RPS23	4.24943e-20	0.397225	0.942	0.799	1.42517e-15	Collecting_Duct	RPS23
KRT8	5.32255e-17	0.39276	0.858	0.582	1.78508e-12	Collecting_Duct	KRT8
COX4I1	3.50364e-17	0.391784	0.926	0.749	1.17505e-12	Collecting_Duct	COX4I1
RPS27A	2.5143e-19	0.391578	0.954	0.847	8.43246e-15	Collecting_Duct	RPS27A
ATP6V1G3	4.01385e-34	0.390198	0.492	0.148	1.34616e-29	Collecting_Duct	ATP6V1G3
TMEM213	1.22971e-21	0.387855	0.695	0.354	4.12422e-17	Collecting_Duct	TMEM213
AIF1L	1.08712e-16	0.383297	0.803	0.543	3.64598e-12	Collecting_Duct	AIF1L
RPS28	4.13097e-22	0.382713	0.997	0.896	1.38544e-17	Collecting_Duct	RPS28
ST6GAL1	1.49271e-19	0.38027	0.523	0.244	5.00624e-15	Collecting_Duct	ST6GAL1
RPS29	3.55999e-18	0.373914	0.985	0.907	1.19395e-13	Collecting_Duct	RPS29
NFE2L2	6.04218e-16	0.373761	0.652	0.384	2.02643e-11	Collecting_Duct	NFE2L2
SPINK1	6.68615e-20	0.371956	0.348	0.124	2.2424e-15	Collecting_Duct	SPINK1
RPL28	6.87942e-16	0.371906	0.942	0.78	2.30722e-11	Collecting_Duct	RPL28
MUC1	7.2273e-17	0.370705	0.883	0.642	2.42389e-12	Collecting_Duct	MUC1
RPS27	4.18101e-18	0.365751	0.991	0.936	1.40223e-13	Collecting_Duct	RPS27
RPS25	1.95579e-17	0.364263	0.902	0.703	6.55933e-13	Collecting_Duct	RPS25
RPL24	1.93137e-16	0.364153	0.898	0.702	6.47743e-12	Collecting_Duct	RPL24
RPL31	2.58466e-15	0.363849	0.932	0.789	8.66843e-11	Collecting_Duct	RPL31
RPS10	3.40379e-16	0.358303	0.852	0.6	1.14156e-11	Collecting_Duct	RPS10
CA2	4.3253e-16	0.354622	0.868	0.646	1.45062e-11	Collecting_Duct	CA2
RPS15A	4.44443e-14	0.354314	0.874	0.691	1.49057e-09	Collecting_Duct	RPS15A
RPS16	2.83426e-16	0.353871	0.945	0.788	9.50555e-12	Collecting_Duct	RPS16
MINOS1	1.02997e-19	0.3535	0.683	0.369	3.45432e-15	Collecting_Duct	MINOS1
RPL23A	1.25305e-15	0.353489	0.88	0.668	4.20248e-11	Collecting_Duct	RPL23A
C12orf75	7.23811e-19	0.351138	0.575	0.288	2.42752e-14	Collecting_Duct	C12orf75
RPS14	1.28321e-15	0.347731	0.948	0.839	4.30362e-11	Collecting_Duct	RPS14
TNFRSF12A	1.04511e-13	0.345246	0.855	0.615	3.50509e-09	Collecting_Duct	TNFRSF12A
TMSB4X	3.31784e-15	0.34354	0.966	0.869	1.11274e-10	Collecting_Duct	TMSB4X
RPS15	4.42989e-14	0.342866	0.926	0.722	1.4857e-09	Collecting_Duct	RPS15
RPL38	5.75854e-14	0.334024	0.898	0.703	1.9313e-09	Collecting_Duct	RPL38
UQCRH	4.75948e-16	0.333499	0.818	0.531	1.59623e-11	Collecting_Duct	UQCRH
NDUFA1	9.47513e-13	0.332884	0.797	0.569	3.17777e-08	Collecting_Duct	NDUFA1
RPLP1	1.14607e-17	0.332575	0.997	0.953	3.84369e-13	Collecting_Duct	RPLP1
DSG2	5.6244e-25	0.332004	0.542	0.216	1.88631e-20	Collecting_Duct	DSG2
NDUFB1	1.23875e-13	0.323608	0.76	0.491	4.15451e-09	Collecting_Duct	NDUFB1
SLC4A9	7.19706e-40	0.322072	0.394	0.079	2.41375e-35	Collecting_Duct	SLC4A9
MRPL33	1.3616e-17	0.317594	0.609	0.321	4.56654e-13	Collecting_Duct	MRPL33
RTN4	3.63376e-13	0.316853	0.88	0.696	1.21869e-08	Collecting_Duct	RTN4
ATP6V1F	8.942e-23	0.315679	0.612	0.275	2.99897e-18	Collecting_Duct	ATP6V1F
SLC26A7	2.83757e-25	0.31546	0.471	0.166	9.51666e-21	Collecting_Duct	SLC26A7
RPL23	2.81907e-13	0.314503	0.886	0.705	9.45461e-09	Collecting_Duct	RPL23
CLU	1.69882e-13	0.310284	0.874	0.628	5.6975e-09	Collecting_Duct	CLU
CYSTM1	5.25412e-15	0.309784	0.877	0.625	1.76213e-10	Collecting_Duct	CYSTM1
RPS3	3.96253e-13	0.308835	0.883	0.656	1.32895e-08	Collecting_Duct	RPS3
CD9	3.54638e-11	0.30736	0.852	0.654	1.18938e-06	Collecting_Duct	CD9
RPL6	1.33593e-12	0.305772	0.954	0.812	4.48044e-08	Collecting_Duct	RPL6
COX6A1	3.1385e-13	0.30568	0.905	0.704	1.05259e-08	Collecting_Duct	COX6A1
RPS4X	5.81682e-12	0.305274	0.902	0.747	1.95084e-07	Collecting_Duct	RPS4X
RPL11	1.45297e-11	0.302895	0.954	0.805	4.87299e-07	Collecting_Duct	RPL11
ATP5PD	2.36389e-15	0.302557	0.658	0.368	7.92802e-11	Collecting_Duct	ATP5PD
RPL7A	2.93595e-11	0.301292	0.932	0.77	9.8466e-07	Collecting_Duct	RPL7A
NDUFA4	8.58844e-14	0.299205	0.942	0.826	2.88039e-09	Collecting_Duct	NDUFA4
RPS20	3.66278e-13	0.297598	0.929	0.74	1.22842e-08	Collecting_Duct	RPS20
RPS21	1.73461e-11	0.295269	0.926	0.806	5.81754e-07	Collecting_Duct	RPS21
RPS3A	6.57593e-13	0.294718	0.957	0.871	2.20544e-08	Collecting_Duct	RPS3A
CLDN7	3.3601e-15	0.293308	0.532	0.279	1.12691e-10	Collecting_Duct	CLDN7
RPL15	1.62142e-12	0.293266	0.935	0.803	5.4379e-08	Collecting_Duct	RPL15
UQCR11	4.22757e-10	0.293119	0.834	0.659	1.41784e-05	Collecting_Duct	UQCR11
S100A6	7.29056e-14	0.292019	0.994	0.944	2.44511e-09	Collecting_Duct	S100A6
RPL27	1.60873e-10	0.29152	0.883	0.683	5.39537e-06	Collecting_Duct	RPL27
ATP5MG	2.62822e-11	0.291088	0.852	0.643	8.81454e-07	Collecting_Duct	ATP5MG
RPL7	4.14051e-11	0.289826	0.957	0.852	1.38864e-06	Collecting_Duct	RPL7
RPL32	2.14788e-11	0.289648	0.935	0.816	7.20356e-07	Collecting_Duct	RPL32
ATP5MC3	2.73761e-11	0.289128	0.865	0.652	9.18139e-07	Collecting_Duct	ATP5MC3
NDUFC1	3.5874e-16	0.288788	0.655	0.369	1.20314e-11	Collecting_Duct	NDUFC1
GSTP1	2.21861e-12	0.287826	0.818	0.569	7.44077e-08	Collecting_Duct	GSTP1
COPS9	9.97858e-17	0.284767	0.597	0.305	3.34662e-12	Collecting_Duct	COPS9
UQCRQ	6.12294e-10	0.284676	0.834	0.602	2.05351e-05	Collecting_Duct	UQCRQ
RPS8	1.52688e-12	0.283861	0.963	0.859	5.12086e-08	Collecting_Duct	RPS8
SCPEP1	1.85518e-15	0.283565	0.634	0.348	6.2219e-11	Collecting_Duct	SCPEP1
SGPP1	1.21607e-21	0.28329	0.48	0.191	4.07845e-17	Collecting_Duct	SGPP1
RPL3	2.70094e-13	0.282969	0.957	0.843	9.05841e-09	Collecting_Duct	RPL3
ACTG1	2.11458e-15	0.28261	0.994	0.979	7.09188e-11	Collecting_Duct	ACTG1
PKM	4.25194e-12	0.281124	0.846	0.604	1.42601e-07	Collecting_Duct	PKM
MOB1B	7.94996e-21	0.281098	0.48	0.196	2.66626e-16	Collecting_Duct	MOB1B
TOMM7	3.77395e-11	0.279983	0.84	0.59	1.26571e-06	Collecting_Duct	TOMM7
RPS7	3.14485e-10	0.279253	0.862	0.684	1.05472e-05	Collecting_Duct	RPS7
TMEM101	2.26333e-18	0.278965	0.422	0.172	7.59077e-14	Collecting_Duct	TMEM101
DMRT2	6.81795e-22	0.278424	0.369	0.125	2.2866e-17	Collecting_Duct	DMRT2
KCNJ1	1.0246e-11	0.277308	0.76	0.506	3.43631e-07	Collecting_Duct	KCNJ1
PPIA	3.29121e-11	0.275119	0.932	0.787	1.1038e-06	Collecting_Duct	PPIA
COX7C	6.4252e-11	0.273932	0.954	0.864	2.15488e-06	Collecting_Duct	COX7C
CDH1	3.18367e-19	0.273332	0.548	0.244	1.06774e-14	Collecting_Duct	CDH1
COX6B1	4.33522e-11	0.272825	0.742	0.505	1.45395e-06	Collecting_Duct	COX6B1
SCNN1G	2.24367e-31	0.272492	0.292	0.055	7.52483e-27	Collecting_Duct	SCNN1G
SLC25A5	1.4118e-11	0.271713	0.825	0.553	4.73488e-07	Collecting_Duct	SLC25A5
RPL36	2.29429e-12	0.271129	0.969	0.857	7.69458e-08	Collecting_Duct	RPL36
TMA7	8.72253e-11	0.270114	0.806	0.577	2.92536e-06	Collecting_Duct	TMA7
ATP6V1C2	9.77267e-32	0.270074	0.378	0.092	3.27756e-27	Collecting_Duct	ATP6V1C2
COX8A	6.65135e-10	0.269345	0.886	0.689	2.23073e-05	Collecting_Duct	COX8A
ADGRF5	1.59013e-16	0.268876	0.625	0.326	5.33296e-12	Collecting_Duct	ADGRF5
ARG2	5.28106e-18	0.266891	0.548	0.254	1.77116e-13	Collecting_Duct	ARG2
RPL26	5.57628e-10	0.266559	0.938	0.849	1.87017e-05	Collecting_Duct	RPL26
ATP6V1A	7.54139e-13	0.266236	0.652	0.376	2.52923e-08	Collecting_Duct	ATP6V1A
SMIM5	7.08552e-22	0.265825	0.409	0.148	2.37634e-17	Collecting_Duct	SMIM5
PVALB	3.96568e-20	0.264315	0.437	0.171	1.33001e-15	Collecting_Duct	PVALB
RPL22	5.38253e-10	0.264137	0.911	0.729	1.80519e-05	Collecting_Duct	RPL22
RPL10A	1.24017e-10	0.263538	0.886	0.68	4.15929e-06	Collecting_Duct	RPL10A
FAU	5.75768e-09	0.262417	0.862	0.66	0.000193101	Collecting_Duct	FAU
RPL36A	4.76124e-11	0.26238	0.8	0.551	1.59682e-06	Collecting_Duct	RPL36A
RPS26	5.84016e-11	0.261557	0.686	0.438	1.95867e-06	Collecting_Duct	RPS26
PNP	9.47505e-16	0.261515	0.582	0.293	3.17774e-11	Collecting_Duct	PNP
RPL5	4.21386e-10	0.258143	0.831	0.638	1.41324e-05	Collecting_Duct	RPL5
UQCR10	4.43729e-10	0.256351	0.852	0.607	1.48818e-05	Collecting_Duct	UQCR10
ATP5MC1	5.45331e-14	0.254697	0.612	0.343	1.82893e-09	Collecting_Duct	ATP5MC1
ATP6V0A4	4.33364e-18	0.251616	0.566	0.261	1.45342e-13	Collecting_Duct	ATP6V0A4
SCNN1A	1.01653e-12	0.250093	0.72	0.438	3.40923e-08	Collecting_Duct	SCNN1A
UMOD	4.72772e-10	1.57107	1	0.991	1.58558e-05	Distal_Convoluted_Tubule	UMOD
SLC12A3	2.44712e-18	1.49587	0.842	0.616	8.20715e-14	Distal_Convoluted_Tubule	SLC12A3
KNG1	4.74946e-51	1.32242	0.992	0.833	1.59288e-46	Distal_Convoluted_Tubule	KNG1
SPP1	1.25156e-25	1.28158	1	0.983	4.19747e-21	Distal_Convoluted_Tubule	SPP1
SERPINA5	1.18734e-31	1.07325	0.932	0.635	3.98211e-27	Distal_Convoluted_Tubule	SERPINA5
SLC12A1	5.74266e-09	1.07076	0.887	0.785	0.000192597	Distal_Convoluted_Tubule	SLC12A1
ATP1A1	1.82197e-46	1.03834	1	0.942	6.11051e-42	Distal_Convoluted_Tubule	ATP1A1
EGF	9.64074e-31	1.02803	0.744	0.32	3.23331e-26	Distal_Convoluted_Tubule	EGF
SFRP1	6.29713e-32	0.798446	0.797	0.32	2.11193e-27	Distal_Convoluted_Tubule	SFRP1
PPP1R1A	7.53363e-35	0.772431	0.692	0.212	2.52663e-30	Distal_Convoluted_Tubule	PPP1R1A
TMEM52B	3.46255e-19	0.771757	0.714	0.397	1.16127e-14	Distal_Convoluted_Tubule	TMEM52B
PLAU	1.69102e-20	0.742996	0.609	0.251	5.67135e-16	Distal_Convoluted_Tubule	PLAU
ATP1B1	2.45991e-32	0.726539	1	0.987	8.25005e-28	Distal_Convoluted_Tubule	ATP1B1
DEFB11	1.71328e-20	0.71136	1	0.989	5.74599e-16	Distal_Convoluted_Tubule	DEFB1
CLDN4	1.6893e-19	0.704566	0.962	0.737	5.66558e-15	Distal_Convoluted_Tubule	CLDN4
ACSL4	9.54901e-18	0.586639	0.789	0.437	3.20255e-13	Distal_Convoluted_Tubule	ACSL4
GDF15	2.23193e-15	0.585618	0.88	0.616	7.48546e-11	Distal_Convoluted_Tubule	GDF15
TACSTD2	3.70895e-13	0.576439	0.835	0.58	1.24391e-08	Distal_Convoluted_Tubule	TACSTD2
CLCNKB	1.99098e-15	0.552584	0.872	0.559	6.67735e-11	Distal_Convoluted_Tubule	CLCNKB
CKB	3.94544e-13	0.532241	0.947	0.741	1.32322e-08	Distal_Convoluted_Tubule	CKB
MUC11	6.13017e-12	0.514723	0.932	0.673	2.05593e-07	Distal_Convoluted_Tubule	MUC1
SHISA3	2.2372e-30	0.49598	0.459	0.1	7.50312e-26	Distal_Convoluted_Tubule	SHISA3
IDH2	1.7548e-11	0.484629	0.722	0.449	5.88524e-07	Distal_Convoluted_Tubule	IDH2
GSTM3	2.41459e-10	0.480185	0.82	0.541	8.09805e-06	Distal_Convoluted_Tubule	GSTM3
CLDN16	1.14062e-11	0.468234	0.421	0.176	3.8254e-07	Distal_Convoluted_Tubule	CLDN16
KL	1.23319e-06	0.465346	0.759	0.567	0.0413587	Distal_Convoluted_Tubule	KL
CD24	3.16646e-14	0.458132	0.992	0.905	1.06197e-09	Distal_Convoluted_Tubule	CD24
KCNJ11	6.95086e-12	0.453598	0.842	0.536	2.33118e-07	Distal_Convoluted_Tubule	KCNJ1
MFSD4A	3.95811e-24	0.44734	0.549	0.169	1.32747e-19	Distal_Convoluted_Tubule	MFSD4A
CYFIP2	1.37425e-14	0.443953	0.722	0.372	4.60896e-10	Distal_Convoluted_Tubule	CYFIP2
IFIT1	1.80101e-10	0.436886	0.368	0.153	6.04024e-06	Distal_Convoluted_Tubule	IFIT1
WNK1	1.3704e-09	0.436644	0.812	0.557	4.59603e-05	Distal_Convoluted_Tubule	WNK1
NR4A1	4.7083e-10	0.423313	0.962	0.725	1.57907e-05	Distal_Convoluted_Tubule	NR4A1
SDC4	2.30642e-09	0.419133	0.932	0.783	7.73528e-05	Distal_Convoluted_Tubule	SDC4
TPST2	7.89168e-15	0.410693	0.526	0.217	2.64671e-10	Distal_Convoluted_Tubule	TPST2
S100A61	2.36751e-07	0.408376	0.985	0.953	0.00794014	Distal_Convoluted_Tubule	S100A6
COX5B	1.40684e-09	0.407065	0.887	0.684	4.71826e-05	Distal_Convoluted_Tubule	COX5B
IER31	1.42908e-09	0.404328	0.88	0.66	4.79286e-05	Distal_Convoluted_Tubule	IER3
KCNJ16	3.77807e-10	0.402103	0.737	0.464	1.26709e-05	Distal_Convoluted_Tubule	KCNJ16
IVNS1ABP	7.35571e-08	0.399013	0.632	0.403	0.00246696	Distal_Convoluted_Tubule	IVNS1ABP
CADM1	2.94376e-19	0.397919	0.361	0.097	9.87278e-15	Distal_Convoluted_Tubule	CADM1
BHLHE40	4.03112e-09	0.391543	0.835	0.553	0.000135196	Distal_Convoluted_Tubule	BHLHE40
PTGER3	2.06047e-10	0.387415	0.669	0.392	6.9104e-06	Distal_Convoluted_Tubule	PTGER3
TCIM	6.56277e-11	0.387302	0.684	0.395	2.20102e-06	Distal_Convoluted_Tubule	TCIM
ATF3	1.05892e-09	0.37841	0.752	0.484	3.5514e-05	Distal_Convoluted_Tubule	ATF3
EFHD1	3.47053e-09	0.378206	0.759	0.492	0.000116395	Distal_Convoluted_Tubule	EFHD1
MTURN	1.34822e-13	0.375539	0.564	0.258	4.52167e-09	Distal_Convoluted_Tubule	MTURN
COX7C1	6.64572e-11	0.373072	0.992	0.873	2.22884e-06	Distal_Convoluted_Tubule	COX7C
LIF	4.01165e-12	0.366951	0.391	0.151	1.34543e-07	Distal_Convoluted_Tubule	LIF
HSPA2	7.37153e-17	0.365003	0.466	0.163	2.47227e-12	Distal_Convoluted_Tubule	HSPA2
CA12	1.50111e-08	0.355952	0.985	0.868	0.000503441	Distal_Convoluted_Tubule	CA12
KCNJ10	1.46236e-20	0.353776	0.376	0.097	4.90445e-16	Distal_Convoluted_Tubule	KCNJ10
CLCNKA	2.58423e-11	0.3486	0.602	0.308	8.66698e-07	Distal_Convoluted_Tubule	CLCNKA
FABP3	2.8657e-14	0.348166	0.451	0.17	9.611e-10	Distal_Convoluted_Tubule	FABP3
UCHL1	4.12012e-09	0.343865	0.414	0.199	0.000138181	Distal_Convoluted_Tubule	UCHL1
LPL	5.58021e-20	0.342534	0.353	0.087	1.87149e-15	Distal_Convoluted_Tubule	LPL
ATP5MC31	2.51634e-07	0.334847	0.91	0.68	0.0084393	Distal_Convoluted_Tubule	ATP5MC3
NDUFB11	1.15148e-07	0.327035	0.767	0.531	0.00386185	Distal_Convoluted_Tubule	NDUFB1
COX7B	3.36319e-07	0.324843	0.895	0.701	0.0112795	Distal_Convoluted_Tubule	COX7B
COX8A1	3.09222e-08	0.323038	0.94	0.714	0.00103707	Distal_Convoluted_Tubule	COX8A
UBC	1.0006e-07	0.321507	0.992	0.953	0.00335581	Distal_Convoluted_Tubule	UBC
CLDN10	9.83379e-09	0.312891	0.444	0.22	0.000329806	Distal_Convoluted_Tubule	CLDN10
ITGB6	9.02309e-10	0.311874	0.414	0.189	3.02616e-05	Distal_Convoluted_Tubule	ITGB6
DNASE1	9.71053e-16	0.306957	0.451	0.155	3.25672e-11	Distal_Convoluted_Tubule	DNASE1
EIF1	9.45335e-08	0.305878	0.962	0.877	0.00317046	Distal_Convoluted_Tubule	EIF1
UQCRB1	1.18957e-06	0.304159	0.917	0.738	0.0398957	Distal_Convoluted_Tubule	UQCRB
AK3	2.77138e-07	0.302803	0.692	0.425	0.00929466	Distal_Convoluted_Tubule	AK3
LGR4	1.8633e-10	0.297132	0.556	0.282	6.24913e-06	Distal_Convoluted_Tubule	LGR4
ATP5F1A	3.36561e-07	0.296471	0.94	0.777	0.0112876	Distal_Convoluted_Tubule	ATP5F1A
WLS	6.40672e-11	0.294391	0.564	0.274	2.14869e-06	Distal_Convoluted_Tubule	WLS
ATP5MG1	9.94447e-07	0.293763	0.88	0.672	0.0333518	Distal_Convoluted_Tubule	ATP5MG
ATP5MC2	4.91395e-08	0.28691	0.722	0.432	0.00164804	Distal_Convoluted_Tubule	ATP5MC2
GOLM1	7.77956e-07	0.286383	0.526	0.305	0.0260911	Distal_Convoluted_Tubule	GOLM1
CYS1	6.80904e-08	0.284441	0.647	0.396	0.00228362	Distal_Convoluted_Tubule	CYS1
SGMS2	5.3098e-09	0.283982	0.459	0.225	0.00017808	Distal_Convoluted_Tubule	SGMS2
CLDN14	2.68665e-14	0.283789	0.338	0.103	9.01049e-10	Distal_Convoluted_Tubule	CLDN14
HMGCR	1.41941e-08	0.281819	0.594	0.318	0.000476041	Distal_Convoluted_Tubule	HMGCR
SMS	1.29645e-10	0.280462	0.496	0.237	4.34803e-06	Distal_Convoluted_Tubule	SMS
CPXM2	2.29705e-18	0.280401	0.361	0.097	7.70385e-14	Distal_Convoluted_Tubule	CPXM2
OCLN	3.72144e-13	0.2798	0.481	0.19	1.2481e-08	Distal_Convoluted_Tubule	OCLN
NCOA7	1.24528e-07	0.276492	0.564	0.32	0.00417642	Distal_Convoluted_Tubule	NCOA7
LDLR	1.61169e-07	0.274887	0.564	0.321	0.00540528	Distal_Convoluted_Tubule	LDLR
PRR13	5.5687e-07	0.273829	0.639	0.413	0.0186763	Distal_Convoluted_Tubule	PRR13
MAL1	5.00333e-07	0.272316	0.88	0.657	0.0167802	Distal_Convoluted_Tubule	MAL
PFKP	2.68761e-11	0.271534	0.647	0.32	9.01371e-07	Distal_Convoluted_Tubule	PFKP
VAV3	1.29481e-09	0.271133	0.376	0.16	4.34253e-05	Distal_Convoluted_Tubule	VAV3
PROM2	7.05627e-10	0.270236	0.436	0.194	2.36653e-05	Distal_Convoluted_Tubule	PROM2
ATP5PF	1.40502e-06	0.268302	0.917	0.678	0.0471216	Distal_Convoluted_Tubule	ATP5PF
SLC25A4	1.32875e-07	0.263192	0.774	0.456	0.00445636	Distal_Convoluted_Tubule	SLC25A4
ERBB2	1.03994e-08	0.262145	0.617	0.329	0.000348776	Distal_Convoluted_Tubule	ERBB2
TSPAN8	1.65983e-11	0.26136	0.271	0.085	5.56674e-07	Distal_Convoluted_Tubule	TSPAN8
FAM110C	2.273e-07	0.260511	0.398	0.195	0.00762319	Distal_Convoluted_Tubule	FAM110C
TNNC1	1.24845e-18	0.260248	0.263	0.054	4.18706e-14	Distal_Convoluted_Tubule	TNNC1
HS6ST2	1.94087e-22	0.257849	0.308	0.059	6.50928e-18	Distal_Convoluted_Tubule	HS6ST2
SCD5	1.38561e-08	0.257486	0.391	0.184	0.000464705	Distal_Convoluted_Tubule	SCD5
BEX3	4.64926e-07	0.256068	0.767	0.496	0.0155927	Distal_Convoluted_Tubule	BEX3
CLDN71	9.25648e-08	0.254497	0.579	0.312	0.00310444	Distal_Convoluted_Tubule	CLDN7
PODXL	8.16819e-33	2.37163	1	0.562	2.73945e-28	Glomeruli	PODXL
HBA2	8.29356e-32	2.16948	0.76	0.155	2.78149e-27	Glomeruli	HBA2
NPHS2	5.8565e-36	2.08642	0.92	0.272	1.96415e-31	Glomeruli	NPHS2
PTGDS	7.14513e-38	2.04123	0.9	0.261	2.39634e-33	Glomeruli	PTGDS
HTRA1	3.13615e-36	1.97145	0.94	0.316	1.0518e-31	Glomeruli	HTRA1
HBB	1.36363e-22	1.7304	0.48	0.082	4.57334e-18	Glomeruli	HBB
CTGF1	1.65386e-28	1.71062	1	0.906	5.54673e-24	Glomeruli	CTGF
IL1RL1	1.10881e-22	1.59648	0.84	0.322	3.71872e-18	Glomeruli	IL1RL1
EMCN	1.7521e-23	1.58498	0.82	0.304	5.87618e-19	Glomeruli	EMCN
CDKN1C	1.61504e-27	1.57958	0.92	0.353	5.41653e-23	Glomeruli	CDKN1C
IGFBP5	2.05341e-19	1.50371	0.98	0.838	6.88672e-15	Glomeruli	IGFBP5
IGFBP2	4.97233e-30	1.46253	0.94	0.35	1.66762e-25	Glomeruli	IGFBP2
SPOCK2	5.1612e-41	1.42231	0.84	0.161	1.73096e-36	Glomeruli	SPOCK2
SPARC	1.34986e-21	1.41133	0.98	0.687	4.52715e-17	Glomeruli	SPARC
PLA2R1	1.11043e-45	1.37034	0.82	0.128	3.72414e-41	Glomeruli	PLA2R1
TGFBR2	6.1927e-17	1.28243	0.84	0.417	2.07691e-12	Glomeruli	TGFBR2
VIM1	2.12313e-21	1.27815	1	0.69	7.12056e-17	Glomeruli	VIM
VEGFA	3.0633e-22	1.27302	0.92	0.367	1.02737e-17	Glomeruli	VEGFA
DCN	1.03691e-17	1.24051	0.94	0.506	3.4776e-13	Glomeruli	DCN
PCOLCE2	6.05975e-65	1.23801	0.8	0.076	2.03232e-60	Glomeruli	PCOLCE2
PLAT1	2.24521e-18	1.22832	0.84	0.35	7.52999e-14	Glomeruli	PLAT
HBA1	1.1741e-34	1.22241	0.48	0.05	3.93771e-30	Glomeruli	HBA1
NPNT	1.08714e-22	1.16966	0.74	0.215	3.64604e-18	Glomeruli	NPNT
FGF1	1.27364e-40	1.16198	0.8	0.133	4.27153e-36	Glomeruli	FGF1
AIF1	9.54972e-56	1.15938	0.74	0.079	3.20279e-51	Glomeruli	AIF1
CRIM11	1.86562e-19	1.15534	0.94	0.557	6.25691e-15	Glomeruli	CRIM1
SPOCK1	7.82216e-44	1.15531	0.82	0.127	2.6234e-39	Glomeruli	SPOCK1
PTPRO	7.54444e-48	1.15332	0.8	0.111	2.53026e-43	Glomeruli	PTPRO
EPAS11	7.58721e-17	1.12152	0.98	0.684	2.5446e-12	Glomeruli	EPAS1
IFITM3	8.50418e-19	1.11729	0.96	0.617	2.85213e-14	Glomeruli	IFITM3
CLIC5	3.73492e-34	1.10442	0.8	0.159	1.25262e-29	Glomeruli	CLIC5
AQP11	8.0889e-17	1.10416	0.96	0.612	2.71286e-12	Glomeruli	AQP1
TGFBR3	4.36115e-30	1.03576	0.8	0.18	1.46264e-25	Glomeruli	TGFBR3
B2M	8.99545e-16	1.0329	1	0.981	3.01689e-11	Glomeruli	B2M
TMSB4X1	6.48156e-16	1.02049	1	0.888	2.17379e-11	Glomeruli	TMSB4X
CHI3L1	2.16587e-38	1.01998	0.66	0.088	7.2639e-34	Glomeruli	CHI3L1
MME1	2.30912e-18	1.01402	0.96	0.488	7.74434e-14	Glomeruli	MME
ITGA31	1.98182e-17	1.00006	0.82	0.33	6.64663e-13	Glomeruli	ITGA3
ACTN4	6.95533e-16	0.988136	0.96	0.631	2.33268e-11	Glomeruli	ACTN4
TIMP31	1.29084e-14	0.954229	1	0.831	4.32922e-10	Glomeruli	TIMP3
DAG1	1.92689e-17	0.940133	0.76	0.29	6.46241e-13	Glomeruli	DAG1
TSC22D11	2.10884e-15	0.906635	0.94	0.553	7.07264e-11	Glomeruli	TSC22D1
ANXA2	1.27683e-14	0.906564	0.92	0.594	4.28223e-10	Glomeruli	ANXA2
HLA-B1	5.1896e-14	0.900725	1	0.944	1.74049e-09	Glomeruli	HLA-B
ITM2B	2.01737e-19	0.899652	1	0.979	6.76585e-15	Glomeruli	ITM2B
LGALS11	1.36069e-14	0.894682	0.78	0.33	4.5635e-10	Glomeruli	LGALS1
NFASC1	3.30532e-21	0.88959	0.68	0.166	1.10854e-16	Glomeruli	NFASC
PLPP3	1.11296e-12	0.885183	0.76	0.335	3.73263e-08	Glomeruli	PLPP3
CAVIN21	1.57928e-13	0.885108	0.78	0.359	5.29658e-09	Glomeruli	CAVIN2
A2M1	1.32474e-09	0.882726	0.94	0.814	4.4429e-05	Glomeruli	A2M
HLA-E	2.77451e-09	0.869189	0.88	0.619	9.30515e-05	Glomeruli	HLA-E
TYRO3	1.08379e-52	0.852177	0.58	0.045	3.6348e-48	Glomeruli	TYRO3
IFI271	4.3577e-15	0.828363	0.68	0.236	1.46149e-10	Glomeruli	IFI27
VAMP5	3.2439e-34	0.811478	0.6	0.083	1.08794e-29	Glomeruli	VAMP5
NDNF	2.02837e-49	0.811039	0.6	0.052	6.80275e-45	Glomeruli	NDNF
MYL91	1.14649e-12	0.808527	0.96	0.634	3.8451e-08	Glomeruli	MYL9
ZDHHC6	1.93141e-25	0.802016	0.68	0.139	6.47755e-21	Glomeruli	ZDHHC6
HLA-C	5.42787e-09	0.801517	0.86	0.587	0.00018204	Glomeruli	HLA-C
RIPOR1	2.50177e-17	0.790176	0.7	0.215	8.39045e-13	Glomeruli	RIPOR1
CD811	8.67735e-12	0.78979	1	0.755	2.91021e-07	Glomeruli	CD81
IFITM21	2.63454e-12	0.78513	0.86	0.442	8.83572e-08	Glomeruli	IFITM2
ITGB11	1.61262e-12	0.776324	0.88	0.561	5.40841e-08	Glomeruli	ITGB1
HLA-A	4.67308e-11	0.767993	0.98	0.853	1.56726e-06	Glomeruli	HLA-A
ITGAV	8.55276e-12	0.766862	0.86	0.484	2.86843e-07	Glomeruli	ITGAV
PDGFRB1	3.91791e-22	0.754247	0.64	0.146	1.31399e-17	Glomeruli	PDGFRB
ITIH5	2.31051e-22	0.751877	0.58	0.118	7.74897e-18	Glomeruli	ITIH5
COL4A3	7.72826e-28	0.732784	0.62	0.106	2.5919e-23	Glomeruli	COL4A3
ECM1	1.15066e-35	0.719542	0.58	0.072	3.85908e-31	Glomeruli	ECM1
TPPP3	6.74012e-19	0.718842	0.56	0.123	2.2605e-14	Glomeruli	TPPP3
SLC9A3R21	1.45218e-23	0.717113	0.68	0.148	4.87031e-19	Glomeruli	SLC9A3R2
BST21	6.06727e-13	0.703425	0.7	0.282	2.03484e-08	Glomeruli	BST2
HPGD	8.2062e-15	0.698633	0.5	0.126	2.7522e-10	Glomeruli	HPGD
RAMP3	7.07913e-23	0.695719	0.62	0.13	2.3742e-18	Glomeruli	RAMP3
IGFBP7	1.70031e-16	0.685799	1	0.996	5.70248e-12	Glomeruli	IGFBP7
SOST	1.18244e-37	0.682645	0.46	0.039	3.96568e-33	Glomeruli	SOST
BGN1	4.74134e-09	0.681677	0.94	0.594	0.000159015	Glomeruli	BGN
TMEM2041	3.08165e-25	0.66131	0.6	0.108	1.03352e-20	Glomeruli	TMEM204
PLPP11	2.45455e-10	0.66017	0.62	0.259	8.23207e-06	Glomeruli	PLPP1
F3	1.42767e-13	0.647268	0.52	0.143	4.78813e-09	Glomeruli	F3
CRHBP	8.95952e-38	0.638976	0.48	0.044	3.00485e-33	Glomeruli	CRHBP
EHD3	1.2345e-23	0.628383	0.5	0.08	4.14027e-19	Glomeruli	EHD3
MXRA8	1.47306e-19	0.627384	0.56	0.12	4.94033e-15	Glomeruli	MXRA8
ITGB8	2.26419e-13	0.618701	0.6	0.192	7.59363e-09	Glomeruli	ITGB8
PTGER4	1.2987e-26	0.618078	0.46	0.059	4.35557e-22	Glomeruli	PTGER4
ANXA1	3.35504e-08	0.616109	0.76	0.419	0.00112521	Glomeruli	ANXA1
ENG1	1.04887e-09	0.612067	0.74	0.365	3.51769e-05	Glomeruli	ENG
NPHS1	8.99995e-71	0.609059	0.44	0.013	3.0184e-66	Glomeruli	NPHS1
CD991	1.3912e-10	0.606234	0.64	0.258	4.6658e-06	Glomeruli	CD99
MYL12A	1.43317e-08	0.603939	0.86	0.51	0.000480656	Glomeruli	MYL12A
DACH1	4.95291e-15	0.582347	0.4	0.081	1.66111e-10	Glomeruli	DACH1
CALM1	1.45778e-07	0.582301	0.8	0.501	0.00488912	Glomeruli	CALM1
TMSB101	8.78027e-07	0.581438	0.92	0.826	0.0294473	Glomeruli	TMSB10
POSTN	6.14357e-30	0.580983	0.46	0.051	2.06043e-25	Glomeruli	POSTN
EFNB1	2.01684e-18	0.577465	0.54	0.117	6.76407e-14	Glomeruli	EFNB1
PDLIM2	6.44208e-20	0.571874	0.54	0.108	2.16054e-15	Glomeruli	PDLIM2
LINC00839	4.77448e-55	0.569213	0.44	0.021	1.60126e-50	Glomeruli	LINC00839
TCF21	2.12488e-19	0.566372	0.42	0.07	7.12642e-15	Glomeruli	TCF21
NES	2.58545e-13	0.561187	0.6	0.177	8.67107e-09	Glomeruli	NES
TNNT2	3.12428e-47	0.557417	0.42	0.024	1.04782e-42	Glomeruli	TNNT2
FRY1	6.29451e-14	0.556897	0.4	0.088	2.11105e-09	Glomeruli	FRY
FAM89A	5.94868e-39	0.547662	0.44	0.034	1.99507e-34	Glomeruli	FAM89A
MYH91	1.45108e-07	0.541989	0.84	0.609	0.00486664	Glomeruli	MYH9
NTN4	5.77139e-07	0.541785	0.66	0.351	0.0193561	Glomeruli	NTN4
CLDN51	1.40461e-17	0.532671	0.4	0.07	4.71077e-13	Glomeruli	CLDN5
ATP10A	2.11674e-29	0.528062	0.34	0.028	7.09912e-25	Glomeruli	ATP10A
PAM	1.6181e-07	0.523207	0.56	0.257	0.0054268	Glomeruli	PAM
LIMS21	3.95409e-14	0.519744	0.5	0.128	1.32612e-09	Glomeruli	LIMS2
CD1511	8.65415e-07	0.518623	0.68	0.385	0.0290243	Glomeruli	CD151
TSC22D32	6.91274e-07	0.517189	0.92	0.707	0.023184	Glomeruli	TSC22D3
SEMA5A	1.93988e-17	0.517031	0.46	0.089	6.50596e-13	Glomeruli	SEMA5A
ST6GALNAC3	5.51638e-39	0.516738	0.44	0.034	1.85008e-34	Glomeruli	ST6GALNAC3
PTPRB1	2.752e-09	0.51244	0.5	0.174	9.22967e-05	Glomeruli	PTPRB
CRB2	7.04258e-31	0.512283	0.38	0.033	2.36194e-26	Glomeruli	CRB2
F2R	5.40371e-14	0.509961	0.6	0.172	1.81229e-09	Glomeruli	F2R
DDN	5.20926e-38	0.508343	0.44	0.035	1.74708e-33	Glomeruli	DDN
FLRT3	6.61563e-32	0.506095	0.42	0.039	2.21875e-27	Glomeruli	FLRT3
INF2	6.78552e-12	0.496384	0.52	0.148	2.27573e-07	Glomeruli	INF2
GJA51	4.19219e-21	0.496231	0.42	0.062	1.40598e-16	Glomeruli	GJA5
FRZB1	2.61311e-10	0.495932	0.5	0.157	8.76386e-06	Glomeruli	FRZB
PRX	4.51932e-26	0.484956	0.34	0.033	1.51569e-21	Glomeruli	PRX
HLA-DRB1	2.52422e-07	0.479149	0.74	0.417	0.00846572	Glomeruli	HLA-DRB1
NTNG1	1.44699e-42	0.478932	0.46	0.033	4.85291e-38	Glomeruli	NTNG1
CLDN11	4.00586e-40	0.464333	0.4	0.026	1.34349e-35	Glomeruli	CLDN11
MRGPRF	2.33226e-35	0.462553	0.44	0.038	7.82192e-31	Glomeruli	MRGPRF
VKORC1	2.79174e-10	0.462402	0.6	0.224	9.36295e-06	Glomeruli	VKORC1
2007-09-01	7.63812e-07	0.458894	0.62	0.303	0.0256167	Glomeruli	2007-09-01
LAMB21	1.91174e-08	0.458528	0.7	0.324	0.00064116	Glomeruli	LAMB2
IQGAP2	3.51338e-09	0.45143	0.54	0.203	0.000117832	Glomeruli	IQGAP2
SRGAP2C	8.26246e-27	0.446034	0.42	0.048	2.77106e-22	Glomeruli	SRGAP2C
2011-09-01	3.93082e-07	0.445318	0.48	0.198	0.0131832	Glomeruli	2011-09-01
FAT1	2.19763e-08	0.444104	0.56	0.226	0.00073704	Glomeruli	FAT1
SYNE1	7.89908e-07	0.442721	0.56	0.255	0.0264919	Glomeruli	SYNE1
SNCA	2.61757e-35	0.440118	0.36	0.024	8.77882e-31	Glomeruli	SNCA
TJP1	1.44821e-10	0.438088	0.54	0.177	4.85701e-06	Glomeruli	TJP1
S1PR31	7.96275e-08	0.433261	0.44	0.154	0.00267055	Glomeruli	S1PR3
ARRDC2	1.89125e-17	0.432739	0.48	0.095	6.34288e-13	Glomeruli	ARRDC2
MXD4	2.84491e-08	0.431006	0.56	0.231	0.000954126	Glomeruli	MXD4
GOLIM4	1.43105e-09	0.428402	0.54	0.189	4.79947e-05	Glomeruli	GOLIM4
BMPR2	2.95815e-08	0.423809	0.46	0.163	0.000992105	Glomeruli	BMPR2
KIRREL1	3.30333e-22	0.420021	0.34	0.039	1.10787e-17	Glomeruli	KIRREL1
GNG11	2.50892e-07	0.419628	0.74	0.365	0.00841441	Glomeruli	GNG11
PEA15	9.73416e-07	0.41896	0.58	0.266	0.0326464	Glomeruli	PEA15
FABP4	1.02246e-32	0.41453	0.3	0.018	3.42912e-28	Glomeruli	FABP4
GNAI21	5.99789e-07	0.414521	0.6	0.276	0.0201157	Glomeruli	GNAI2
ALS2CL	4.49549e-12	0.407562	0.34	0.071	1.5077e-07	Glomeruli	ALS2CL
TNS21	8.29971e-11	0.405876	0.54	0.172	2.78356e-06	Glomeruli	TNS2
RRAS1	8.6637e-12	0.403462	0.4	0.097	2.90563e-07	Glomeruli	RRAS
PLCE1	8.4108e-17	0.40289	0.3	0.04	2.82081e-12	Glomeruli	PLCE1
APOL1	2.58397e-08	0.401388	0.38	0.12	0.00086661	Glomeruli	APOL1
ITGA81	1.45225e-13	0.397651	0.34	0.063	4.87056e-09	Glomeruli	ITGA8
WT1	1.73454e-19	0.393275	0.28	0.03	5.81732e-15	Glomeruli	WT1
CDC42EP3	3.80485e-12	0.390896	0.44	0.108	1.27607e-07	Glomeruli	CDC42EP3
KLK7	1.10375e-20	0.390462	0.28	0.027	3.70174e-16	Glomeruli	KLK7
ADORA1	1.7466e-17	0.38806	0.26	0.029	5.85776e-13	Glomeruli	ADORA1
SULF11	6.06232e-22	0.384308	0.4	0.053	2.03318e-17	Glomeruli	SULF1
ARMH4	9.22316e-18	0.384246	0.34	0.048	3.09326e-13	Glomeruli	ARMH4
NPDC11	3.50061e-14	0.381936	0.36	0.067	1.17404e-09	Glomeruli	NPDC1
GRASP1	6.55694e-09	0.375464	0.46	0.151	0.000219907	Glomeruli	GRASP
TOM1L2	2.96581e-07	0.373989	0.34	0.109	0.00994673	Glomeruli	TOM1L2
GMDS	2.58003e-15	0.373885	0.4	0.076	8.6529e-11	Glomeruli	GMDS
AMIGO2	1.57044e-21	0.372678	0.36	0.044	5.26694e-17	Glomeruli	AMIGO2
ARHGEF3	1.36694e-14	0.371866	0.38	0.072	4.58444e-10	Glomeruli	ARHGEF3
RGS2	1.2859e-07	0.371219	0.42	0.146	0.00431264	Glomeruli	RGS2
TMEM18	2.2472e-07	0.362386	0.3	0.088	0.00753665	Glomeruli	TMEM18
RASL11B	1.43097e-23	0.357593	0.3	0.027	4.7992e-19	Glomeruli	RASL11B
ARHGAP28	6.74555e-42	0.356838	0.38	0.022	2.26232e-37	Glomeruli	ARHGAP28
TPM21	5.07811e-07	0.352871	0.58	0.243	0.017031	Glomeruli	TPM2
ESM1	1.0914e-06	0.35224	0.32	0.098	0.0366034	Glomeruli	ESM1
GAS1	7.41827e-15	0.351359	0.3	0.045	2.48794e-10	Glomeruli	GAS1
CDC42EP4	9.08181e-08	0.348118	0.38	0.122	0.00304586	Glomeruli	CDC42EP4
CD341	9.51064e-09	0.347091	0.38	0.11	0.000318968	Glomeruli	CD34
PON2	6.10038e-09	0.342698	0.42	0.127	0.000204594	Glomeruli	PON2
PLAC91	1.29109e-09	0.340199	0.28	0.061	4.33006e-05	Glomeruli	PLAC9
B4GAT1	1.4621e-07	0.338092	0.42	0.148	0.00490359	Glomeruli	B4GAT1
CMTM8	3.21735e-15	0.334465	0.3	0.045	1.07904e-10	Glomeruli	CMTM8
MPP5	4.53981e-10	0.331327	0.36	0.091	1.52256e-05	Glomeruli	MPP5
AC008264.2	1.26457e-22	0.330974	0.28	0.024	4.2411e-18	Glomeruli	AC008264.2
UACA	4.44829e-09	0.330238	0.48	0.154	0.000149187	Glomeruli	UACA
SLC48A1	3.29306e-07	0.328673	0.36	0.119	0.0110443	Glomeruli	SLC48A1
ANKRD33B	3.99135e-12	0.327244	0.38	0.084	1.33862e-07	Glomeruli	ANKRD33B
PTPRQ	6.87203e-29	0.324609	0.26	0.015	2.30474e-24	Glomeruli	PTPRQ
PHACTR4	8.72233e-08	0.318153	0.32	0.09	0.0029253	Glomeruli	PHACTR4
THSD7A	3.27794e-07	0.316555	0.36	0.116	0.0109936	Glomeruli	THSD7A
NPR11	1.01887e-08	0.314693	0.3	0.073	0.000341709	Glomeruli	NPR1
C1QTNF11	3.30145e-12	0.313448	0.4	0.09	1.10724e-07	Glomeruli	C1QTNF1
NRGN1	7.60836e-13	0.312079	0.38	0.079	2.55169e-08	Glomeruli	NRGN
SIRPA	1.20615e-07	0.31155	0.3	0.082	0.00404518	Glomeruli	SIRPA
TSPAN2	1.53298e-16	0.311177	0.32	0.046	5.1413e-12	Glomeruli	TSPAN2
KLHL42	1.34109e-06	0.309803	0.28	0.081	0.0449773	Glomeruli	KLHL42
TBX3	1.5915e-10	0.307547	0.28	0.054	5.33756e-06	Glomeruli	TBX3
FCHSD2	5.74925e-10	0.303029	0.26	0.05	1.92818e-05	Glomeruli	FCHSD2
NEBL	3.59081e-07	0.301365	0.36	0.117	0.0120429	Glomeruli	NEBL
DOCK4	1.15485e-13	0.294884	0.26	0.037	3.87315e-09	Glomeruli	DOCK4
FZD1	3.41532e-09	0.294618	0.34	0.087	0.000114543	Glomeruli	FZD1
NOSTRIN	2.63091e-11	0.292832	0.3	0.059	8.82353e-07	Glomeruli	NOSTRIN
KDR	2.13544e-07	0.291858	0.28	0.075	0.00716182	Glomeruli	KDR
EFNB21	7.81478e-12	0.28913	0.28	0.05	2.62092e-07	Glomeruli	EFNB2
SEMA3G1	2.15575e-11	0.285853	0.28	0.051	7.22995e-07	Glomeruli	SEMA3G
MAGI2	6.03352e-15	0.285488	0.26	0.033	2.02352e-10	Glomeruli	MAGI2
SLC14A1	7.52846e-19	0.284355	0.26	0.026	2.5249e-14	Glomeruli	SLC14A1
ARHGAP231	2.89427e-12	0.280233	0.28	0.047	9.7068e-08	Glomeruli	ARHGAP23
ABRACL	3.68644e-08	0.275866	0.3	0.078	0.00123636	Glomeruli	ABRACL
DUSP2	4.82346e-07	0.270034	0.3	0.088	0.0161769	Glomeruli	DUSP2
SQOR	8.96016e-08	0.266499	0.3	0.082	0.00300506	Glomeruli	SQOR
LMO2	7.45486e-07	0.264829	0.34	0.108	0.0250021	Glomeruli	LMO2
FOXC1	1.33805e-06	0.252423	0.3	0.09	0.0448754	Glomeruli	FOXC1
TNC	5.39872e-08	0.251969	0.28	0.069	0.00181062	Glomeruli	TNC
TMTC1	6.89086e-07	0.251548	0.28	0.078	0.0231106	Glomeruli	TMTC1
IGHG3	5.39128e-10	1.34394	0.615	0.101	1.80813e-05	Immune_cells	IGHG3
CXCR4	4.05995e-21	1.30702	0.769	0.074	1.36162e-16	Immune_cells	CXCR4
CD741	5.90501e-08	1.28488	1	0.921	0.00198042	Immune_cells	CD74
VIM2	5.21162e-07	1.16542	1	0.698	0.0174787	Immune_cells	VIM
LYZ	1.87738e-19	1.01536	0.692	0.066	6.29634e-15	Immune_cells	LYZ
HLA-DPB1	5.8585e-08	0.974938	0.769	0.189	0.00196482	Immune_cells	HLA-DPB1
IGLC3	1.0433e-09	0.889169	0.308	0.026	3.49904e-05	Immune_cells	IGLC3
HCLS1	5.49293e-10	0.740278	0.538	0.075	1.84222e-05	Immune_cells	HCLS1
TGFBI	1.09477e-07	0.717222	0.385	0.053	0.00367165	Immune_cells	TGFBI
LAPTM5	6.15092e-09	0.716387	0.615	0.107	0.00020629	Immune_cells	LAPTM5
FBXL3	6.74836e-07	0.667858	0.692	0.169	0.0226327	Immune_cells	FBXL3
C19orf24	1.18527e-06	0.596369	0.538	0.115	0.0397515	Immune_cells	C19orf24
PTPRC	6.73127e-14	0.573858	0.538	0.051	2.25753e-09	Immune_cells	PTPRC
CD53	1.58623e-12	0.573357	0.385	0.031	5.31988e-08	Immune_cells	CD53
HLA-DRB5	3.87848e-13	0.554282	0.538	0.056	1.30076e-08	Immune_cells	HLA-DRB5
CD14	3.51499e-09	0.552861	0.538	0.08	0.000117886	Immune_cells	CD14
PLXND1	1.14021e-06	0.54287	0.462	0.084	0.0382404	Immune_cells	PLXND1
RASSF5	1.44968e-17	0.509837	0.308	0.013	4.86195e-13	Immune_cells	RASSF5
UNC93B1	1.0946e-11	0.489927	0.615	0.079	3.67108e-07	Immune_cells	UNC93B1
FMOD	8.38944e-11	0.488295	0.385	0.036	2.81365e-06	Immune_cells	FMOD
ALOX5AP	4.30188e-07	0.471792	0.385	0.056	0.0144277	Immune_cells	ALOX5AP
THBS2	4.26269e-07	0.471609	0.385	0.056	0.0142962	Immune_cells	THBS2
HEMK1	5.6857e-07	0.47065	0.385	0.057	0.0190687	Immune_cells	HEMK1
EFHD2	4.33308e-07	0.441063	0.462	0.078	0.0145323	Immune_cells	EFHD2
SLA	3.40527e-08	0.436999	0.308	0.032	0.00114206	Immune_cells	SLA
HLA-DQA1	3.78673e-07	0.434523	0.462	0.074	0.0126999	Immune_cells	HLA-DQA1
MLXIP	4.58035e-07	0.426214	0.692	0.15	0.0153616	Immune_cells	MLXIP
ARHGAP45	3.44835e-08	0.414623	0.308	0.031	0.00115651	Immune_cells	ARHGAP45
CMKLR11	3.23798e-08	0.392411	0.308	0.031	0.00108595	Immune_cells	CMKLR1
MRC1	6.2623e-08	0.392031	0.538	0.088	0.00210025	Immune_cells	MRC1
DGKA	4.18813e-10	0.386099	0.308	0.025	1.40461e-05	Immune_cells	DGKA
SPI1	5.9652e-15	0.379283	0.385	0.025	2.00061e-10	Immune_cells	SPI1
TNFAIP8	3.25605e-10	0.378762	0.308	0.025	1.09201e-05	Immune_cells	TNFAIP8
HERC6	2.62025e-10	0.37847	0.308	0.024	8.7878e-06	Immune_cells	HERC6
LTB	1.86134e-19	0.364299	0.385	0.018	6.24255e-15	Immune_cells	LTB
LCP1	3.8609e-08	0.358722	0.308	0.031	0.00129487	Immune_cells	LCP1
GFPT2	6.74321e-11	0.353009	0.308	0.022	2.26154e-06	Immune_cells	GFPT2
ZNF585B	4.33244e-12	0.342004	0.308	0.02	1.45301e-07	Immune_cells	ZNF585B
FLVCR2	2.55349e-12	0.337378	0.308	0.02	8.5639e-08	Immune_cells	FLVCR2
SACS	4.51461e-09	0.335306	0.308	0.027	0.000151411	Immune_cells	SACS
ADH1B	1.25949e-06	0.318631	0.385	0.056	0.0422408	Immune_cells	ADH1B
ARHGAP19	3.30169e-12	0.313941	0.385	0.03	1.10732e-07	Immune_cells	ARHGAP19
C1orf162	1.05515e-12	0.313714	0.308	0.019	3.53876e-08	Immune_cells	C1orf162
FES	1.52541e-14	0.309493	0.385	0.025	5.11593e-10	Immune_cells	FES
MRC2	1.05764e-06	0.308743	0.462	0.077	0.0354712	Immune_cells	MRC2
TYRP1	1.38499e-09	0.304513	0.308	0.026	4.64498e-05	Immune_cells	TYRP1
C3	8.83869e-08	0.289356	0.385	0.049	0.00296432	Immune_cells	C3
ZNF7	1.85341e-08	0.28905	0.308	0.03	0.000621595	Immune_cells	ZNF7
LONRF2	8.34662e-08	0.28621	0.308	0.033	0.00279929	Immune_cells	LONRF2
TRAM2	9.3364e-07	0.264888	0.308	0.038	0.0313124	Immune_cells	TRAM2
THEMIS2	1.51561e-07	0.250683	0.308	0.033	0.00508306	Immune_cells	THEMIS2
IGKC	7.18325e-08	4.12976	0.938	0.787	0.00240912	Interstitium	IGKC
IGHM	4.07885e-07	3.90738	0.312	0.045	0.0136796	Interstitium	IGHM
JCHAIN	5.88178e-08	2.38476	0.5	0.106	0.00197263	Interstitium	JCHAIN
AEBP12	1.2003e-12	2.31963	0.938	0.316	4.02558e-08	Interstitium	AEBP1
FOSB1	1.01605e-10	2.10707	1	0.71	3.40763e-06	Interstitium	FOSB
SERPINE11	1.44313e-11	2.06372	1	0.755	4.83997e-07	Interstitium	SERPINE1
C7	4.69569e-09	1.9599	1	0.757	0.000157484	Interstitium	C7
C11orf961	1.8395e-09	1.71855	1	0.717	6.16933e-05	Interstitium	C11orf96
FBLN51	8.08726e-11	1.6542	0.938	0.303	2.7123e-06	Interstitium	FBLN5
TAGLN3	4.07294e-10	1.62291	1	0.384	1.36598e-05	Interstitium	TAGLN
HLA-DRA1	6.06197e-08	1.57824	1	0.694	0.00203306	Interstitium	HLA-DRA
C1QA	8.14536e-12	1.52603	0.875	0.265	2.73179e-07	Interstitium	C1QA
A2M3	6.58636e-08	1.44332	1	0.817	0.00220893	Interstitium	A2M
SRGN2	2.31112e-07	1.42023	0.875	0.465	0.00775103	Interstitium	SRGN
DCN2	1.1353e-09	1.41766	1	0.516	3.80756e-05	Interstitium	DCN
RGS11	9.74335e-25	1.41682	0.688	0.061	3.26772e-20	Interstitium	RGS1
C1R	9.61625e-09	1.40346	0.75	0.23	0.00032251	Interstitium	C1R
IGHG31	4.71561e-12	1.38989	0.625	0.1	1.58152e-07	Interstitium	IGHG3
LMNA1	7.81683e-09	1.38341	1	0.681	0.000262161	Interstitium	LMNA
RNASE11	2.20453e-07	1.34824	0.938	0.481	0.00739356	Interstitium	RNASE1
LAPTM51	3.2519e-18	1.30496	0.75	0.104	1.09062e-13	Interstitium	LAPTM5
CD742	9.45912e-08	1.28995	1	0.921	0.0031724	Interstitium	CD74
MFGE81	4.78283e-12	1.28901	0.938	0.266	1.60407e-07	Interstitium	MFGE8
MT2A2	3.10092e-08	1.27918	1	0.981	0.00103999	Interstitium	MT2A
C1S1	1.68108e-09	1.21319	0.812	0.256	5.63802e-05	Interstitium	C1S
C2orf40	9.48937e-10	1.20831	0.688	0.163	3.18254e-05	Interstitium	C2orf40
MMP19	2.14358e-17	1.18434	0.812	0.13	7.18915e-13	Interstitium	MMP19
CCL2	6.14555e-07	1.17706	0.938	0.455	0.020611	Interstitium	CCL2
PRELP	2.04014e-17	1.1666	0.875	0.146	6.84223e-13	Interstitium	PRELP
MFAP41	2.59093e-19	1.13445	0.75	0.092	8.68946e-15	Interstitium	MFAP4
GGT51	1.38063e-09	1.12952	1	0.423	4.63036e-05	Interstitium	GGT5
EMP1	2.57955e-08	1.12612	0.938	0.628	0.000865131	Interstitium	EMP1
HLA-DQB11	5.12343e-11	1.10708	0.812	0.195	1.7183e-06	Interstitium	HLA-DQB1
VIM3	9.93411e-07	1.06622	1	0.697	0.033317	Interstitium	VIM
TMSB4X3	2.91677e-07	1.01258	1	0.891	0.00978226	Interstitium	TMSB4X
MYADM	1.15049e-07	1.00756	0.938	0.373	0.00385853	Interstitium	MYADM
HLA-DPB11	3.95472e-11	1.0001	0.812	0.187	1.32634e-06	Interstitium	HLA-DPB1
GPR183	2.16547e-18	0.951339	0.5	0.041	7.26255e-14	Interstitium	GPR183
CCL41	5.4196e-16	0.944683	0.562	0.06	1.81763e-11	Interstitium	CCL4
CST31	1.05877e-06	0.937925	1	0.735	0.0355092	Interstitium	CST3
LTBP41	4.09323e-08	0.932894	0.75	0.219	0.00137279	Interstitium	LTBP4
RND3	9.02571e-13	0.904614	0.75	0.136	3.02704e-08	Interstitium	RND3
CXCR41	2.01772e-13	0.888064	0.562	0.075	6.76703e-09	Interstitium	CXCR4
RGS21	3.36069e-12	0.879767	0.75	0.149	1.12711e-07	Interstitium	RGS2
LRRC32	2.42286e-08	0.877481	0.812	0.245	0.00081258	Interstitium	LRRC32
CRISPLD21	4.80687e-11	0.871302	0.75	0.158	1.61213e-06	Interstitium	CRISPLD2
MAFB1	4.94336e-08	0.854395	0.5	0.1	0.0016579	Interstitium	MAFB
MT1A1	1.93279e-10	0.848377	0.688	0.146	6.48218e-06	Interstitium	MT1A
GEM	4.04626e-09	0.830809	0.625	0.14	0.000135703	Interstitium	GEM
RPL131	8.44287e-08	0.828424	1	0.977	0.00283157	Interstitium	RPL13
C1QB1	3.96238e-16	0.791278	0.625	0.073	1.3289e-11	Interstitium	C1QB
CD1631	8.21806e-16	0.755434	0.688	0.092	2.75617e-11	Interstitium	CD163
AOC3	2.61046e-14	0.753644	0.625	0.085	8.75497e-10	Interstitium	AOC3
CD44	2.87215e-07	0.722165	0.562	0.138	0.00963262	Interstitium	CD44
C1QC	3.82166e-16	0.708182	0.5	0.048	1.28171e-11	Interstitium	C1QC
FILIP1L1	8.11779e-08	0.701559	0.562	0.127	0.00272255	Interstitium	FILIP1L
PTPRC1	4.86666e-19	0.691502	0.562	0.05	1.63218e-14	Interstitium	PTPRC
CCL4L2	1.21622e-18	0.656307	0.5	0.041	4.07897e-14	Interstitium	CCL4L2
TYROBP	2.67942e-13	0.635799	0.5	0.058	8.98625e-09	Interstitium	TYROBP
CD681	1.28587e-07	0.633091	0.5	0.102	0.00431254	Interstitium	CD68
SMAP2	6.94524e-13	0.632946	0.625	0.093	2.32929e-08	Interstitium	SMAP2
BASP1	1.13056e-09	0.618818	0.312	0.033	3.79169e-05	Interstitium	BASP1
C3AR11	7.58659e-09	0.60602	0.5	0.086	0.000254439	Interstitium	C3AR1
MARCKS	8.55214e-08	0.586236	0.625	0.148	0.00286822	Interstitium	MARCKS
COL16A1	3.04007e-11	0.58406	0.438	0.054	1.01958e-06	Interstitium	COL16A1
COL14A1	4.4066e-09	0.576893	0.375	0.05	0.000147789	Interstitium	COL14A1
FCER1G	4.58905e-13	0.546594	0.438	0.046	1.53908e-08	Interstitium	FCER1G
RNASE6	3.90991e-13	0.537231	0.375	0.033	1.31131e-08	Interstitium	RNASE6
SMOC2	4.64731e-15	0.534175	0.438	0.038	1.55861e-10	Interstitium	SMOC2
FCER1A	4.54604e-21	0.533478	0.312	0.013	1.52465e-16	Interstitium	FCER1A
MRC11	1.30639e-06	0.528795	0.438	0.088	0.0438139	Interstitium	MRC1
SLIT31	6.00873e-09	0.52193	0.625	0.125	0.000201521	Interstitium	SLIT3
VSIR	8.5311e-10	0.517293	0.438	0.06	2.86116e-05	Interstitium	VSIR
RIN11	2.42627e-07	0.504652	0.375	0.062	0.00813723	Interstitium	RIN1
CD141	1.86164e-07	0.500863	0.438	0.08	0.00624358	Interstitium	CD14
TNFRSF1B	6.7131e-09	0.485605	0.375	0.05	0.000225144	Interstitium	TNFRSF1B
PDGFRA	1.8425e-07	0.483873	0.5	0.099	0.00617936	Interstitium	PDGFRA
TENT4A	3.55178e-11	0.483802	0.562	0.085	1.1912e-06	Interstitium	TENT4A
TRAC	9.13863e-26	0.48056	0.438	0.021	3.06491e-21	Interstitium	TRAC
CD27	4.90439e-48	0.472492	0.312	0.004	1.64483e-43	Interstitium	CD27
TNXB	1.16699e-07	0.471331	0.375	0.058	0.00391385	Interstitium	TNXB
HLA-DQA11	3.79946e-10	0.456547	0.5	0.073	1.27426e-05	Interstitium	HLA-DQA1
MOXD11	2.31885e-10	0.45343	0.375	0.043	7.77697e-06	Interstitium	MOXD1
PTGER2	4.81968e-12	0.450013	0.438	0.049	1.61642e-07	Interstitium	PTGER2
RUNX1	4.26297e-07	0.447859	0.312	0.045	0.0142971	Interstitium	RUNX1
CSF1R	4.85672e-07	0.444965	0.375	0.063	0.0162885	Interstitium	CSF1R
PLXND11	6.657e-07	0.442416	0.438	0.083	0.0223262	Interstitium	PLXND1
RFTN11	5.55136e-08	0.441859	0.438	0.073	0.00186182	Interstitium	RFTN1
MS4A7	2.62987e-08	0.422059	0.312	0.038	0.000882005	Interstitium	MS4A7
SDE2	8.66737e-07	0.412459	0.375	0.065	0.0290686	Interstitium	SDE2
NFATC4	6.52361e-11	0.407643	0.312	0.028	2.18789e-06	Interstitium	NFATC4
PLEKHO11	2.68834e-07	0.402231	0.438	0.08	0.00901615	Interstitium	PLEKHO1
ICAM1	8.27642e-07	0.399467	0.5	0.104	0.0277574	Interstitium	ICAM1
THEMIS21	2.28125e-13	0.380662	0.375	0.032	7.65087e-09	Interstitium	THEMIS2
SERPINF1	7.47427e-07	0.374682	0.312	0.046	0.0250672	Interstitium	SERPINF1
ARHGEF11	1.81359e-07	0.372209	0.438	0.078	0.00608242	Interstitium	ARHGEF1
TNFRSF13C	2.90337e-34	0.369618	0.312	0.007	9.73732e-30	Interstitium	TNFRSF13C
RAB8B	1.88206e-09	0.369121	0.5	0.076	6.31206e-05	Interstitium	RAB8B
CDH11	9.48591e-08	0.367064	0.312	0.04	0.00318138	Interstitium	CDH11
RASA3	2.56412e-13	0.366161	0.312	0.022	8.59956e-09	Interstitium	RASA3
UBE2S	9.95516e-07	0.357151	0.375	0.067	0.0333876	Interstitium	UBE2S
COL7A1	3.61679e-11	0.355176	0.312	0.027	1.213e-06	Interstitium	COL7A1
RPA2	6.10527e-07	0.354094	0.438	0.083	0.0204758	Interstitium	RPA2
OLFML3	1.37395e-06	0.341563	0.375	0.065	0.0460796	Interstitium	OLFML3
MSR1	8.48767e-09	0.332613	0.312	0.035	0.00028466	Interstitium	MSR1
SPHK1	1.94693e-07	0.327553	0.375	0.058	0.0065296	Interstitium	SPHK1
GFRA1	3.79296e-07	0.317338	0.312	0.043	0.0127208	Interstitium	GFRA1
TRBC2	4.40163e-24	0.312764	0.375	0.016	1.47622e-19	Interstitium	TRBC2
FPR1	1.9621e-15	0.310868	0.312	0.019	6.58048e-11	Interstitium	FPR1
CES1	4.77046e-08	0.287299	0.312	0.038	0.00159992	Interstitium	CES1
RNF144A	2.4401e-07	0.253493	0.312	0.042	0.00818362	Interstitium	RNF144A
SLC5A12	3.71342e-56	0.949127	0.835	0.666	1.24541e-51	Proximal_Tubule	SLC5A12
GPX3	5.19637e-118	0.887708	1	1	1.74276e-113	Proximal_Tubule	GPX3
ALDOB	2.82465e-52	0.755676	0.933	0.935	9.47331e-48	Proximal_Tubule	ALDOB
PCK1	4.66129e-66	0.753642	0.967	0.964	1.5633e-61	Proximal_Tubule	PCK1
GATM	4.73299e-66	0.751401	0.96	0.961	1.58735e-61	Proximal_Tubule	GATM
MIOX	3.42559e-45	0.709445	0.865	0.805	1.14887e-40	Proximal_Tubule	MIOX
UGT2B7	4.24219e-33	0.67923	0.817	0.808	1.42274e-28	Proximal_Tubule	UGT2B7
ACSM2B	6.98109e-20	0.647163	0.626	0.568	2.34132e-15	Proximal_Tubule	ACSM2B
SLC13A3	1.67139e-33	0.635722	0.782	0.728	5.60551e-29	Proximal_Tubule	SLC13A3
MTRNR2L8	4.34181e-35	0.63478	0.982	0.989	1.45616e-30	Proximal_Tubule	MTRNR2L8
ASS1	4.28874e-27	0.633915	0.762	0.756	1.43836e-22	Proximal_Tubule	ASS1
ACSM2A	4.82344e-21	0.633411	0.55	0.428	1.61769e-16	Proximal_Tubule	ACSM2A
CMBL	2.35198e-32	0.621035	0.807	0.816	7.88809e-28	Proximal_Tubule	CMBL
CTSB	4.37889e-38	0.60325	0.905	0.942	1.46859e-33	Proximal_Tubule	CTSB
APOE	2.65129e-47	0.575806	0.967	0.975	8.89191e-43	Proximal_Tubule	APOE
HPD	6.57244e-29	0.566956	0.802	0.769	2.20427e-24	Proximal_Tubule	HPD
KHK	1.38247e-19	0.564177	0.609	0.529	4.63652e-15	Proximal_Tubule	KHK
ALB	8.00526e-13	0.556599	0.599	0.61	2.6848e-08	Proximal_Tubule	ALB
ANPEP	5.97535e-19	0.550967	0.682	0.689	2.00401e-14	Proximal_Tubule	ANPEP
PAH	2.31641e-18	0.532485	0.652	0.599	7.76876e-14	Proximal_Tubule	PAH
SLC22A6	2.66035e-12	0.531526	0.501	0.445	8.9223e-08	Proximal_Tubule	SLC22A6
SLC16A9	1.09929e-15	0.523353	0.568	0.499	3.68679e-11	Proximal_Tubule	SLC16A9
MT-ND4	1.18222e-80	0.523079	1	1	3.96493e-76	Proximal_Tubule	MT-ND4
MT-CYB	4.17697e-73	0.519766	1	1	1.40087e-68	Proximal_Tubule	MT-CYB
MT-ND2	7.23391e-67	0.5194	1	1	2.42611e-62	Proximal_Tubule	MT-ND2
SERPINA1	4.53061e-22	0.513733	0.701	0.671	1.51947e-17	Proximal_Tubule	SERPINA1
MT-ATP6	3.32531e-70	0.503369	1	1	1.11524e-65	Proximal_Tubule	MT-ATP6
MTRNR2L1	6.00249e-13	0.501845	0.611	0.588	2.01311e-08	Proximal_Tubule	MTRNR2L1
MALAT1	3.17243e-53	0.499669	1	1	1.06397e-48	Proximal_Tubule	MALAT1
NEAT1	1.8347e-31	0.496166	0.967	0.977	6.15322e-27	Proximal_Tubule	NEAT1
PTH1R	8.16178e-21	0.495508	0.829	0.876	2.7373e-16	Proximal_Tubule	PTH1R
CLTRN	6.55585e-13	0.490485	0.519	0.453	2.1987e-08	Proximal_Tubule	CLTRN
MT-CO3	5.97214e-75	0.486446	1	1	2.00294e-70	Proximal_Tubule	MT-CO3
FGD2	2.67856e-13	0.479037	0.62	0.606	8.98335e-09	Proximal_Tubule	FGD2
AZGP1	1.33955e-13	0.477249	0.571	0.519	4.49258e-09	Proximal_Tubule	AZGP1
AK4	2.0989e-11	0.468448	0.542	0.514	7.03929e-07	Proximal_Tubule	AK4
PLG	7.66556e-09	0.465137	0.44	0.384	0.000257088	Proximal_Tubule	PLG
FABP1	1.89882e-11	0.462439	0.539	0.499	6.36826e-07	Proximal_Tubule	FABP1
FAM151A	7.05063e-10	0.461813	0.441	0.377	2.36464e-05	Proximal_Tubule	FAM151A
MT-ND3	2.23922e-61	0.461638	1	1	7.50989e-57	Proximal_Tubule	MT-ND3
CYP3A5	4.02621e-10	0.451443	0.325	0.218	1.35031e-05	Proximal_Tubule	CYP3A5
PDZK1IP1	2.12689e-14	0.448147	0.734	0.782	7.13317e-10	Proximal_Tubule	PDZK1IP1
CUBN	2.69185e-07	0.445654	0.498	0.518	0.00902791	Proximal_Tubule	CUBN
PEPD	1.90538e-08	0.431186	0.568	0.601	0.000639027	Proximal_Tubule	PEPD
GSTA2	4.99742e-08	0.421953	0.525	0.528	0.00167604	Proximal_Tubule	GSTA2
LRP2	8.91472e-07	0.414503	0.47	0.442	0.0298982	Proximal_Tubule	LRP2
FTL	3.70655e-36	0.410031	0.991	0.999	1.2431e-31	Proximal_Tubule	FTL
KCNJ15	4.94989e-07	0.39664	0.415	0.376	0.0166009	Proximal_Tubule	KCNJ15
PRNP	6.64497e-09	0.396472	0.657	0.72	0.000222859	Proximal_Tubule	PRNP
CTSH	1.55048e-14	0.391406	0.783	0.829	5.19999e-10	Proximal_Tubule	CTSH
CYP4A11	9.67159e-07	0.383391	0.337	0.267	0.0324366	Proximal_Tubule	CYP4A11
MT-ATP8	1.04076e-11	0.378931	0.85	0.899	3.49049e-07	Proximal_Tubule	MT-ATP8
SLC34A1	3.4415e-08	0.378272	0.459	0.409	0.00115421	Proximal_Tubule	SLC34A1
SLC6A19	1.17039e-06	0.374763	0.401	0.359	0.0392527	Proximal_Tubule	SLC6A19
MME	9.38839e-09	0.355929	0.529	0.483	0.000314868	Proximal_Tubule	MME
MTRNR2L12	8.30275e-08	0.355794	0.694	0.751	0.00278458	Proximal_Tubule	MTRNR2L12
TCEANC	6.96741e-08	0.355572	0.606	0.63	0.00233673	Proximal_Tubule	TCEANC
MT-ND1	1.58128e-37	0.351939	1	1	5.30331e-33	Proximal_Tubule	MT-ND1
CXCL14	1.82666e-08	0.351463	0.648	0.671	0.000612626	Proximal_Tubule	CXCL14
MT-ND4L	1.81439e-21	0.349434	0.985	0.996	6.08511e-17	Proximal_Tubule	MT-ND4L
MT-CO2	3.43805e-32	0.341321	1	1	1.15305e-27	Proximal_Tubule	MT-CO2
MT-ND5	1.19615e-22	0.318041	0.997	0.999	4.01166e-18	Proximal_Tubule	MT-ND5
FXYD2	1.2783e-23	0.310283	0.999	0.994	4.28716e-19	Proximal_Tubule	FXYD2
TMBIM6	3.77575e-10	0.274686	0.9	0.952	1.26631e-05	Proximal_Tubule	TMBIM6
TAGLN	4.05441e-24	2.33751	1	0.378	1.35977e-19	Vessels	TAGLN
ACTA2	1.661e-21	1.93741	1	0.409	5.57066e-17	Vessels	ACTA2
MYL9	5.387e-19	1.91549	1	0.638	1.80669e-14	Vessels	MYL9
ADIRF	1.39436e-19	1.91339	1	0.469	4.67641e-15	Vessels	ADIRF
RGS5	6.77106e-21	1.78702	1	0.344	2.27088e-16	Vessels	RGS5
MYH11	7.96507e-56	1.74482	0.931	0.084	2.67133e-51	Vessels	MYH11
C11orf96	7.21e-17	1.72393	1	0.714	2.41809e-12	Vessels	C11orf96
SPARCL1	3.03231e-28	1.70783	1	0.246	1.01698e-23	Vessels	SPARCL1
TPM2	5.34445e-27	1.66204	1	0.239	1.79242e-22	Vessels	TPM2
VIM	4.33805e-15	1.61522	1	0.694	1.4549e-10	Vessels	VIM
MCAM	1.95504e-41	1.57795	0.931	0.121	6.55682e-37	Vessels	MCAM
MGP	1.37782e-13	1.56965	1	0.838	4.62092e-09	Vessels	MGP
FLNA	1.79979e-14	1.44157	0.931	0.5	6.03615e-10	Vessels	FLNA
ELN	1.20449e-38	1.44095	0.931	0.123	4.03962e-34	Vessels	ELN
TIMP3	3.02261e-14	1.40121	1	0.833	1.01372e-09	Vessels	TIMP3
MFGE8	2.02496e-21	1.36597	0.931	0.26	6.79133e-17	Vessels	MFGE8
CSPG4	2.45159e-35	1.26237	0.793	0.097	8.22213e-31	Vessels	CSPG4
MT2A	4.59122e-17	1.13232	1	0.981	1.5398e-12	Vessels	MT2A
MT1M	7.60195e-22	1.11734	0.931	0.219	2.54954e-17	Vessels	MT1M
FN1	5.93965e-11	1.09134	0.759	0.251	1.99204e-06	Vessels	FN1
DUSP1	6.93659e-11	1.03913	1	0.866	2.32639e-06	Vessels	DUSP1
CSRP1	1.10487e-10	1.03155	1	0.537	3.70551e-06	Vessels	CSRP1
CAVIN1	3.5877e-13	1.01534	0.828	0.267	1.20324e-08	Vessels	CAVIN1
KLF2	3.68562e-12	0.999684	0.759	0.243	1.23608e-07	Vessels	KLF2
DEPP1	4.38184e-12	0.998133	0.621	0.157	1.46958e-07	Vessels	DEPP1
NOTCH3	5.85132e-17	0.996344	0.862	0.228	1.96242e-12	Vessels	NOTCH3
JUNB	1.39796e-11	0.994778	0.966	0.507	4.68847e-07	Vessels	JUNB
DSTN	7.88997e-12	0.961408	1	0.719	2.64614e-07	Vessels	DSTN
MT1E	7.75605e-09	0.96105	0.966	0.713	0.000260122	Vessels	MT1E
CALD1	1.97863e-09	0.953374	0.966	0.482	6.63593e-05	Vessels	CALD1
A2M	1.70546e-10	0.949398	0.966	0.816	5.71976e-06	Vessels	A2M
CAV1	5.14903e-27	0.949223	0.724	0.1	1.72688e-22	Vessels	CAV1
CRIP2	4.44104e-11	0.931006	0.897	0.431	1.48943e-06	Vessels	CRIP2
ZFP36	1.09603e-11	0.924385	1	0.77	3.67585e-07	Vessels	ZFP36
EPAS1	1.6921e-08	0.922651	0.966	0.689	0.000567496	Vessels	EPAS1
BGN	2.97158e-09	0.909388	0.966	0.599	9.96607e-05	Vessels	BGN
SRGN	5.41489e-08	0.903056	0.862	0.461	0.00181605	Vessels	SRGN
AEBP1	2.80294e-09	0.882683	0.793	0.313	9.40049e-05	Vessels	AEBP1
SOD3	8.31339e-11	0.841423	0.724	0.238	2.78814e-06	Vessels	SOD3
MT1X	4.39006e-07	0.839584	0.931	0.577	0.0147234	Vessels	MT1X
FBLN2	5.4545e-43	0.806392	0.517	0.028	1.82933e-38	Vessels	FBLN2
JAG1	2.63202e-14	0.797633	0.897	0.265	8.82729e-10	Vessels	JAG1
PPP1R14A	2.7681e-15	0.764648	0.621	0.127	9.28367e-11	Vessels	PPP1R14A
CNN1	6.89873e-21	0.755134	0.552	0.072	2.3137e-16	Vessels	CNN1
SERPINE2	1.09419e-12	0.750925	0.517	0.103	3.66969e-08	Vessels	SERPINE2
GJA5	6.62759e-30	0.748955	0.621	0.063	2.22276e-25	Vessels	GJA5
FHL1	1.53735e-08	0.746688	0.552	0.174	0.000515596	Vessels	FHL1
EHD2	1.09581e-17	0.746614	0.69	0.132	3.67514e-13	Vessels	EHD2
PLPP1	1.58135e-08	0.745706	0.69	0.263	0.000530354	Vessels	PLPP1
HES4	3.29158e-20	0.743052	0.621	0.095	1.10393e-15	Vessels	HES4
FSTL1	7.02384e-08	0.74246	0.759	0.323	0.00235565	Vessels	FSTL1
RHOB	1.28776e-08	0.72158	0.966	0.792	0.00043189	Vessels	RHOB
COL6A2	9.08129e-11	0.721477	0.621	0.169	3.04568e-06	Vessels	COL6A2
PECAM1	9.16595e-12	0.719212	0.759	0.229	3.07408e-07	Vessels	PECAM1
LGALS1	8.86325e-09	0.714647	0.828	0.336	0.000297256	Vessels	LGALS1
ITGA7	2.85561e-39	0.711953	0.621	0.048	9.57715e-35	Vessels	ITGA7
CRIP1	3.0105e-48	0.709836	0.69	0.045	1.00966e-43	Vessels	CRIP1
CCDC3	3.03145e-28	0.705352	0.483	0.039	1.01669e-23	Vessels	CCDC3
HSPG2	2.45056e-07	0.678182	0.724	0.328	0.00821868	Vessels	HSPG2
TGM2	8.74098e-12	0.67545	0.586	0.14	2.93155e-07	Vessels	TGM2
SELENOW	7.86692e-08	0.666458	0.931	0.474	0.00263841	Vessels	SELENOW
C1QTNF1	3.91433e-21	0.653709	0.621	0.09	1.31279e-16	Vessels	C1QTNF1
FAM198B	3.65673e-26	0.652477	0.621	0.072	1.2264e-21	Vessels	FAM198B
CDH13	4.08421e-21	0.651017	0.31	0.022	1.36976e-16	Vessels	CDH13
LTBP4	1.93297e-08	0.648905	0.621	0.216	0.00064828	Vessels	LTBP4
HSPB7	7.9584e-20	0.631868	0.414	0.043	2.66909e-15	Vessels	HSPB7
IFI27	2.4001e-07	0.631131	0.655	0.243	0.00804947	Vessels	IFI27
CLDN5	1.3193e-15	0.625941	0.483	0.073	4.42467e-11	Vessels	CLDN5
LBH	2.30992e-08	0.622253	0.862	0.354	0.0007747	Vessels	LBH
CEBPB	9.91923e-08	0.61569	0.966	0.433	0.00332671	Vessels	CEBPB
TNS1	5.45885e-07	0.603851	0.862	0.417	0.0183079	Vessels	TNS1
LIMS2	1.81834e-13	0.601917	0.621	0.131	6.09836e-09	Vessels	LIMS2
MTHFD2	5.50449e-16	0.597621	0.586	0.105	1.8461e-11	Vessels	MTHFD2
ITGA5	1.10823e-06	0.588021	0.586	0.221	0.0371678	Vessels	ITGA5
CD151	3.75475e-07	0.585714	0.828	0.387	0.0125927	Vessels	CD151
CYB5R3	1.33972e-06	0.580112	0.862	0.421	0.0449314	Vessels	CYB5R3
S100A4	4.48429e-07	0.57788	0.586	0.21	0.0150394	Vessels	S100A4
LMOD1	1.91197e-18	0.567906	0.345	0.031	6.41235e-14	Vessels	LMOD1
HEYL	1.10854e-10	0.56519	0.414	0.08	3.71783e-06	Vessels	HEYL
NRGN	6.98554e-16	0.560021	0.517	0.08	2.34281e-11	Vessels	NRGN
ENG	2.41274e-07	0.557638	0.862	0.368	0.00809183	Vessels	ENG
ACTB	3.54054e-08	0.5475	1	0.969	0.00118743	Vessels	ACTB
FRZB	1.33787e-10	0.53189	0.621	0.16	4.48696e-06	Vessels	FRZB
LTBP1	1.51774e-13	0.528075	0.483	0.083	5.09019e-09	Vessels	LTBP1
NNMT	1.71939e-09	0.525556	0.621	0.173	5.7665e-05	Vessels	NNMT
SLC7A2	8.0071e-16	0.518823	0.448	0.063	2.68542e-11	Vessels	SLC7A2
TMEM47	1.39163e-08	0.518153	0.621	0.197	0.000466726	Vessels	TMEM47
UTRN	5.62955e-07	0.517996	0.517	0.17	0.0188804	Vessels	UTRN
SLC9A3R2	1.69944e-09	0.507498	0.586	0.159	5.69958e-05	Vessels	SLC9A3R2
HEG1	4.65803e-10	0.501431	0.414	0.081	1.56221e-05	Vessels	HEG1
NEXN	9.61952e-16	0.49465	0.552	0.091	3.2262e-11	Vessels	NEXN
ABI3BP	9.08522e-12	0.494084	0.448	0.082	3.047e-07	Vessels	ABI3BP
CCDC107	1.283e-08	0.491224	0.483	0.126	0.000430293	Vessels	CCDC107
LDB3	5.29396e-36	0.490267	0.414	0.02	1.77549e-31	Vessels	LDB3
PPP1R12B	7.48375e-09	0.490177	0.448	0.106	0.00025099	Vessels	PPP1R12B
RRAS	7.89947e-07	0.4891	0.379	0.102	0.0264932	Vessels	RRAS
ACTN1	2.06244e-08	0.488356	0.655	0.205	0.0006917	Vessels	ACTN1
GRASP	7.19152e-09	0.486122	0.552	0.154	0.000241189	Vessels	GRASP
GJA4	2.17819e-16	0.48478	0.448	0.059	7.30522e-12	Vessels	GJA4
RBPMS	2.359e-07	0.484384	0.793	0.313	0.00791161	Vessels	RBPMS
PTP4A3	2.19032e-11	0.482161	0.379	0.064	7.3459e-07	Vessels	PTP4A3
MAP1B	1.93468e-12	0.48186	0.552	0.112	6.48852e-08	Vessels	MAP1B
CD99	5.23153e-07	0.477282	0.69	0.262	0.0175455	Vessels	CD99
RAMP1	4.72175e-22	0.476557	0.517	0.058	1.58358e-17	Vessels	RAMP1
CD34	1.11647e-09	0.474741	0.483	0.112	3.74441e-05	Vessels	CD34
CPE	2.13805e-09	0.462187	0.483	0.112	7.17058e-05	Vessels	CPE
SYT11	4.13758e-15	0.452808	0.276	0.026	1.38766e-10	Vessels	SYT11
CLEC14A	7.63198e-16	0.451559	0.345	0.037	2.55961e-11	Vessels	CLEC14A
NPDC1	8.88776e-14	0.448803	0.448	0.069	2.98078e-09	Vessels	NPDC1
ICAM2	1.48668e-10	0.448199	0.345	0.056	4.98604e-06	Vessels	ICAM2
MAP3K20	9.85552e-12	0.446059	0.414	0.07	3.30535e-07	Vessels	MAP3K20
ADGRE5	7.07295e-08	0.443254	0.517	0.148	0.00237213	Vessels	ADGRE5
SEMA3G	2.98505e-13	0.442111	0.379	0.053	1.00113e-08	Vessels	SEMA3G
SYNPO2	1.03399e-14	0.439771	0.379	0.048	3.4678e-10	Vessels	SYNPO2
ITGA8	1.59615e-12	0.43931	0.414	0.066	5.35317e-08	Vessels	ITGA8
SLIT3	2.07155e-12	0.428358	0.586	0.121	6.94756e-08	Vessels	SLIT3
KCNMA1	1.8446e-12	0.427474	0.448	0.078	6.18642e-08	Vessels	KCNMA1
SYNPO	6.20523e-10	0.426908	0.552	0.135	2.08111e-05	Vessels	SYNPO
HSPB6	7.35478e-14	0.421557	0.379	0.05	2.46665e-09	Vessels	HSPB6
MFAP4	2.6713e-10	0.41891	0.448	0.092	8.95901e-06	Vessels	MFAP4
SPEG	4.15738e-50	0.410747	0.448	0.015	1.3943e-45	Vessels	SPEG
EHBP1L1	5.79274e-14	0.406134	0.448	0.069	1.94277e-09	Vessels	EHBP1L1
SNCG	7.48982e-22	0.404749	0.379	0.031	2.51194e-17	Vessels	SNCG
CARMN	2.17415e-25	0.404742	0.345	0.021	7.29165e-21	Vessels	CARMN
PLAC9	1.04469e-15	0.402775	0.448	0.061	3.50369e-11	Vessels	PLAC9
PLN	6.85129e-13	0.401617	0.379	0.055	2.29778e-08	Vessels	PLN
NTRK3	1.61021e-16	0.398777	0.345	0.035	5.40032e-12	Vessels	NTRK3
PLEKHO1	4.92837e-09	0.396132	0.379	0.077	0.000165288	Vessels	PLEKHO1
CXCL2	3.64486e-12	0.393393	0.276	0.032	1.22241e-07	Vessels	CXCL2
COL12A1	1.06902e-06	0.390081	0.414	0.115	0.0358529	Vessels	COL12A1
LTC4S	1.28508e-16	0.386998	0.345	0.035	4.3099e-12	Vessels	LTC4S
DGKD	6.41088e-11	0.38262	0.345	0.053	2.15008e-06	Vessels	DGKD
ARHGAP23	7.76119e-12	0.379334	0.345	0.049	2.60295e-07	Vessels	ARHGAP23
FOXC2	2.05742e-20	0.371868	0.345	0.028	6.90019e-16	Vessels	FOXC2
ZFHX3	7.83994e-07	0.366123	0.345	0.083	0.0262936	Vessels	ZFHX3
CSDC2	3.26576e-08	0.36439	0.483	0.124	0.00109527	Vessels	CSDC2
PTGIS	5.56641e-19	0.36218	0.276	0.019	1.86686e-14	Vessels	PTGIS
TGFB1I1	3.25406e-11	0.361478	0.414	0.072	1.09135e-06	Vessels	TGFB1I1
FRY	1.53886e-08	0.359905	0.414	0.093	0.000516102	Vessels	FRY
RERGL	3.06035e-21	0.355151	0.345	0.026	1.02638e-16	Vessels	RERGL
PDE5A	3.2228e-12	0.352103	0.31	0.04	1.08086e-07	Vessels	PDE5A
CCDC85B	3.37538e-07	0.351528	0.379	0.094	0.0113203	Vessels	CCDC85B
MRVI1	4.15111e-19	0.350799	0.414	0.043	1.3922e-14	Vessels	MRVI1
NPR1	6.00469e-09	0.34933	0.379	0.075	0.000201385	Vessels	NPR1
EMP2	1.24689e-09	0.345323	0.379	0.072	4.18184e-05	Vessels	EMP2
MAP3K6	3.77129e-08	0.342247	0.379	0.083	0.00126482	Vessels	MAP3K6
INPP5A	1.00863e-11	0.340533	0.448	0.082	3.38274e-07	Vessels	INPP5A
WFDC1	6.91192e-08	0.332856	0.276	0.049	0.00231812	Vessels	WFDC1
NOTCH4	9.03615e-09	0.329798	0.448	0.102	0.000303055	Vessels	NOTCH4
FIBIN	3.76825e-10	0.324858	0.448	0.091	1.2638e-05	Vessels	FIBIN
KIAA0895L	1.02837e-11	0.32485	0.345	0.05	3.44894e-07	Vessels	KIAA0895L
VWF	1.08419e-09	0.316483	0.379	0.069	3.63615e-05	Vessels	VWF
SCARA3	4.15156e-33	0.314471	0.276	0.009	1.39235e-28	Vessels	SCARA3
FOXS1	4.48087e-37	0.313762	0.276	0.007	1.50279e-32	Vessels	FOXS1
PDLIM3	2.94987e-16	0.311933	0.345	0.035	9.89327e-12	Vessels	PDLIM3
MAP3K7CL	2.68277e-29	0.311627	0.31	0.014	8.99747e-25	Vessels	MAP3K7CL
NFIX	5.47479e-08	0.310652	0.345	0.071	0.00183613	Vessels	NFIX
SULF1	2.00627e-09	0.301839	0.345	0.059	6.72864e-05	Vessels	SULF1
EFNB2	3.63194e-11	0.299497	0.345	0.052	1.21808e-06	Vessels	EFNB2
NOL3	2.92212e-07	0.295396	0.345	0.075	0.00980022	Vessels	NOL3
SORBS3	1.75694e-07	0.294655	0.448	0.118	0.00589241	Vessels	SORBS3
DES	3.61129e-18	0.294441	0.276	0.02	1.21115e-13	Vessels	DES
ROR1	2.48904e-13	0.292696	0.276	0.028	8.34774e-09	Vessels	ROR1
CMKLR1	3.18651e-13	0.28973	0.276	0.029	1.06869e-08	Vessels	CMKLR1
LMCD1	4.79412e-07	0.289509	0.517	0.148	0.0160785	Vessels	LMCD1
SYNM	1.38523e-13	0.286622	0.276	0.028	4.64577e-09	Vessels	SYNM
DACT3	8.66927e-24	0.27721	0.31	0.018	2.9075e-19	Vessels	DACT3
ANTXR1	1.20658e-08	0.27483	0.31	0.054	0.000404663	Vessels	ANTXR1
PGM5	1.00758e-08	0.271021	0.31	0.054	0.000337922	Vessels	PGM5
CAVIN3	4.97127e-09	0.266828	0.345	0.063	0.000166726	Vessels	CAVIN3
ISYNA1	4.03154e-07	0.253932	0.414	0.105	0.013521	Vessels	ISYNA1
TP53I11	1.19935e-08	0.252428	0.345	0.065	0.000402237	Vessels	TP53I11
