# Supplementary material for: Spatially Resolved Transcriptomes of Mammalian Kidneys Illustrate the Molecular Complexity and Interactions of Functional Nephron Segments
Source: Front Med (Lausanne). 2022 Jul 7;9:873923. doi: 10.3389/fmed.2022.873923 (PMC9300864; doi:10.3389/fmed.2022.873923)
Supplement: Supplementary file 1 [file Data_Sheet_1.zip › Supplementary Table 7.XLSX]

## Sheet: Supplemental_Table_7_DE_genes_b
	logFC	logCPM	F	PValue	FDR
NUDT4B	11.1753	9.01932	672.616	1.63e-15	9.71e-12
F13B	10.9476	6.798	612.986	3.63e-15	9.71e-12
PDZD9	9.73749	5.45639	601.573	4.27e-15	9.71e-12
S100G	16.4365	11.4877	1047.85	4.68e-15	9.71e-12
ACSM1	9.24812	7.58122	590.913	4.97e-15	9.71e-12
CPN1	9.07965	6.42877	585.578	5.38e-15	9.71e-12
DIABLO	9.35999	5.00731	563.1	7.52e-15	1.16e-11
A2M	-11.1363	8.60902	541.761	1.05e-14	1.4e-11
PAQR9	11.5358	7.42271	535.145	1.16e-14	1.4e-11
CELA1	13.4132	8.42803	870.946	1.78e-14	1.93e-11
EIF2S3B	9.37568	5.72209	503.618	1.96e-14	1.93e-11
MAP1LC3B2	9.98465	7.15145	497.574	2.17e-14	1.96e-11
ZBED9	6.09712	5.84424	480.878	2.91e-14	2.42e-11
AC136616.1	8.64705	7.36405	465.828	3.81e-14	2.95e-11
AC011005.1	10.0782	6.89969	455.338	4.63e-14	3.1e-11
PGAM4	11.0464	7.54225	454.828	4.67e-14	3.1e-11
THY1	-9.43259	7.01158	452.597	4.87e-14	3.1e-11
SLC6A18	7.21689	7.6355	444.9	5.64e-14	3.39e-11
ATP4A	8.74804	4.24613	429.706	7.58e-14	3.77e-11
DLEC1	7.49494	5.47374	428.627	7.74e-14	3.77e-11
NME7	6.49779	9.8654	426.995	8e-14	3.77e-11
MATR3	10.9209	5.75803	706.868	8.02e-14	3.77e-11
HSD3B2	8.02375	7.43269	426.417	8.09e-14	3.77e-11
SLC5A1	6.45498	5.78027	424.835	8.35e-14	3.77e-11
AADAC	13.2403	8.24896	681.899	1.04e-13	4.46e-11
SMIM11B	6.83422	4.90257	412.604	1.07e-13	4.46e-11
FOS	-9.79532	7.34479	410.798	1.11e-13	4.46e-11
MUC1	-9.10886	7.5565	404.125	1.28e-13	4.94e-11
GSTA5	12.0992	7.05199	659.289	1.32e-13	4.95e-11
CA14	8.81948	6.56025	400.271	1.38e-13	5e-11
SPC25	8.37965	4.95633	392.985	1.62e-13	5.65e-11
EIF3C	5.73019	6.02675	389.578	1.74e-13	5.9e-11
TBL1Y	8.50814	4.6686	388.033	1.8e-13	5.91e-11
CD46	-8.11559	7.14727	386.643	1.86e-13	5.92e-11
SPINK8	10.8507	5.66548	613.322	2.23e-13	6.62e-11
ANPEP	-5.75583	7.99705	378.273	2.24e-13	6.62e-11
SLC22A9	9.54193	7.38684	377.725	2.26e-13	6.62e-11
HIGD2B	10.4931	7.36367	370.524	2.66e-13	7.59e-11
SLC5A11	6.04754	5.05587	368.509	2.79e-13	7.74e-11
PIGY	10.1693	4.86878	581.65	3.25e-13	8.42e-11
LPAR3	8.09728	5.04664	361.557	3.28e-13	8.42e-11
USP50	9.71774	7.14212	360.567	3.35e-13	8.42e-11
IRGM	9.33504	4.98542	360.259	3.38e-13	8.42e-11
FKBP1C	8.58726	6.15226	359.513	3.44e-13	8.42e-11
NEDD4	5.88431	8.34158	358.764	3.5e-13	8.42e-11
C12orf75	-8.64209	6.30372	355.403	3.79e-13	8.89e-11
SYN3	9.24261	7.50735	354.622	3.86e-13	8.89e-11
PLG	-9.04148	6.65862	353.482	3.96e-13	8.94e-11
SLC18A1	11.2451	7.11138	340.823	5.39e-13	1.19e-10
HIPK2	-6.85782	6.65157	337.074	5.92e-13	1.28e-10
SPP2	13.9879	9.01747	516.629	7.6e-13	1.61e-10
CCDC141	6.61508	4.84499	324.995	8.04e-13	1.67e-10
SLC19A1	4.72612	6.3016	321.175	8.88e-13	1.79e-10
PDK4	-9.58564	8.00385	321.08	8.9e-13	1.79e-10
TCP11L2	5.14563	5.75338	315.043	1.04e-12	2.06e-10
APOB	7.20208	5.12711	313.495	1.09e-12	2.1e-10
CGREF1	8.80192	8.22919	315.757	1.12e-12	2.13e-10
ALDH1A1	-7.547	6.62279	311.555	1.15e-12	2.14e-10
KCTD17	4.85368	5.84711	308.472	1.25e-12	2.29e-10
RSC1A1	10.0209	4.69306	477.628	1.33e-12	2.4e-10
BBOX1	-8.95167	6.58945	299.291	1.6e-12	2.85e-10
LDLRAD3	5.19756	5.10567	297.58	1.68e-12	2.92e-10
DNLZ	5.35781	5.22576	297.292	1.7e-12	2.92e-10
C5orf34	5.83035	4.67526	294.8	1.82e-12	3.08e-10
FUT9	13.9566	8.98355	475.042	1.87e-12	3.11e-10
SLC25A52	10.0975	6.90841	300.224	1.97e-12	3.2e-10
HSPB1	-9.18021	8.12851	298.435	2.06e-12	3.2e-10
SLA2	7.47324	5.03393	290.173	2.08e-12	3.2e-10
TRIM7	5.4011	6.7146	290.007	2.09e-12	3.2e-10
MEP1B	10.6803	6.51177	298.605	2.09e-12	3.2e-10
ANK2	-6.92796	6.08797	289.16	2.14e-12	3.2e-10
NAPSA	5.80383	10.4572	288.84	2.16e-12	3.2e-10
CSNK2A3	7.61848	5.12817	288.132	2.2e-12	3.2e-10
SLC22A1	9.70991	9.13403	324.671	2.21e-12	3.2e-10
WDR89	5.12885	7.83195	287.645	2.24e-12	3.2e-10
SEC61B	-8.12485	5.85404	287.516	2.24e-12	3.2e-10
AADAT	6.77554	8.96979	284.892	2.42e-12	3.41e-10
PFN1	-6.79492	7.48979	283.988	2.49e-12	3.45e-10
RASSF4	-7.63139	6.20907	283.621	2.52e-12	3.45e-10
S100A1	5.92736	8.7221	282.965	2.56e-12	3.47e-10
NLRP6	9.00166	5.25685	287.789	2.64e-12	3.53e-10
IGFBP2	-7.9904	6.52595	281.34	2.69e-12	3.55e-10
C7orf50	-6.94223	5.61466	280.565	2.75e-12	3.59e-10
SYNE1	-8.3209	6.0208	279.926	2.81e-12	3.6e-10
TAF7	-7.52451	5.33968	279.702	2.82e-12	3.6e-10
ACSF2	-7.12015	6.2457	277.766	2.99e-12	3.77e-10
IGSF11	5.05117	6.88057	274.815	3.27e-12	4.07e-10
VIM	-3.46336	8.27317	271.685	3.6e-12	4.43e-10
WDR83OS	-3.77053	6.45732	270.807	3.7e-12	4.47e-10
PDIA4	-8.01947	5.77595	270.632	3.72e-12	4.47e-10
DGAT2	5.91137	6.96718	268.388	3.98e-12	4.67e-10
GPR89A	4.62487	7.05722	268.329	3.99e-12	4.67e-10
SLC34A1	4.71743	11.6167	268.194	4.01e-12	4.67e-10
PLAC8	5.71361	4.67636	266.287	4.25e-12	4.88e-10
RPEL1	10.9978	5.84364	405.358	4.28e-12	4.88e-10
RPL29	-13.639	8.1922	608.021	4.34e-12	4.9e-10
HNRNPCL2	11.5719	6.47783	403.843	4.39e-12	4.9e-10
GPX6	10.1954	4.89887	401.582	4.57e-12	4.99e-10
SLC6A20	7.88939	7.74355	269.169	4.58e-12	4.99e-10
ALG10	5.39902	5.97804	263.746	4.61e-12	4.99e-10
TNFAIP8	5.10925	7.61329	262.913	4.73e-12	5.07e-10
F8A2	8.53777	3.94727	261.457	4.95e-12	5.26e-10
MAP3K12	4.70843	7.37795	260.782	5.06e-12	5.32e-10
TAF1L	9.69112	4.27039	394.185	5.21e-12	5.43e-10
ABCA3	5.22752	7.63371	257.98	5.53e-12	5.71e-10
OLFM1	5.0707	4.66874	256.333	5.84e-12	5.91e-10
AKR1E2	7.55328	6.49002	258.829	5.84e-12	5.91e-10
NNT	-8.04305	6.57065	255.074	6.08e-12	6.1e-10
FAM221B	7.74553	4.17708	252.854	6.54e-12	6.49e-10
RNF152	-6.00474	6.79194	251.412	6.85e-12	6.75e-10
ASAH2	5.56727	5.41603	248.009	7.67e-12	7.49e-10
TST	-6.01959	5.91178	247.611	7.78e-12	7.51e-10
ZMYND10	5.47852	5.38803	247.365	7.84e-12	7.51e-10
SLC27A2	4.70196	10.1172	246.717	8.01e-12	7.61e-10
EMB	3.45538	5.54965	243.726	8.86e-12	8.35e-10
CAP1	-5.55015	5.95053	242.618	9.2e-12	8.59e-10
CES2	-6.40105	5.63552	241.578	9.53e-12	8.83e-10
TSPYL1	-4.14447	7.27051	241.011	9.72e-12	8.92e-10
S100A6	-7.31535	8.92142	270.174	9.93e-12	9.04e-10
DYNLL1	-12.6195	7.23759	524.393	1.09e-11	9.82e-10
ELOVL2	8.63716	4.80211	240.099	1.1e-11	9.82e-10
SERINC2	-5.75417	5.69288	237.024	1.12e-11	9.9e-10
CDO1	5.35775	7.0714	236.816	1.12e-11	9.9e-10
PABPC1	-12.6634	7.27763	520.086	1.15e-11	1e-09
CYP4V2	-6.54283	5.75459	235.371	1.18e-11	1.02e-09
SLC16A13	6.83003	5.20586	240.84	1.2e-11	1.03e-09
MALRD1	4.56794	4.03934	232.819	1.29e-11	1.1e-09
IL1RL1	-7.99634	7.03764	232.659	1.3e-11	1.1e-09
TTC36	6.43692	8.91848	236.884	1.31e-11	1.1e-09
BID	4.62081	6.45731	231.788	1.34e-11	1.12e-09
TBCE	5.61608	4.12536	231.293	1.37e-11	1.13e-09
PTTG1	6.06428	5.29881	233.049	1.4e-11	1.15e-09
CYP4F3	-7.11029	5.7593	229.917	1.43e-11	1.17e-09
MAP3K15	4.15923	5.70987	229.522	1.45e-11	1.18e-09
SLC36A2	-6.3622	5.93513	228.893	1.49e-11	1.19e-09
PTGS1	4.23722	4.76843	227.912	1.54e-11	1.23e-09
CTH	4.60111	8.02735	227.393	1.57e-11	1.24e-09
SARDH	5.87358	8.12886	226.1	1.65e-11	1.29e-09
SPSB4	5.77089	5.62568	226.926	1.72e-11	1.34e-09
FGGY	3.78228	6.86753	224.656	1.74e-11	1.34e-09
MDH1	3.53078	10.3779	224.011	1.78e-11	1.36e-09
TLCD1	3.40732	5.58304	223.94	1.78e-11	1.36e-09
FABP7	8.08708	4.1233	222.811	1.86e-11	1.41e-09
ANXA11	-3.92126	6.57553	221.217	1.97e-11	1.47e-09
GLOD5	6.04213	6.44587	221.164	1.97e-11	1.47e-09
C1QTNF12	4.16596	6.33693	221.022	1.98e-11	1.47e-09
PLET1	8.03333	3.32669	220.289	2.04e-11	1.5e-09
GLB1L	4.18081	6.73118	218.931	2.15e-11	1.57e-09
FYB1	3.38111	5.64831	218.568	2.17e-11	1.58e-09
SLC5A12	-6.38124	8.2608	228.194	2.19e-11	1.58e-09
FITM1	6.1607	5.78676	224.645	2.24e-11	1.6e-09
IAH1	4.11003	8.27216	217.546	2.26e-11	1.61e-09
OGDHL	-13.1575	7.73685	464.284	2.31e-11	1.64e-09
SLC44A2	-5.62028	6.30475	216.351	2.36e-11	1.66e-09
GPM6A	5.37799	6.97444	215.832	2.41e-11	1.68e-09
ACADL	5.28611	8.35141	215.664	2.43e-11	1.68e-09
SAMM50	3.95016	7.27486	215.395	2.45e-11	1.68e-09
GOLM1	-5.4051	5.96492	215.263	2.46e-11	1.68e-09
PCCB	4.02041	8.00004	215.236	2.47e-11	1.68e-09
GM2A	4.3851	7.92143	214.698	2.52e-11	1.7e-09
AKR1B1	-3.79488	5.84149	213.905	2.6e-11	1.75e-09
ATP5MG	-12.7857	7.39183	452.297	2.72e-11	1.82e-09
CDC42BPG	3.41419	4.87871	211.745	2.82e-11	1.87e-09
SFR1	5.16693	6.23176	211.364	2.86e-11	1.89e-09
ZWINT	4.11948	5.65399	210.68	2.94e-11	1.93e-09
ESD	3.55428	8.9291	210.426	2.97e-11	1.94e-09
HYPK	4.12098	4.95079	209.915	3.03e-11	1.96e-09
AKR1A1	4.40037	10.2553	208.742	3.17e-11	2.04e-09
STEAP2	4.01354	7.0742	208.639	3.18e-11	2.04e-09
SERHL2	3.7685	4.4174	208.47	3.2e-11	2.04e-09
PIGR	-4.56534	7.66681	207.249	3.36e-11	2.13e-09
BEX2	-7.03776	4.93365	205.709	3.57e-11	2.25e-09
GHR	5.31057	9.05756	204.966	3.68e-11	2.28e-09
RBM8A	-5.92998	5.56742	204.945	3.68e-11	2.28e-09
CTSB	-2.70514	9.09892	204.934	3.69e-11	2.28e-09
GAPDH	-13.5967	8.153	428.907	3.77e-11	2.32e-09
LGALS16	9.34156	3.81126	296.985	3.84e-11	2.35e-09
ANAPC16	-3.87273	6.83195	202.993	3.98e-11	2.42e-09
SWI5	3.6558	7.77165	202.728	4.03e-11	2.44e-09
B2M	-3.53644	10.9579	202.067	4.13e-11	2.49e-09
CFB	4.05679	7.6551	201.063	4.31e-11	2.58e-09
MPC2	3.88739	10.3601	199.393	4.61e-11	2.73e-09
DTNBP1	2.91761	5.88125	199.386	4.61e-11	2.73e-09
UBE2L5	8.84428	5.96319	233.771	4.67e-11	2.75e-09
TM7SF2	-5.25347	5.28138	198.781	4.73e-11	2.76e-09
SLC25A29	-5.51279	5.69805	198.592	4.76e-11	2.76e-09
ST3GAL1	-4.62323	5.15685	198.554	4.77e-11	2.76e-09
VGLL4	-6.59944	5.32396	198.474	4.79e-11	2.76e-09
PGAM2	3.94043	6.39008	198.13	4.85e-11	2.78e-09
SLC35G1	3.81628	5.26216	197.522	4.98e-11	2.84e-09
SLC26A7	-5.60111	6.12382	197.318	5.02e-11	2.85e-09
CD74	-3.75444	9.01468	197.054	5.07e-11	2.86e-09
ZKSCAN4	4.29214	5.41219	196.022	5.3e-11	2.96e-09
PNRC1	-3.54138	6.39283	195.976	5.31e-11	2.96e-09
PLPP2	4.03835	5.64507	195.82	5.34e-11	2.97e-09
RPL22L1	3.793	7.62223	195.108	5.5e-11	3.03e-09
TRPV5	5.37792	3.89137	195.058	5.51e-11	3.03e-09
DMRT2	-6.59053	5.31624	194.916	5.55e-11	3.03e-09
STARD5	4.76084	5.04194	194.68	5.6e-11	3.05e-09
TRMT2B	3.16468	5.23324	194.485	5.65e-11	3.06e-09
HINT2	3.03303	8.0204	194.041	5.75e-11	3.1e-09
AC007325.4	4.0392	6.14656	193.695	5.84e-11	3.13e-09
ST6GALNAC2	12.1399	7.08339	314	5.89e-11	3.14e-09
FBXW8	3.68863	4.46036	193.278	5.94e-11	3.15e-09
MYOM3	-7.622	5.42153	192.835	6.05e-11	3.2e-09
NCEH1	3.20553	7.90111	192.139	6.23e-11	3.28e-09
ITGA3	-5.56074	6.48973	191.719	6.34e-11	3.31e-09
PAWR	-6.78724	5.48187	191.492	6.41e-11	3.31e-09
SLC6A15	7.09042	4.7157	196.221	6.41e-11	3.31e-09
NES	-4.6841	5.51355	191.47	6.41e-11	3.31e-09
MAL2	-3.93644	6.17986	191.344	6.45e-11	3.31e-09
GPR146	3.37609	4.9686	190.692	6.63e-11	3.39e-09
CTSC	-3.29487	6.55075	189.518	6.97e-11	3.54e-09
RAB24	2.76683	5.62786	189.429	6.99e-11	3.54e-09
ACOT4	4.24915	6.4232	188.369	7.32e-11	3.67e-09
CDKN1C	-4.16889	7.3749	188.345	7.33e-11	3.67e-09
TMEM47	-4.14585	5.99905	188.232	7.36e-11	3.67e-09
PTGDS	-6.63564	7.3431	196.083	7.38e-11	3.67e-09
ULK4	5.12654	6.90925	187.992	7.44e-11	3.67e-09
CRIM1	-6.17844	7.914	199.249	7.46e-11	3.67e-09
MYL12B	-3.79934	8.11113	187.808	7.5e-11	3.68e-09
VPS13C	-6.51328	5.26597	187.697	7.54e-11	3.68e-09
PAPSS2	3.61797	8.21737	187.2	7.7e-11	3.74e-09
IGFBP5	-3.31895	9.35959	186.357	7.99e-11	3.86e-09
GPAM	3.98063	6.65893	186.165	8.05e-11	3.88e-09
PSTK	3.81677	5.21128	185.867	8.16e-11	3.91e-09
CLCN4	3.94358	6.3502	185.774	8.19e-11	3.91e-09
FTCD	-6.09167	6.39805	185.579	8.26e-11	3.92e-09
NECTIN3	4.14445	6.82213	184.353	8.72e-11	4.12e-09
PYROXD2	4.51946	6.3473	184.156	8.79e-11	4.14e-09
KLHDC8A	6.53275	4.22946	183.873	8.9e-11	4.17e-09
PTER	5.35769	9.05093	186.397	9.14e-11	4.27e-09
SLC29A3	4.03226	4.97187	183.002	9.25e-11	4.3e-09
ILF3	-4.38957	5.96443	182.703	9.38e-11	4.34e-09
TF	5.83922	4.27451	182.553	9.44e-11	4.35e-09
MCEE	3.57023	7.32144	182.482	9.47e-11	4.35e-09
UBE2U	6.53335	3.68815	182.355	9.52e-11	4.35e-09
PPARA	-5.27032	5.27808	181.612	9.84e-11	4.48e-09
NDUFA6	3.649	9.90601	181.393	9.94e-11	4.5e-09
ALPL	3.69358	7.60263	180.266	1.05e-10	4.72e-09
UGT3A2	6.54566	6.82869	193.887	1.05e-10	4.73e-09
XPNPEP1	3.26134	7.32055	179.726	1.07e-10	4.79e-09
RHOBTB3	-6.02868	5.91617	179.314	1.09e-10	4.86e-09
DYRK2	3.61279	6.03191	179.196	1.1e-10	4.87e-09
TMEM234	4.11777	6.45361	178.914	1.11e-10	4.91e-09
ACOT13	3.98658	8.6535	178.66	1.12e-10	4.95e-09
HDHD3	-4.12197	5.7414	177.893	1.16e-10	5.1e-09
RNF113B	8.98436	3.35785	252.898	1.18e-10	5.15e-09
TTPA	6.17407	4.28275	177.33	1.19e-10	5.19e-09
SDC4	-6.55407	8.37741	206.443	1.2e-10	5.19e-09
BDH1	3.53943	7.22085	176.752	1.23e-10	5.29e-09
PLCG2	-4.86972	5.79216	176.421	1.24e-10	5.35e-09
EVC	5.24494	6.0429	180.009	1.28e-10	5.47e-09
USP22	-5.3012	6.26757	175.724	1.28e-10	5.48e-09
IDH3B	3.52548	8.11159	175.48	1.3e-10	5.52e-09
KIAA1614	3.4555	4.96158	175.022	1.33e-10	5.61e-09
ANO6	-4.82075	5.87269	174.576	1.35e-10	5.71e-09
SLC51B	3.35486	5.81042	174.418	1.36e-10	5.73e-09
CMBL	-3.47469	8.72223	174.324	1.37e-10	5.73e-09
FXYD6	-4.7546	4.86958	173.596	1.42e-10	5.9e-09
SLC16A2	4.43012	7.503	173.115	1.45e-10	6.01e-09
AC090527.3	8.12199	6.40381	206.516	1.47e-10	6.08e-09
NME3	-4.62671	5.80353	172.449	1.49e-10	6.15e-09
SNAPC5	3.27271	6.33142	172.322	1.5e-10	6.15e-09
SOSTDC1	5.17701	6.97262	172.302	1.51e-10	6.15e-09
RTL8C	-6.05502	6.16206	172.148	1.52e-10	6.17e-09
CIRBP	-6.37453	7.33974	183.343	1.54e-10	6.22e-09
TNPO3	2.44209	5.74873	171.782	1.54e-10	6.22e-09
OPTN	-4.15362	5.79035	171.759	1.54e-10	6.22e-09
RSAD2	3.60295	4.8892	171.288	1.58e-10	6.33e-09
TMEM101	-6.54313	6.36004	173.93	1.59e-10	6.36e-09
CISD1	3.41306	8.9761	170.789	1.62e-10	6.42e-09
SCARF2	3.68795	4.0963	170.743	1.62e-10	6.42e-09
B3GNT2	-5.92886	4.76882	170.666	1.63e-10	6.42e-09
ABHD17C	3.23608	7.43248	170.462	1.64e-10	6.46e-09
CA5B	2.93511	6.05012	169.713	1.7e-10	6.66e-09
SNRPN	-5.25297	6.12847	169.679	1.7e-10	6.66e-09
C5orf51	3.10072	6.16781	169.61	1.71e-10	6.66e-09
IRAK1BP1	3.18904	4.76958	169.459	1.72e-10	6.68e-09
C2orf80	11.1104	5.97705	289.375	1.73e-10	6.68e-09
ITGA2	-5.29587	5.52482	168.94	1.76e-10	6.8e-09
SLC25A21	5.62776	4.25923	168.388	1.81e-10	6.96e-09
RFESD	4.56286	3.97382	168.299	1.82e-10	6.96e-09
ZNF217	-4.26986	5.4078	167.795	1.86e-10	7.1e-09
MT.ND3	-2.63299	14.1268	167.598	1.88e-10	7.14e-09
UROC1	9.72863	4.32912	236.329	1.89e-10	7.14e-09
CD9	-3.52612	7.82797	167.478	1.89e-10	7.14e-09
ETS2	-3.10749	6.31127	167.222	1.92e-10	7.2e-09
TSR3	-3.9248	5.82539	166.82	1.95e-10	7.32e-09
ALG11	4.49694	3.8654	166.631	1.97e-10	7.36e-09
C9orf85	3.84057	5.75859	166.458	1.99e-10	7.39e-09
ITPRIPL1	5.38198	3.69276	166.192	2.01e-10	7.46e-09
ST6GAL1	-5.02033	6.34327	166.106	2.02e-10	7.47e-09
AOC1	-6.18796	5.44771	166.041	2.03e-10	7.47e-09
ACADM	3.5361	9.89361	165.966	2.03e-10	7.47e-09
HMBOX1	2.6901	5.05771	165.845	2.05e-10	7.49e-09
PTGR1	-5.30195	6.1601	164.751	2.16e-10	7.85e-09
MDK	2.65316	5.81402	164.727	2.16e-10	7.85e-09
AOAH	4.51095	4.96613	164.583	2.18e-10	7.88e-09
SMIM1	3.85317	6.40481	164.343	2.2e-10	7.95e-09
PABPN1	-4.62955	5.90963	164.271	2.21e-10	7.95e-09
RAD9A	2.56075	5.67262	163.818	2.26e-10	8.1e-09
MYH9	-3.38208	7.72339	163.717	2.27e-10	8.11e-09
BMP6	3.97539	5.42037	163.259	2.32e-10	8.27e-09
CALD1	-3.00601	7.07886	162.894	2.36e-10	8.39e-09
OSBPL6	4.7477	6.23751	162.593	2.4e-10	8.49e-09
SRR	3.89903	6.01043	162.531	2.41e-10	8.49e-09
SPR	3.51869	7.319	162.336	2.43e-10	8.54e-09
KIF9	-4.39132	4.96254	162.052	2.46e-10	8.63e-09
SLC25A17	3.2141	7.20593	161.977	2.47e-10	8.64e-09
UBL5	-12.0691	6.73772	315.537	2.48e-10	8.64e-09
DHRS7	-11.3977	6.13788	314.832	2.52e-10	8.73e-09
RING1	-3.0624	5.69317	161.38	2.55e-10	8.81e-09
MMP11	3.71231	4.87167	161.187	2.57e-10	8.87e-09
GLG1	-5.34536	6.46398	161.02	2.59e-10	8.91e-09
HNRNPL	-2.88537	6.24155	160.926	2.61e-10	8.93e-09
SAT2	-5.31308	5.91414	160.518	2.66e-10	9.08e-09
RBM34	4.03295	4.71946	160.422	2.67e-10	9.1e-09
MGST2	-7.15696	5.03436	159.923	2.74e-10	9.3e-09
LBH	-4.26229	6.27553	159.788	2.76e-10	9.32e-09
RPRD1A	-3.12093	5.40331	159.749	2.76e-10	9.32e-09
SNX29	-5.33706	5.07872	159.614	2.78e-10	9.36e-09
FRAS1	-4.07781	5.13989	158.29	2.97e-10	9.97e-09
TPM3	-4.50038	6.2471	158.125	3e-10	1e-08
COPRS	-3.02964	5.93114	158.006	3.02e-10	1e-08
SH3BP2	-4.98382	5.4497	157.976	3.02e-10	1e-08
COX6C	2.94589	11.1839	157.721	3.06e-10	1.01e-08
SLC23A1	3.44778	7.34936	157.706	3.06e-10	1.01e-08
RP9	2.76287	5.63829	157.676	3.07e-10	1.01e-08
DSG2	-6.6684	6.19975	161.747	3.1e-10	1.02e-08
ANKRD13C	4.00885	7.73838	157.378	3.11e-10	1.02e-08
VHL	3.40267	4.30204	157.245	3.13e-10	1.02e-08
XRCC6	-3.93575	5.98705	156.934	3.18e-10	1.03e-08
CASP6	2.49347	5.47792	156.928	3.19e-10	1.03e-08
CPSF3	3.01592	5.97392	156.838	3.2e-10	1.03e-08
STOM	-5.14633	5.89826	156.59	3.24e-10	1.04e-08
SPATS2L	-4.13044	5.30436	156.377	3.28e-10	1.05e-08
B3GAT2	8.08322	6.72309	192.924	3.34e-10	1.07e-08
FAM133B	-3.71511	5.58488	155.948	3.35e-10	1.07e-08
DDR1	-3.26979	6.6763	155.318	3.46e-10	1.1e-08
NR4A1	-7.42189	7.16374	177.703	3.53e-10	1.12e-08
HEBP2	-5.13876	5.17878	154.664	3.58e-10	1.13e-08
NDUFC1	2.72297	9.71964	154.592	3.59e-10	1.13e-08
SPINT2	-3.89204	7.336	154.572	3.59e-10	1.13e-08
ADRA2B	3.28492	5.40094	154.28	3.65e-10	1.15e-08
C15orf65	3.84459	4.84371	154.188	3.67e-10	1.15e-08
CRY2	-3.51413	5.34267	154.045	3.69e-10	1.15e-08
NTN1	3.28724	5.39673	154.031	3.7e-10	1.15e-08
PDCD2L	3.79339	4.58319	154.03	3.7e-10	1.15e-08
FAM25G	9.61017	4.17812	213.949	3.76e-10	1.16e-08
BRD4	-2.92308	5.81439	153.707	3.76e-10	1.16e-08
GET4	4.03335	4.75413	153.651	3.77e-10	1.16e-08
PBLD	-5.16114	6.93344	156.184	3.87e-10	1.19e-08
ZFP36L2	-3.67709	7.32456	152.996	3.9e-10	1.19e-08
TINAG	3.18949	7.16511	152.658	3.97e-10	1.21e-08
NUPR2	-4.52169	5.06797	152.655	3.97e-10	1.21e-08
SCG5	5.7025	3.8148	152.496	4e-10	1.21e-08
GDF10	7.23311	4.35974	158.76	4.22e-10	1.28e-08
OAT	3.2414	8.64501	151.322	4.26e-10	1.28e-08
GBA2	-4.48118	5.2089	150.378	4.47e-10	1.35e-08
TMEM252	7.44715	6.82824	182.355	4.54e-10	1.36e-08
SH3TC2	6.66301	3.1613	150.085	4.54e-10	1.36e-08
NXT2	3.81961	5.76076	149.889	4.59e-10	1.36e-08
ZNF467	2.9055	5.59011	149.885	4.59e-10	1.36e-08
FBP2	8.56331	4.04264	153.106	4.62e-10	1.36e-08
RDM1	7.05499	2.80586	149.754	4.63e-10	1.36e-08
HSD11B2	-2.70594	8.6802	149.718	4.63e-10	1.36e-08
PFKFB2	-10.8355	5.65126	284.801	4.63e-10	1.36e-08
CA12	-2.9634	9.12338	149.688	4.64e-10	1.36e-08
FAM149A	3.49256	6.38319	149.283	4.74e-10	1.38e-08
FAM156A	5.70474	3.27075	149.282	4.74e-10	1.38e-08
TIMM8A	3.6579	5.79378	149.219	4.76e-10	1.39e-08
IL6ST	-3.12152	6.83186	149.119	4.78e-10	1.39e-08
ITM2C	-4.59531	6.15737	149.11	4.79e-10	1.39e-08
SLC25A19	3.48982	5.20141	148.802	4.87e-10	1.41e-08
DUSP9	-5.19541	5.65471	148.505	4.94e-10	1.42e-08
VMAC	3.46161	4.38017	148.27	5.01e-10	1.44e-08
ACOT6	6.02794	3.42584	147.632	5.18e-10	1.48e-08
CKMT1B	3.34906	4.75515	147.631	5.18e-10	1.48e-08
ADK	3.09419	7.31127	147.506	5.22e-10	1.49e-08
NPR3	-3.3692	5.60817	147.366	5.26e-10	1.49e-08
PAPLN	-7.60445	6.18393	157.277	5.34e-10	1.51e-08
SERINC3	3.1646	9.02888	146.969	5.37e-10	1.52e-08
BRMS1	-6.74566	4.69312	146.607	5.48e-10	1.54e-08
FOLH1	2.96173	6.72684	146.489	5.51e-10	1.55e-08
GPAA1	-4.38371	6.38651	146.138	5.62e-10	1.58e-08
CHPT1	6.05878	11.1918	181.293	5.67e-10	1.59e-08
ISCA1	-3.12756	6.21283	145.908	5.69e-10	1.59e-08
SLC38A1	-4.27935	5.03831	145.749	5.74e-10	1.6e-08
AQP11	4.27713	5.86316	147.801	5.81e-10	1.61e-08
ZFAND5	-4.06112	7.74731	145.144	5.93e-10	1.64e-08
ACKR3	3.65601	6.45599	145.004	5.97e-10	1.65e-08
FCGR2B	3.20122	4.82649	144.919	6e-10	1.65e-08
PHC2	-4.11032	6.58569	144.624	6.1e-10	1.68e-08
PTCD2	3.14904	4.83654	144.583	6.11e-10	1.68e-08
TMEM242	3.26002	7.03766	144.354	6.19e-10	1.69e-08
ZSCAN18	-10.4031	5.28269	271.195	6.24e-10	1.7e-08
ETFDH	3.83362	7.53739	144.126	6.27e-10	1.71e-08
LENG8	-4.76755	6.12111	144.05	6.29e-10	1.71e-08
HNRNPD	-3.676	6.7253	143.942	6.33e-10	1.71e-08
B4GALT1	-2.70541	5.88847	143.849	6.36e-10	1.72e-08
MMP24OS	-3.07061	6.39883	143.807	6.38e-10	1.72e-08
SUPT16H	-3.24711	5.44134	143.687	6.42e-10	1.73e-08
MYL9	-4.17649	7.86848	143.521	6.48e-10	1.74e-08
ATP5PO	2.61581	9.4185	143.426	6.51e-10	1.74e-08
APOA2	6.97024	2.64022	143.026	6.66e-10	1.78e-08
RAMP3	-2.90541	5.43399	142.491	6.86e-10	1.83e-08
FAM53A	4.83631	3.31301	142.422	6.89e-10	1.83e-08
COL6A1	-4.63926	6.3295	142.312	6.93e-10	1.83e-08
UHRF1BP1L	2.82999	5.72735	142.167	6.99e-10	1.85e-08
TKFC	3.25601	8.03583	142.066	7.02e-10	1.85e-08
ARF6	-3.32866	6.10066	141.594	7.21e-10	1.9e-08
PI4K2B	2.81759	5.77672	141.501	7.25e-10	1.9e-08
B3GALT5	6.0214	3.72595	141.442	7.27e-10	1.9e-08
PDZK1	3.13151	9.92349	141.191	7.38e-10	1.92e-08
DCDC2	-4.54079	5.64474	141.019	7.45e-10	1.93e-08
PRSS8	2.68215	8.44687	141.017	7.45e-10	1.93e-08
FADS3	3.87532	7.30833	140.811	7.54e-10	1.95e-08
OXCT1	3.95995	9.44902	140.775	7.55e-10	1.95e-08
SMIM8	2.9294	6.01453	140.742	7.56e-10	1.95e-08
CUTA	-2.57214	6.65737	140.322	7.75e-10	1.99e-08
SMAGP	3.06719	5.60857	139.926	7.92e-10	2.03e-08
PTH1R	-3.75784	10.0098	142.454	8.13e-10	2.08e-08
B4GAT1	-4.7635	5.57457	139.369	8.17e-10	2.09e-08
METTL7B	5.10331	7.72729	145.432	8.2e-10	2.09e-08
GKAP1	3.6141	6.01623	139.148	8.28e-10	2.1e-08
C16orf90	8.80764	3.14012	189.859	8.53e-10	2.16e-08
ALYREF	-6.23799	5.03039	138.461	8.61e-10	2.17e-08
CMPK2	3.03771	4.85439	138.455	8.61e-10	2.17e-08
DBI	2.99188	9.91338	138.418	8.63e-10	2.17e-08
USE1	3.30989	6.18591	138.379	8.65e-10	2.17e-08
DNAJA2	2.76305	7.47515	138.261	8.7e-10	2.18e-08
CDA	4.25126	7.80805	137.981	8.84e-10	2.21e-08
CHCHD3	3.58993	7.41962	137.83	8.92e-10	2.22e-08
CAMTA1	-2.65126	5.52737	137.815	8.93e-10	2.22e-08
NDRG3	2.71144	6.26557	137.77	8.95e-10	2.22e-08
WDR13	-4.69295	5.95692	137.595	9.04e-10	2.24e-08
CD38	4.25294	3.92122	137.581	9.05e-10	2.24e-08
KTN1	-3.02883	6.48419	137.494	9.09e-10	2.24e-08
ETFA	3.48246	9.55127	137.438	9.12e-10	2.25e-08
MOSPD2	2.7495	5.59513	137.158	9.27e-10	2.28e-08
VOPP1	-3.99053	5.38473	137.075	9.32e-10	2.28e-08
ACSM5	3.0014	5.46629	137.015	9.35e-10	2.29e-08
CNTN1	-6.55832	4.53645	136.779	9.48e-10	2.31e-08
SERF1A	4.81225	4.23567	136.768	9.48e-10	2.31e-08
RHBDD2	-3.59819	6.27436	136.748	9.49e-10	2.31e-08
S100A4	-3.26377	5.45669	136.32	9.73e-10	2.36e-08
ETNK2	-4.92336	5.20936	136.118	9.84e-10	2.38e-08
OBSL1	-4.41429	4.80022	135.867	9.99e-10	2.41e-08
RPS6	-3.29412	9.11375	135.768	1e-09	2.42e-08
COX7A2	3.02014	10.3926	135.713	1.01e-09	2.42e-08
CYS1	-4.72393	6.66472	137.658	1.02e-09	2.44e-08
TRIM25	2.73567	5.82568	135.507	1.02e-09	2.44e-08
SLC26A1	3.57794	6.30442	135.465	1.02e-09	2.44e-08
SBK1	3.80791	4.53753	135.169	1.04e-09	2.48e-08
ETFB	2.68899	8.73621	135.131	1.04e-09	2.48e-08
DAGLB	2.98007	5.57865	134.831	1.06e-09	2.51e-08
DCAF12	2.82102	6.38946	134.728	1.07e-09	2.52e-08
CNDP1	5.609	5.64251	160.409	1.07e-09	2.54e-08
WSB1	-3.03542	6.99904	134.289	1.09e-09	2.57e-08
DGCR2	-10.3088	5.20357	247.149	1.1e-09	2.57e-08
BORCS7	-3.13394	5.35493	133.87	1.12e-09	2.63e-08
SUN2	-2.9863	5.80354	133.594	1.14e-09	2.67e-08
NCSTN	-2.91327	5.72943	133.448	1.15e-09	2.68e-08
VWA5A	2.3254	5.61562	133.376	1.16e-09	2.69e-08
TTC39B	-2.91255	5.40129	133.172	1.17e-09	2.72e-08
PAX8	-5.77226	5.95656	137.812	1.18e-09	2.73e-08
TMEM106A	3.52281	6.52819	132.916	1.19e-09	2.74e-08
NELFE	-2.57531	5.43967	132.916	1.19e-09	2.74e-08
DYNLT1	-3.79106	5.86731	132.725	1.2e-09	2.77e-08
RMND1	2.77266	5.54934	132.686	1.2e-09	2.77e-08
IRF2BP2	-3.7705	6.63108	132.386	1.22e-09	2.81e-08
SEC14L1	-3.88584	5.94601	132.169	1.24e-09	2.84e-08
PCOLCE	3.63544	6.88851	132.166	1.24e-09	2.84e-08
POLR3H	2.98564	6.29435	132.116	1.24e-09	2.84e-08
HYAL1	-5.91819	4.76165	132.001	1.25e-09	2.84e-08
CHAC2	5.84591	6.35409	154.077	1.25e-09	2.84e-08
ZNF428	-3.21082	4.67289	131.983	1.25e-09	2.84e-08
SP5	6.16441	4.76069	149.858	1.25e-09	2.84e-08
GPNMB	-10.5153	5.37813	241.561	1.26e-09	2.84e-08
PDPR	-6.81977	4.75318	131.768	1.27e-09	2.86e-08
UGT2A3	-7.28762	5.14307	131.73	1.27e-09	2.86e-08
MGAT3	5.92983	6.72223	153.39	1.27e-09	2.86e-08
FMO1	3.41912	9.14916	131.696	1.28e-09	2.86e-08
TSPAN6	-4.1793	5.32809	131.546	1.29e-09	2.88e-08
CYBA	2.98865	8.54946	131.227	1.31e-09	2.91e-08
NABP1	2.40023	5.81995	131.219	1.31e-09	2.91e-08
SORD	3.46919	9.18887	131.218	1.31e-09	2.91e-08
COQ2	2.98133	6.04438	131.148	1.32e-09	2.92e-08
GYS2	7.03969	4.06871	135.411	1.33e-09	2.93e-08
FRRS1	6.76895	5.72764	172.013	1.34e-09	2.96e-08
SDC1	-4.79726	6.46003	133.193	1.37e-09	3.02e-08
SULF2	-3.752	5.57499	130.253	1.39e-09	3.06e-08
SAT1	-5.04916	8.11996	147.54	1.41e-09	3.09e-08
MGAT2	3.14511	6.87248	129.878	1.42e-09	3.11e-08
EML5	3.93236	3.9475	129.658	1.44e-09	3.15e-08
OXNAD1	2.58579	5.78375	129.263	1.48e-09	3.22e-08
FSTL1	-5.50676	6.44456	137.631	1.48e-09	3.22e-08
UBXN8	3.24542	5.77896	129.075	1.49e-09	3.24e-08
NUS1	3.20954	8.23133	128.954	1.5e-09	3.26e-08
NTN4	-3.62495	6.81694	128.845	1.51e-09	3.27e-08
GNMT	5.65284	4.20598	131.293	1.53e-09	3.3e-08
ERBB2	-3.28852	6.41043	128.386	1.56e-09	3.35e-08
FLT1	-2.78627	6.16567	128.36	1.56e-09	3.35e-08
HNF4A	3.4559	8.05808	128.128	1.58e-09	3.38e-08
SMARCA1	-5.3212	4.73564	128.127	1.58e-09	3.38e-08
QSOX1	-4.57044	5.54411	128.125	1.58e-09	3.38e-08
LRRC8B	3.12942	5.96379	128.087	1.59e-09	3.38e-08
FAM216A	3.15917	4.29797	127.92	1.6e-09	3.41e-08
C2	3.45767	5.40733	127.898	1.6e-09	3.41e-08
WDR38	9.52775	4.09555	177.836	1.65e-09	3.49e-08
TRAP1	3.31955	7.81942	127.421	1.65e-09	3.49e-08
AP4S1	2.85177	5.05624	127.345	1.66e-09	3.5e-08
FH	3.18307	8.04398	127.085	1.69e-09	3.55e-08
SLC5A2	2.50476	8.74492	126.904	1.71e-09	3.59e-08
FAM102B	3.87382	5.22646	128.691	1.72e-09	3.6e-08
MRFAP1L1	3.09133	7.69147	126.778	1.72e-09	3.6e-08
FAM177A1	-2.91786	5.3992	126.646	1.73e-09	3.62e-08
CHID1	-3.67239	6.24423	126.642	1.73e-09	3.62e-08
NKIRAS1	3.40863	5.7996	126.614	1.74e-09	3.62e-08
MRPL30	3.48808	7.29012	126.585	1.74e-09	3.62e-08
DUSP15	-5.85916	4.71337	126.426	1.76e-09	3.64e-08
NDUFV3	3.6468	8.55627	126.335	1.77e-09	3.66e-08
IFI16	-6.70551	4.66654	126.315	1.77e-09	3.66e-08
CPNE4	4.69147	4.46636	126.248	1.79e-09	3.69e-08
AR	2.59839	5.37877	125.933	1.81e-09	3.73e-08
RACGAP1	-4.93213	5.01196	125.884	1.82e-09	3.73e-08
SLC5A10	3.36668	8.17061	125.7	1.84e-09	3.77e-08
SIK2	-4.87413	5.17602	125.536	1.86e-09	3.8e-08
NDUFA3	2.32467	9.35976	125.368	1.88e-09	3.83e-08
UBA52	-2.4601	8.87052	125.364	1.88e-09	3.83e-08
TBC1D9	-4.21458	5.12545	125.277	1.89e-09	3.84e-08
PI4KB	-4.64666	4.98887	125.147	1.9e-09	3.86e-08
SLC41A3	-3.85895	4.70727	125.044	1.91e-09	3.88e-08
SPATA20	-6.67039	4.6319	124.857	1.94e-09	3.92e-08
PCM1	-3.90669	5.30651	124.613	1.97e-09	3.97e-08
ACER2	7.93449	3.15042	124.554	1.97e-09	3.98e-08
TMEM238	2.56775	5.73524	124.522	1.98e-09	3.98e-08
DNER	-5.55344	4.46138	124.436	1.99e-09	3.99e-08
PODXL	-3.43728	8.94836	124.382	1.99e-09	4e-08
C4orf48	-5.16326	4.60159	124.121	2.03e-09	4.06e-08
OXGR1	3.94715	5.70267	127.272	2.08e-09	4.15e-08
COL14A1	2.31651	6.08611	123.66	2.09e-09	4.16e-08
TCN2	3.55391	9.54385	123.506	2.11e-09	4.2e-08
PHPT1	-3.54197	6.15872	123.478	2.11e-09	4.2e-08
PRPS1	-5.22002	4.64583	123.406	2.12e-09	4.21e-08
PLA2G5	6.7338	3.33989	123.289	2.14e-09	4.23e-08
CD109	-5.13039	4.91023	123.027	2.17e-09	4.29e-08
PPA2	2.93651	7.9585	122.857	2.2e-09	4.33e-08
FADS2	2.72636	5.60975	122.842	2.2e-09	4.33e-08
ALDH18A1	-4.31135	4.71599	122.722	2.21e-09	4.35e-08
FAH	2.79374	8.07953	122.441	2.25e-09	4.42e-08
OSBPL1A	2.6433	6.44129	122.384	2.26e-09	4.43e-08
ILF2	-4.4974	5.58513	122.109	2.3e-09	4.5e-08
PREX2	2.47696	5.73346	122.004	2.32e-09	4.52e-08
PTPRM	-3.08641	5.59208	121.836	2.34e-09	4.56e-08
ARL6IP4	-2.94307	5.91979	121.801	2.35e-09	4.57e-08
DNASE1	4.39885	9.75253	129.33	2.37e-09	4.6e-08
RETSAT	3.08979	7.98836	121.636	2.37e-09	4.6e-08
ABCC6	-5.46792	5.18196	121.561	2.38e-09	4.61e-08
GJB2	4.25756	6.70564	123.674	2.43e-09	4.69e-08
ASAP2	-3.15493	5.63993	121.049	2.46e-09	4.75e-08
ADTRP	5.93883	7.37453	142.764	2.49e-09	4.79e-08
GID4	2.79747	4.44971	120.846	2.5e-09	4.79e-08
CLCNKB	-5.62633	7.73195	142.685	2.5e-09	4.79e-08
ADI1	-2.8747	7.14694	120.715	2.52e-09	4.82e-08
CYBRD1	-4.73384	4.84005	120.644	2.53e-09	4.83e-08
MLLT1	-4.14634	5.41101	120.542	2.55e-09	4.85e-08
MAGED2	-4.18316	6.02196	120.382	2.57e-09	4.89e-08
RBM25	-3.16926	6.00344	120.38	2.57e-09	4.89e-08
DCTD	-10.0924	5.02206	214.414	2.58e-09	4.89e-08
NANP	2.89243	4.59803	120.1	2.62e-09	4.96e-08
CIDEB	4.49961	6.63186	125.386	2.63e-09	4.98e-08
ATP5MF	2.87581	9.60611	119.881	2.66e-09	5.01e-08
SNX22	4.37801	3.74692	119.578	2.71e-09	5.1e-08
SLC25A5	2.79553	10.6741	119.536	2.72e-09	5.1e-08
NDUFAB1	2.51596	9.08932	119.522	2.72e-09	5.1e-08
LTBP3	-2.65069	5.84859	119.404	2.74e-09	5.13e-08
BTD	2.26302	6.03638	119.212	2.77e-09	5.19e-08
SLC4A1	-3.88073	6.74034	119.191	2.78e-09	5.19e-08
HSD17B14	-4.94138	5.0166	119.106	2.79e-09	5.21e-08
VPS51	-4.89498	5.18379	119.075	2.8e-09	5.21e-08
SLC10A2	4.38352	7.01329	121.842	2.81e-09	5.21e-08
TNIP1	-3.28577	5.61682	118.918	2.83e-09	5.24e-08
FUS	-2.93052	6.65251	118.85	2.84e-09	5.26e-08
IDH3G	2.74163	7.73607	118.807	2.85e-09	5.26e-08
PYCR3	2.5516	4.95904	118.806	2.85e-09	5.26e-08
BACE2	-4.82815	5.48035	119.523	2.87e-09	5.28e-08
ZDHHC2	-5.05154	5.11518	118.118	2.98e-09	5.47e-08
PPDPF	-2.34599	7.11451	118.109	2.98e-09	5.47e-08
TCF24	4.78411	4.10586	117.873	3.03e-09	5.55e-08
BTG2	-5.0026	6.23991	123.477	3.05e-09	5.57e-08
RPS6KA2	-4.75546	4.59681	117.758	3.05e-09	5.57e-08
SNRNP70	-2.78547	5.85783	117.628	3.08e-09	5.61e-08
FLOT1	-3.46038	5.68929	117.3	3.14e-09	5.72e-08
CDC5L	-6.13034	4.19242	117.18	3.17e-09	5.76e-08
ZNF358	-3.99153	5.42402	117.135	3.18e-09	5.77e-08
RIDA	2.498	10.4639	117.105	3.19e-09	5.77e-08
ASCC1	2.61181	5.48945	116.989	3.21e-09	5.8e-08
METTL23	2.71762	6.19445	116.894	3.23e-09	5.83e-08
SLC51A	3.6807	6.2087	116.838	3.24e-09	5.84e-08
FADS1	2.5913	5.43534	116.564	3.3e-09	5.94e-08
ALB	-7.59475	7.55275	154.406	3.34e-09	6.01e-08
GJA5	-7.45851	5.28251	121.707	3.39e-09	6.07e-08
FBXO21	-3.26351	6.36825	115.975	3.43e-09	6.15e-08
TPM2	-2.97525	5.92784	115.81	3.47e-09	6.2e-08
NOA1	2.9275	4.14516	115.788	3.48e-09	6.2e-08
COLEC12	3.57103	4.6594	115.757	3.48e-09	6.21e-08
ADAMTS5	3.16509	5.75207	115.724	3.49e-09	6.21e-08
NRGN	-4.88025	4.70589	115.554	3.53e-09	6.27e-08
SYDE2	3.16934	4.84231	115.52	3.54e-09	6.27e-08
DOCK9	2.51208	6.78006	115.487	3.55e-09	6.28e-08
ANGPTL2	3.17713	5.36429	115.412	3.56e-09	6.29e-08
DCLK3	6.10196	3.60513	115.4	3.57e-09	6.29e-08
SLC45A3	3.36817	3.97727	115.337	3.58e-09	6.31e-08
PIGT	-4.05938	5.97974	115.288	3.59e-09	6.32e-08
ARL17A	3.07811	4.19066	115.236	3.61e-09	6.33e-08
GOLGA8S	7.38139	2.55857	114.997	3.67e-09	6.42e-08
CYC1	2.99984	8.90135	114.966	3.67e-09	6.43e-08
GNG7	-4.60193	4.47316	114.92	3.68e-09	6.44e-08
ADM	-4.85121	5.63373	117.472	3.71e-09	6.47e-08
LUM	-3.87996	6.19322	114.572	3.77e-09	6.56e-08
SLC16A9	-2.75769	7.69232	114.566	3.77e-09	6.56e-08
IDH3A	3.2554	8.08313	114.541	3.78e-09	6.56e-08
MOGAT2	5.51753	2.77243	114.408	3.81e-09	6.61e-08
LITAF	-5.0419	7.13858	128.725	3.82e-09	6.62e-08
LRRFIP1	-3.89028	6.07082	114.218	3.86e-09	6.67e-08
BOD1L1	-2.57331	5.72646	114.034	3.91e-09	6.74e-08
PLS3	-3.09972	6.59005	113.911	3.94e-09	6.79e-08
LUC7L	-3.49435	5.01975	113.828	3.97e-09	6.82e-08
GTF2H2C	3.53001	3.76337	113.56	4.04e-09	6.93e-08
WDR45B	-3.16779	5.88169	113.483	4.06e-09	6.95e-08
DHRS4	5.66175	7.84193	134.171	4.06e-09	6.95e-08
AFG1L	2.57411	4.60384	113.379	4.09e-09	6.98e-08
TP53I13	-4.09272	5.02726	113.103	4.17e-09	7.11e-08
ALAS2	5.95804	2.38822	113.048	4.18e-09	7.12e-08
CLEC2D	3.25837	5.88972	113.031	4.19e-09	7.12e-08
MTHFD1	2.65106	7.61426	112.907	4.22e-09	7.17e-08
HSPG2	-5.07049	6.29366	121.351	4.24e-09	7.17e-08
UQCC2	2.44958	6.96785	112.835	4.24e-09	7.17e-08
UQCRH	2.42903	9.86016	112.833	4.24e-09	7.17e-08
CRIP2	-3.11395	6.48652	112.681	4.29e-09	7.23e-08
COPG2	3.67364	4.78349	112.639	4.3e-09	7.24e-08
SYNE4	2.9915	4.64934	112.593	4.31e-09	7.25e-08
SULF1	-3.86754	5.19927	112.566	4.32e-09	7.26e-08
PC	3.10707	7.87216	112.385	4.38e-09	7.34e-08
INF2	-4.18894	5.35194	111.784	4.56e-09	7.63e-08
IQCG	2.45033	4.41872	111.756	4.57e-09	7.63e-08
MED4	-3.61566	5.47988	111.632	4.61e-09	7.68e-08
C20orf194	2.76122	6.76451	111.62	4.61e-09	7.68e-08
MYO18A	2.98126	4.28498	111.467	4.66e-09	7.75e-08
GCNT1	9.34179	9.62532	185.404	4.78e-09	7.93e-08
SMPD2	2.90635	5.18279	111.046	4.8e-09	7.96e-08
WDR6	-3.26591	6.38455	111.016	4.81e-09	7.96e-08
AP3D1	-3.32981	6.02494	110.991	4.82e-09	7.96e-08
ATP5F1A	2.30211	11.0809	110.923	4.84e-09	7.99e-08
KDM3B	-4.24091	4.66126	110.882	4.85e-09	8e-08
NSMCE4A	2.40661	6.1816	110.844	4.87e-09	8.01e-08
RGS3	-3.14518	5.16744	110.754	4.9e-09	8.05e-08
JUND	-3.31405	7.63192	110.612	4.94e-09	8.11e-08
SLC7A9	3.13426	7.67983	110.598	4.95e-09	8.11e-08
CAB39L	2.34389	5.40817	110.48	4.99e-09	8.16e-08
FOSL2	-4.00943	6.01455	110.673	5.02e-09	8.2e-08
CHL1	-6.10854	4.17453	110.315	5.05e-09	8.23e-08
CPNE1	-5.21034	4.99193	110.219	5.08e-09	8.28e-08
GFM2	2.72828	5.99089	110.167	5.1e-09	8.29e-08
ATP5F1C	2.46058	9.5533	110.134	5.11e-09	8.3e-08
BCAM	-3.84774	6.99531	111.574	5.12e-09	8.3e-08
UNKL	2.65709	5.47961	110.034	5.15e-09	8.33e-08
SMIM10L1	3.19487	7.07435	110.005	5.16e-09	8.34e-08
DDX23	-3.88753	4.84502	109.965	5.17e-09	8.35e-08
SLC39A8	2.89469	6.16797	109.701	5.27e-09	8.48e-08
MAOA	-3.85762	5.99214	109.696	5.27e-09	8.48e-08
ADCY9	-4.55445	4.434	109.64	5.29e-09	8.5e-08
ACOX2	2.84712	6.10509	109.62	5.3e-09	8.5e-08
TRAPPC6B	2.46942	6.1393	109.526	5.33e-09	8.54e-08
GCLM	4.21919	8.35722	113.977	5.34e-09	8.54e-08
COL12A1	-4.01096	5.4063	109.497	5.34e-09	8.54e-08
SLCO2A1	-3.63723	6.00072	109.454	5.36e-09	8.55e-08
IER2	-5.87494	5.7898	121.956	5.45e-09	8.68e-08
CRTAP	-3.21729	6.13277	109.135	5.48e-09	8.72e-08
SDHA	2.35329	8.95531	108.972	5.54e-09	8.8e-08
SLC9A8	2.77461	6.20531	108.946	5.55e-09	8.81e-08
TRIR	-2.69027	7.03839	108.919	5.57e-09	8.81e-08
NDUFB5	2.30386	8.73428	108.856	5.59e-09	8.84e-08
MORF4L2	-2.53084	6.34845	108.658	5.67e-09	8.95e-08
INTS2	3.83361	6.11722	110.935	5.73e-09	9.04e-08
XYLB	5.17927	7.30853	124.641	5.93e-09	9.33e-08
NDUFB6	2.71047	9.14003	108.014	5.93e-09	9.33e-08
STK25	-3.34908	5.91323	107.905	5.98e-09	9.38e-08
TMEM189	3.4404	7.25495	107.588	6.11e-09	9.58e-08
SLTM	-3.45394	5.86631	107.567	6.12e-09	9.58e-08
GGT6	-2.61971	5.18406	107.39	6.2e-09	9.69e-08
HYOU1	-3.20867	5.09417	107.329	6.23e-09	9.71e-08
NDUFS4	2.78189	8.01433	107.323	6.23e-09	9.71e-08
CCDC106	-5.10272	4.55191	107.231	6.27e-09	9.76e-08
MANBA	2.71811	6.18456	106.962	6.39e-09	9.94e-08
ATP5MPL	2.4854	10.0819	106.886	6.43e-09	9.95e-08
NUDT16	-4.52598	5.65305	109.256	6.43e-09	9.95e-08
SPOCK1	-11.3347	6.08146	202.658	6.44e-09	9.95e-08
PHYHIPL	2.3497	5.06905	106.858	6.44e-09	9.95e-08
FBXO17	-10.1556	5.07408	183.923	6.46e-09	9.95e-08
LIMD1	2.28669	6.00346	106.802	6.47e-09	9.95e-08
FAT1	-2.45954	5.88751	106.802	6.47e-09	9.95e-08
TTC32	2.62679	5.93221	106.735	6.5e-09	9.98e-08
TPK1	5.14435	6.56177	124.059	6.51e-09	9.98e-08
PLA2G15	-4.10357	5.01789	106.56	6.58e-09	1.01e-07
LHX1	-3.91883	5.12494	106.487	6.61e-09	1.01e-07
FBXO6	3.02757	4.02458	106.445	6.64e-09	1.01e-07
ALDOB	2.23302	12.2847	106.122	6.79e-09	1.03e-07
DRAM2	3.26495	7.52093	106.118	6.79e-09	1.03e-07
INTS1	-2.67953	5.54537	106.101	6.8e-09	1.03e-07
SGCB	-3.53059	5.90325	106.081	6.81e-09	1.03e-07
PPP1R10	-2.78872	5.20114	105.991	6.86e-09	1.04e-07
RCAN2	-2.81412	5.73771	105.948	6.88e-09	1.04e-07
DDX17	-3.58367	7.39851	106.494	6.91e-09	1.04e-07
AIF1	-4.58945	5.66004	109.634	7.05e-09	1.06e-07
PHYHD1	-3.82509	4.5002	105.566	7.07e-09	1.07e-07
TNNC1	-6.05259	4.12982	105.562	7.07e-09	1.07e-07
MAOB	-4.62334	4.9717	105.541	7.08e-09	1.07e-07
CHI3L1	-10.4188	5.29499	180.307	7.27e-09	1.09e-07
TAF9	-6.13933	4.20169	105.12	7.3e-09	1.1e-07
PRELID1	3.20826	8.12197	104.805	7.47e-09	1.12e-07
ACSL5	2.43459	4.98694	104.785	7.48e-09	1.12e-07
CEP19	3.67616	4.3674	104.755	7.5e-09	1.12e-07
MFSD1	2.50494	8.03251	104.737	7.51e-09	1.12e-07
HNRNPDL	-3.72758	7.19235	106.487	7.53e-09	1.12e-07
RAB40B	-3.83253	4.79979	104.651	7.55e-09	1.12e-07
TRAPPC10	3.24288	4.63003	104.607	7.58e-09	1.13e-07
NR1D2	2.58609	6.53607	104.506	7.63e-09	1.13e-07
KCNQ1	-3.03169	5.81791	104.485	7.65e-09	1.13e-07
VTCN1	-6.04752	4.12427	104.478	7.65e-09	1.13e-07
ZC3H13	-3.6165	4.9822	104.438	7.67e-09	1.13e-07
FMC1	2.24299	6.98315	104.409	7.69e-09	1.13e-07
PLA2G7	6.62301	3.64241	105.758	7.69e-09	1.13e-07
TIMP2	-2.89652	7.18691	104.101	7.86e-09	1.16e-07
C9orf152	6.84683	2.56008	104.069	7.88e-09	1.16e-07
SMAD4	-2.67019	5.43858	103.998	7.92e-09	1.16e-07
NUBPL	2.83203	5.75743	103.978	7.94e-09	1.16e-07
TCEA2	-4.58793	4.46349	103.891	7.99e-09	1.17e-07
BEX3	-4.83879	6.79019	116.721	8.04e-09	1.18e-07
GGT7	-5.95035	4.04705	103.716	8.09e-09	1.18e-07
FGL2	-3.91596	5.97404	105.049	8.09e-09	1.18e-07
EVA1A	3.11481	6.81019	103.697	8.1e-09	1.18e-07
C3orf49	8.42513	2.64665	135.877	8.18e-09	1.19e-07
AAMDC	2.36659	6.25879	103.428	8.26e-09	1.2e-07
ARHGAP21	-2.64579	4.85534	103.33	8.32e-09	1.21e-07
GRTP1	4.10714	7.24573	106.869	8.34e-09	1.21e-07
IDO2	6.68572	2.32262	103.172	8.42e-09	1.22e-07
ATAD3A	2.15747	5.34661	103.167	8.42e-09	1.22e-07
NUCB1	-2.63441	6.95045	103.16	8.43e-09	1.22e-07
SH3GLB2	-2.58175	5.40021	102.888	8.6e-09	1.24e-07
PPIC	2.44784	7.04656	102.759	8.68e-09	1.25e-07
ZNF775	3.55495	4.77802	102.69	8.72e-09	1.25e-07
EMX1	-3.02737	5.74806	102.484	8.86e-09	1.27e-07
MACC1	-6.18106	4.23446	102.374	8.93e-09	1.28e-07
ATP5F1D	2.53747	9.6425	102.334	8.96e-09	1.28e-07
MRPS14	3.111	7.19028	102.124	9.1e-09	1.3e-07
U2AF1	3.14448	3.95354	102.064	9.14e-09	1.3e-07
FAHD2A	3.19702	6.61094	102.019	9.17e-09	1.31e-07
CSTF2	3.42511	4.20124	101.948	9.22e-09	1.31e-07
PRSS23	-2.77093	6.56676	101.935	9.23e-09	1.31e-07
AGA	2.50652	6.33051	101.862	9.28e-09	1.32e-07
FLNA	-3.52906	6.67815	101.794	9.33e-09	1.32e-07
SEL1L3	2.61925	5.12867	101.761	9.35e-09	1.32e-07
SMPDL3A	4.31115	8.99366	112.159	9.38e-09	1.33e-07
ACACB	-3.92359	5.66318	102.593	9.48e-09	1.34e-07
LTBP2	-6.13469	4.19151	101.559	9.49e-09	1.34e-07
ATMIN	-2.47691	5.22837	101.27	9.7e-09	1.37e-07
ATP5MD	2.1191	10.223	101.118	9.81e-09	1.38e-07
FARS2	2.67264	5.76249	101.074	9.84e-09	1.38e-07
NDUFA12	2.83123	8.16199	101.024	9.88e-09	1.39e-07
RHOC	-2.44199	6.3585	100.961	9.93e-09	1.39e-07
GRAMD1C	-3.66504	4.80438	100.741	1.01e-08	1.41e-07
CTTN	-2.02224	6.17048	100.515	1.03e-08	1.43e-07
SLC38A3	3.08077	4.64769	100.512	1.03e-08	1.43e-07
DAO	2.91717	7.82218	100.508	1.03e-08	1.43e-07
SAMD9L	2.75029	6.06614	100.468	1.03e-08	1.43e-07
TFDP2	-2.58081	5.38778	100.438	1.03e-08	1.44e-07
MIOX	2.04867	11.1703	100.359	1.04e-08	1.44e-07
RFK	2.41801	7.14773	100.31	1.04e-08	1.44e-07
PHF11	-5.16044	4.14383	100.306	1.04e-08	1.44e-07
IFNAR1	-3.68519	5.12295	100.254	1.05e-08	1.45e-07
RAB29	-2.88787	5.67999	100.081	1.06e-08	1.47e-07
TSACC	6.14453	2.16806	99.9145	1.07e-08	1.48e-07
PROM2	-3.96628	5.46388	99.9366	1.08e-08	1.49e-07
CCNL1	-2.93401	6.07847	99.7596	1.09e-08	1.5e-07
PPM1H	3.42848	6.18507	99.9199	1.09e-08	1.5e-07
KATNA1	2.25244	5.30237	99.3541	1.12e-08	1.54e-07
RNFT1	3.73214	6.66475	101.105	1.12e-08	1.54e-07
LSM5	-3.53305	5.55649	99.3159	1.12e-08	1.54e-07
RNLS	-3.98205	4.23331	99.1672	1.14e-08	1.55e-07
C3orf70	3.12169	4.34703	99.0373	1.15e-08	1.57e-07
PSEN1	-2.36092	5.53112	99.0325	1.15e-08	1.57e-07
MRPL39	2.99029	6.12989	99.0008	1.15e-08	1.57e-07
EPOR	-3.86836	4.37623	98.7897	1.17e-08	1.59e-07
OXSR1	-2.95439	5.19816	98.6803	1.18e-08	1.6e-07
MAU2	-4.76254	4.88448	98.6356	1.18e-08	1.61e-07
UFSP1	5.19145	2.84679	98.6122	1.19e-08	1.61e-07
ECM1	3.26894	6.83311	98.5744	1.19e-08	1.61e-07
PRMT2	-3.55463	4.95	98.4953	1.2e-08	1.62e-07
PLEKHA2	-2.51286	5.32003	98.4344	1.2e-08	1.62e-07
POLR2M	3.0575	7.45953	98.3612	1.21e-08	1.63e-07
BST2	-3.8693	6.18802	100.094	1.21e-08	1.63e-07
ATP5PB	2.2096	9.76558	98.3293	1.21e-08	1.63e-07
FMO2	5.11107	7.834	114.967	1.21e-08	1.63e-07
LPGAT1	2.81152	7.1303	98.1327	1.23e-08	1.65e-07
ANKRD9	-4.2814	5.02488	97.9538	1.25e-08	1.67e-07
PDCL	2.18126	5.28597	97.8735	1.26e-08	1.68e-07
CSRNP1	-7.53829	5.35402	110.705	1.26e-08	1.69e-07
SAFB2	-3.25632	5.4842	97.6512	1.28e-08	1.7e-07
PAICS	3.2186	7.9339	97.647	1.28e-08	1.7e-07
PARM1	-3.84587	5.60695	98.5951	1.28e-08	1.71e-07
PCBP2	-2.11941	8.95418	97.5509	1.29e-08	1.71e-07
GPC6	-5.63251	4.52546	97.4643	1.3e-08	1.72e-07
CAMK1	2.03444	5.33252	97.4456	1.3e-08	1.72e-07
ACSL3	-2.30345	5.75344	97.3997	1.3e-08	1.73e-07
GSTO2	-4.84842	4.34583	97.3229	1.31e-08	1.73e-07
TYRO3	-4.30036	4.71655	97.2851	1.31e-08	1.74e-07
AL160269.1	6.32962	3.08099	97.2014	1.32e-08	1.75e-07
CDC42SE2	-2.50182	5.82166	97.1436	1.33e-08	1.75e-07
HACD1	3.04996	4.79446	97.0987	1.33e-08	1.76e-07
DEGS1	2.873	7.52133	96.9771	1.35e-08	1.77e-07
GATA3	-2.60487	5.89657	96.8131	1.36e-08	1.79e-07
USP36	-3.72702	4.74269	96.794	1.37e-08	1.79e-07
CHD2	-3.44142	5.65678	96.7927	1.37e-08	1.79e-07
LPCAT2	-5.74117	4.6444	96.7879	1.37e-08	1.79e-07
HSPB8	-5.10297	4.9049	96.7517	1.37e-08	1.79e-07
PTPRN2	-4.79223	4.30677	96.5964	1.39e-08	1.81e-07
ASL	2.16449	7.16459	96.554	1.39e-08	1.81e-07
MT.CO3	-2.13321	15.0899	96.5306	1.39e-08	1.82e-07
CHCHD4	2.53656	5.52748	96.5226	1.39e-08	1.82e-07
RNPS1	-3.10623	6.09606	96.4317	1.4e-08	1.83e-07
SLC16A3	-6.4673	4.46823	96.3305	1.42e-08	1.84e-07
HTRA1	-2.96153	7.69608	96.246	1.42e-08	1.85e-07
VSTM2A	5.79994	2.4631	96.2401	1.43e-08	1.85e-07
ADAR	-2.79226	5.27824	96.2287	1.43e-08	1.85e-07
NECAB3	-5.83253	3.95128	96.1366	1.44e-08	1.86e-07
NTNG1	-5.31818	4.28054	96.0661	1.45e-08	1.87e-07
PCBD2	2.20828	5.98704	95.9815	1.45e-08	1.88e-07
ISOC1	2.39542	6.79738	95.9099	1.46e-08	1.88e-07
C12orf49	-3.0642	4.8471	95.8895	1.47e-08	1.88e-07
SLC46A1	2.51367	5.16319	95.7842	1.48e-08	1.9e-07
EGF	3.17746	10.6913	96.2997	1.49e-08	1.91e-07
RCN2	-4.09302	7.31804	104.551	1.49e-08	1.91e-07
TSPAN1	-2.22021	6.16595	95.661	1.49e-08	1.91e-07
MAN2A1	2.24788	7.29788	95.5954	1.5e-08	1.92e-07
SUGP2	-3.79665	5.142	95.5149	1.51e-08	1.93e-07
PSMD3	2.24624	6.87676	95.4821	1.51e-08	1.93e-07
CAPN2	-2.95171	6.80971	95.4436	1.52e-08	1.93e-07
PPP2CB	-3.71657	6.36457	97.102	1.52e-08	1.94e-07
TMEM174	3.29687	8.12907	95.365	1.53e-08	1.94e-07
CTNNAL1	-2.31742	5.36617	95.3219	1.53e-08	1.94e-07
ANXA2	-4.78219	7.24678	111.056	1.53e-08	1.94e-07
ATP6V0A1	-2.99651	5.89661	95.2925	1.54e-08	1.95e-07
TIGD2	3.61628	3.63666	95.2039	1.55e-08	1.96e-07
TUT7	1.96113	5.08486	95.097	1.56e-08	1.97e-07
TMEM8B	-3.38437	4.69215	95.0917	1.56e-08	1.97e-07
RFC5	2.5986	5.05783	95.089	1.56e-08	1.97e-07
HNRNPH1	-2.17189	7.30748	95.0519	1.57e-08	1.97e-07
ANKRD11	-2.59557	5.43668	95.0443	1.57e-08	1.97e-07
CHPF	-2.24461	5.1534	95.0059	1.57e-08	1.97e-07
PTPN14	-3.1409	5.28905	95.004	1.57e-08	1.97e-07
PTPRO	-3.05329	6.32561	94.956	1.58e-08	1.98e-07
FBXO40	5.92903	2.29674	94.9528	1.58e-08	1.98e-07
CPXM2	-4.43407	4.594	94.8247	1.59e-08	1.99e-07
FAM187B	6.8004	1.85306	94.8139	1.6e-08	1.99e-07
USP11	-4.1567	4.92485	94.8076	1.6e-08	1.99e-07
BCR	-3.24636	5.445	94.7981	1.6e-08	1.99e-07
PFKL	-4.05485	6.52541	100.01	1.6e-08	1.99e-07
CCDC92	-4.24936	4.44676	94.726	1.61e-08	2e-07
DAB2	2.23484	8.79131	94.6271	1.62e-08	2.01e-07
PAX2	-4.03006	5.2086	94.6085	1.62e-08	2.01e-07
ENPEP	-2.49408	7.29648	94.5939	1.62e-08	2.01e-07
MLLT6	-2.52547	5.55609	94.5183	1.63e-08	2.02e-07
ACP6	2.093	5.61109	94.5163	1.63e-08	2.02e-07
RIPOR1	-3.76805	6.04187	96.1676	1.63e-08	2.02e-07
RNF215	2.80522	4.54881	94.3968	1.65e-08	2.03e-07
ATP10D	-3.72571	4.85706	94.395	1.65e-08	2.03e-07
ZMYM5	2.09563	5.46944	94.3738	1.65e-08	2.03e-07
LUC7L3	-2.89056	6.79841	94.2857	1.66e-08	2.04e-07
LAMP2	2.58589	9.48888	94.2473	1.67e-08	2.05e-07
GPX8	2.39787	5.02224	94.0558	1.69e-08	2.08e-07
GSS	3.34472	7.54962	94.0368	1.7e-08	2.08e-07
BPHL	3.01261	8.42599	93.9459	1.71e-08	2.09e-07
MYO1E	-2.50239	5.12805	93.8586	1.72e-08	2.1e-07
GCAT	2.29666	6.34201	93.8159	1.73e-08	2.11e-07
AAK1	-2.36519	5.29609	93.7283	1.74e-08	2.12e-07
C16orf91	2.3637	5.02618	93.7198	1.74e-08	2.12e-07
ZMYM6	-5.9363	4.03238	93.6541	1.75e-08	2.13e-07
EIF2AK2	-3.11237	4.47845	93.5667	1.76e-08	2.14e-07
MMAB	-3.55031	5.01423	93.521	1.77e-08	2.15e-07
B4GALT2	-5.3787	4.34672	93.4007	1.79e-08	2.17e-07
SMARCC1	-4.03331	5.50473	95.2691	1.79e-08	2.17e-07
HDGFL3	-3.02072	4.87336	93.335	1.79e-08	2.17e-07
MAPK10	-9.55544	4.57606	154.645	1.8e-08	2.18e-07
TM2D2	2.63907	7.31183	93.2764	1.8e-08	2.18e-07
SIMC1	3.46901	4.87972	94.4015	1.81e-08	2.19e-07
PIGBOS1	2.49517	5.74063	93.157	1.82e-08	2.19e-07
SLC6A6	2.42028	7.11079	93.1519	1.82e-08	2.19e-07
SHISA3	-3.07418	5.11093	93.0564	1.84e-08	2.21e-07
IRAK2	3.21166	3.94726	93.05	1.84e-08	2.21e-07
APOL2	-5.3494	4.29633	92.9444	1.85e-08	2.22e-07
GPR180	2.31825	5.16369	92.883	1.86e-08	2.23e-07
COL18A1	-2.74604	8.00868	92.8477	1.87e-08	2.23e-07
NACA	-2.37814	8.38497	92.8068	1.87e-08	2.24e-07
LBP	6.75585	2.38312	92.6002	1.9e-08	2.27e-07
TANGO2	2.28931	5.988	92.6001	1.9e-08	2.27e-07
ROPN1L	5.87858	3.18169	92.5823	1.91e-08	2.27e-07
UNG	-4.40768	4.97463	92.5438	1.91e-08	2.28e-07
HNMT	-2.8404	5.39208	92.5135	1.92e-08	2.28e-07
HSD11B1	7.34759	8.12041	137.487	1.92e-08	2.28e-07
RNASEH2B	2.65034	5.8905	92.4076	1.93e-08	2.29e-07
TGIF1	-4.2201	5.11446	92.3872	1.94e-08	2.3e-07
ARFGAP2	-3.19356	5.56468	92.2781	1.95e-08	2.31e-07
CCKAR	9.87081	5.60592	149.624	1.96e-08	2.31e-07
AKAP9	-3.11602	6.61668	92.1257	1.98e-08	2.34e-07
PSMC5	-2.36777	6.16716	92.0997	1.98e-08	2.34e-07
DPYS	-3.07973	5.61328	92.0517	1.99e-08	2.35e-07
ARMCX6	-9.29278	4.36348	152.038	1.99e-08	2.35e-07
PCP4	-5.15301	4.59977	92.0279	1.99e-08	2.35e-07
NR2F1	-3.77045	5.12078	91.9425	2.01e-08	2.36e-07
GCC2	-2.41663	5.54658	91.8184	2.03e-08	2.38e-07
SCRN3	3.77516	5.98243	100.129	2.03e-08	2.38e-07
VAV3	-3.51415	5.96744	92.3256	2.05e-08	2.4e-07
ABLIM1	-2.51241	5.96567	91.6579	2.06e-08	2.4e-07
KIAA0100	2.23385	7.06875	91.6183	2.06e-08	2.41e-07
DCUN1D1	-3.07668	4.89786	91.5462	2.07e-08	2.42e-07
ARRDC3	-3.07277	6.20726	91.4083	2.1e-08	2.45e-07
SYCP3	9.44079	7.57891	146.495	2.11e-08	2.46e-07
ATP5PD	2.06287	8.95586	91.2739	2.12e-08	2.47e-07
SLC25A20	2.22403	5.34434	91.2396	2.13e-08	2.47e-07
HNRNPA1	-5.99106	8.09891	128.391	2.13e-08	2.47e-07
ATM	-4.64718	4.50633	91.1985	2.13e-08	2.47e-07
TCEAL3	-9.5203	4.55054	150.258	2.14e-08	2.47e-07
LARP7	-2.24783	5.21696	91.1769	2.14e-08	2.47e-07
CP	4.15651	4.4492	94.5368	2.14e-08	2.47e-07
TMBIM1	-3.07794	5.56114	91.116	2.15e-08	2.48e-07
SELENOT	2.59046	8.5959	91.1063	2.15e-08	2.48e-07
BTG3	-2.91676	5.58761	91.0459	2.16e-08	2.49e-07
MME	-2.94842	7.84371	91.0098	2.17e-08	2.5e-07
CCS	2.1361	6.79875	90.9835	2.17e-08	2.5e-07
PM20D2	-9.3452	4.40429	149.627	2.19e-08	2.51e-07
CDK14	-3.48155	4.81666	90.8868	2.19e-08	2.51e-07
SLC39A14	-2.49634	5.72384	90.8052	2.2e-08	2.53e-07
PLPPR1	-4.75217	4.60151	90.7422	2.22e-08	2.54e-07
AHNAK	-3.91954	8.17944	102.105	2.24e-08	2.56e-07
UCK1	2.02469	5.62842	90.4808	2.26e-08	2.58e-07
PLEKHF2	1.9384	5.64637	90.471	2.27e-08	2.58e-07
TMEM230	-3.10289	6.15009	90.4682	2.27e-08	2.58e-07
GALNT2	-9.38962	4.4431	148.657	2.27e-08	2.58e-07
CLIP1	-2.64907	5.64841	90.4274	2.27e-08	2.58e-07
GRINA	2.71176	8.7052	90.4269	2.27e-08	2.58e-07
TGFBR2	-2.24148	7.41735	90.3837	2.28e-08	2.59e-07
GLUD1	2.03785	8.59683	90.3606	2.29e-08	2.59e-07
OGN	5.14624	6.09418	115.544	2.29e-08	2.6e-07
PRKDC	-2.45741	5.26595	90.28	2.3e-08	2.61e-07
C22orf23	4.62772	3.22049	90.1579	2.33e-08	2.63e-07
FAM86C1	3.15987	4.29411	90.1399	2.33e-08	2.63e-07
PTMA	-1.97038	9.14206	90.071	2.34e-08	2.64e-07
PDXDC1	-2.56867	6.52108	90.0595	2.34e-08	2.64e-07
KIF22	-3.74503	4.46939	89.916	2.37e-08	2.67e-07
DUSP1	-6.53814	8.73535	139.287	2.39e-08	2.69e-07
UNC13B	-4.03849	5.09322	89.8256	2.39e-08	2.69e-07
ARL6	3.00895	6.07832	89.7917	2.4e-08	2.69e-07
GCDH	2.94061	7.58373	89.7662	2.4e-08	2.69e-07
INSL6	6.43159	1.4716	89.7523	2.41e-08	2.69e-07
CEPT1	2.29082	6.4392	89.7498	2.41e-08	2.69e-07
LDB1	2.73651	4.32244	89.7364	2.41e-08	2.69e-07
TNFRSF19	-5.06007	4.06197	89.709	2.41e-08	2.69e-07
ZFP36	-5.69751	7.24172	116.079	2.43e-08	2.71e-07
SNRPD2	-2.59166	6.30883	89.6052	2.43e-08	2.71e-07
REPIN1	-2.5854	5.44006	89.3933	2.48e-08	2.76e-07
GALNT10	-3.58955	4.97195	89.3806	2.48e-08	2.76e-07
ENTR1	2.02528	5.61306	89.2056	2.52e-08	2.8e-07
EXOC3L2	2.59319	4.71727	89.1656	2.53e-08	2.8e-07
SMDT1	2.35594	8.03703	89.1394	2.53e-08	2.8e-07
COA4	-2.72691	4.9969	89.1322	2.53e-08	2.8e-07
HDDC2	-3.2853	5.21856	89.1058	2.54e-08	2.81e-07
DALRD3	2.43159	5.70874	89.0578	2.55e-08	2.82e-07
CD300LG	2.91561	4.63005	89.0084	2.56e-08	2.83e-07
STON1	-5.76223	3.89335	88.9436	2.57e-08	2.84e-07
PRUNE2	-4.53349	4.42962	88.9007	2.58e-08	2.84e-07
IDE	2.92791	6.65639	88.8426	2.59e-08	2.86e-07
RPS27A	-2.29439	9.07722	88.8119	2.6e-08	2.86e-07
TMTC1	-4.02657	4.96947	88.496	2.67e-08	2.93e-07
MTMR11	2.48707	5.80569	88.4755	2.68e-08	2.93e-07
BLVRA	2.54959	6.48371	88.4631	2.68e-08	2.93e-07
GAS8	-3.97424	4.23881	88.4595	2.68e-08	2.93e-07
PGRMC2	-2.03979	6.32937	88.3916	2.69e-08	2.95e-07
ACTN4	-2.00886	7.86417	88.2048	2.74e-08	2.99e-07
ACTA2	-3.02476	6.87839	88.0978	2.76e-08	3.02e-07
RBM42	-5.48491	4.41035	88.016	2.78e-08	3.03e-07
LGALS3	-2.64729	6.65067	87.9052	2.81e-08	3.06e-07
ZNF146	-9.5163	4.54419	143.181	2.83e-08	3.08e-07
FUZ	2.01463	4.93219	87.7232	2.85e-08	3.1e-07
UACA	-4.63312	5.91215	98.5554	2.86e-08	3.11e-07
WWC1	2.09485	6.93137	87.6213	2.88e-08	3.12e-07
LGMN	2.00808	9.63743	87.5439	2.89e-08	3.14e-07
IPMK	2.53454	5.22713	87.516	2.9e-08	3.14e-07
KIAA1841	2.9502	3.68086	87.4962	2.91e-08	3.14e-07
VNN1	3.14681	7.43176	87.3899	2.93e-08	3.17e-07
COL4A4	2.50212	7.59159	87.2558	2.97e-08	3.2e-07
FAM131A	-5.96252	4.05842	87.2433	2.97e-08	3.2e-07
ARL4D	-3.69698	4.81848	87.2317	2.97e-08	3.2e-07
PIEZO1	-2.55203	5.40448	87.0789	3.01e-08	3.24e-07
FEM1A	-5.85263	3.97051	86.9885	3.04e-08	3.26e-07
PITHD1	-2.68189	4.90489	86.9239	3.05e-08	3.28e-07
MRPS9	2.21413	6.01072	86.8825	3.06e-08	3.29e-07
PEX7	2.34868	6.28955	86.8547	3.07e-08	3.29e-07
CSDC2	-6.35792	4.38054	86.85	3.07e-08	3.29e-07
RYBP	-3.11193	5.0108	86.6933	3.11e-08	3.33e-07
SLC22A18	3.51249	7.57954	88.0709	3.13e-08	3.35e-07
GOLGB1	-3.1416	6.2382	86.6007	3.14e-08	3.35e-07
VIL1	3.18586	6.68752	86.5992	3.14e-08	3.35e-07
NEDD9	-2.49465	6.0003	86.4859	3.17e-08	3.38e-07
ATP2B4	-2.07637	5.36017	86.4192	3.19e-08	3.39e-07
GLRX	-2.44088	6.39969	86.3873	3.2e-08	3.4e-07
RIMKLB	-9.54689	4.56862	140.201	3.21e-08	3.41e-07
PSMB2	-2.27003	5.35077	86.3015	3.22e-08	3.42e-07
PLXNB1	-3.28937	5.60459	86.2938	3.22e-08	3.42e-07
MRPL58	2.36015	5.5988	86.1617	3.26e-08	3.45e-07
TMEM129	-2.47467	5.95818	86.1566	3.26e-08	3.45e-07
PRKCD	2.97269	7.10311	86.0532	3.29e-08	3.48e-07
PDLIM2	-3.05623	5.48031	86.0407	3.29e-08	3.48e-07
ATP5F1B	2.10441	11.2303	86.037	3.29e-08	3.48e-07
PRIM1	4.44154	3.23109	85.9232	3.33e-08	3.5e-07
DUSP11	2.15561	5.79729	85.922	3.33e-08	3.5e-07
H6PD	2.30071	6.50528	85.8845	3.34e-08	3.51e-07
ECH1	2.96189	8.68219	85.8798	3.34e-08	3.51e-07
NAT8L	-5.08793	4.08396	85.8593	3.34e-08	3.51e-07
METTL17	-3.02443	4.53602	85.8058	3.36e-08	3.53e-07
ACOT1	5.92704	5.43205	123.734	3.39e-08	3.55e-07
SBSPON	-6.97284	4.87882	90.1203	3.4e-08	3.57e-07
SLAMF9	8.01554	2.12448	109.295	3.44e-08	3.6e-07
CES3	-9.24302	4.32375	138.455	3.45e-08	3.61e-07
SPATA6L	4.29647	3.36455	85.3035	3.51e-08	3.66e-07
SCARB2	-2.66214	6.28281	85.3021	3.51e-08	3.66e-07
MICU1	-2.15502	5.13723	85.2433	3.53e-08	3.68e-07
SMIM5	-3.39674	5.5206	85.1096	3.58e-08	3.72e-07
HES6	2.9025	4.61858	85.0816	3.58e-08	3.72e-07
CCDC107	2.88526	7.23252	85.0693	3.58e-08	3.72e-07
MTURN	-2.46963	5.72198	85.0052	3.6e-08	3.74e-07
CTPS2	2.44621	5.27129	84.9893	3.61e-08	3.74e-07
HMGN3	-4.24153	6.16326	93.571	3.61e-08	3.74e-07
C7orf57	6.81366	5.14931	125.473	3.64e-08	3.77e-07
PMF1	-3.03951	4.64334	84.8741	3.64e-08	3.77e-07
GBA	-2.63978	5.81911	84.8277	3.66e-08	3.78e-07
ANAPC13	2.09812	7.57398	84.705	3.7e-08	3.82e-07
NOP53	-2.47525	6.38592	84.6196	3.72e-08	3.84e-07
PLSCR4	-3.72173	5.56644	86.821	3.74e-08	3.85e-07
PRKACB	1.95785	6.16342	84.5362	3.75e-08	3.86e-07
SLC25A30	2.63651	6.76529	84.504	3.76e-08	3.87e-07
ENOPH1	-2.68263	4.90048	84.4287	3.79e-08	3.89e-07
DSTN	-2.17717	8.26385	84.3554	3.81e-08	3.91e-07
ARID4B	-2.65344	5.39326	84.2937	3.83e-08	3.93e-07
SRSF9	-2.24221	6.007	84.2867	3.83e-08	3.93e-07
PCNX4	-3.2832	5.24915	84.2688	3.84e-08	3.93e-07
ETV1	3.23193	4.99556	85.6253	3.85e-08	3.94e-07
KAT2B	2.52484	6.29047	84.1823	3.87e-08	3.95e-07
FABP4	2.81059	6.43044	84.1565	3.88e-08	3.96e-07
MX1	-5.10348	4.09856	84.1308	3.89e-08	3.96e-07
ARMCX3	-2.49147	5.40484	84.1008	3.9e-08	3.97e-07
B3GNT8	2.56116	4.12679	84.0656	3.91e-08	3.98e-07
CMTR2	-3.3643	4.55434	84.0251	3.92e-08	3.99e-07
MFSD10	-3.07902	4.97357	83.9615	3.94e-08	4.01e-07
TTYH2	3.02836	4.28426	83.9368	3.95e-08	4.01e-07
YARS2	2.95821	5.07071	83.881	3.97e-08	4.03e-07
VWA8	2.99227	6.93384	83.8498	3.98e-08	4.04e-07
MLLT11	3.29519	3.72902	83.7939	4e-08	4.05e-07
SPAG16	-5.71326	3.85737	83.7682	4.01e-08	4.06e-07
TOP1MT	2.57926	4.67628	83.7203	4.03e-08	4.07e-07
SLC31A1	2.46279	7.15888	83.6908	4.04e-08	4.08e-07
SF1	-2.51843	6.41296	83.6765	4.04e-08	4.08e-07
TGFBR3	-4.49556	6.31056	95.4379	4.06e-08	4.09e-07
NRAP	5.84641	1.89233	83.5706	4.08e-08	4.11e-07
SMARCA5	-2.24732	5.57302	83.48	4.11e-08	4.14e-07
GLRX3	2.43919	6.9214	83.3747	4.15e-08	4.17e-07
SUSD3	3.22959	6.35006	84.6095	4.17e-08	4.18e-07
PCDH17	2.84701	4.79282	83.2483	4.2e-08	4.21e-07
PTN	-3.22999	4.57615	83.116	4.25e-08	4.26e-07
CERK	-3.35829	5.63059	83.9852	4.28e-08	4.28e-07
USP45	2.21879	4.70473	83.0064	4.29e-08	4.29e-07
SRP14	-3.14255	7.50646	83.9993	4.29e-08	4.29e-07
APH1A	-3.05947	6.77666	82.9186	4.32e-08	4.32e-07
IL2	8.26477	2.43722	105.453	4.34e-08	4.33e-07
FAXDC2	-9.49857	4.52917	133.01	4.36e-08	4.34e-07
HGD	2.27427	7.97814	82.8313	4.36e-08	4.34e-07
TPM1	-2.52949	7.00423	82.8172	4.36e-08	4.34e-07
TPCN2	-3.93406	3.94026	82.816	4.36e-08	4.34e-07
GGTLC1	9.93872	9.4049	153.533	4.37e-08	4.34e-07
C12orf43	2.18315	4.96612	82.7836	4.38e-08	4.34e-07
BTBD2	-2.22157	5.21057	82.728	4.4e-08	4.36e-07
NPC2	-2.4733	7.50056	82.6064	4.45e-08	4.4e-07
GPRC5B	-3.89282	5.7719	88.3903	4.46e-08	4.41e-07
MAPK1IP1L	-2.59603	6.34419	82.4652	4.5e-08	4.44e-07
GTF3C2	-9.09991	4.2069	132.245	4.51e-08	4.44e-07
ASAH1	-1.9065	7.32651	82.4503	4.51e-08	4.44e-07
PLCXD2	-4.66408	4.54279	82.4444	4.51e-08	4.44e-07
KNG1	-2.87822	8.63163	83.0253	4.51e-08	4.44e-07
FAN1	-5.04433	4.04851	82.2633	4.58e-08	4.51e-07
FAM199X	-3.79364	5.12092	82.2519	4.6e-08	4.52e-07
L3HYPDH	1.85127	5.19402	82.2241	4.6e-08	4.52e-07
TMEM260	2.05853	4.93108	82.215	4.6e-08	4.52e-07
DEFB116	12.5385	7.51508	195.753	4.67e-08	4.58e-07
ABCB1	-3.6244	4.78489	82.0275	4.68e-08	4.58e-07
COMMD3	2.72738	7.01509	81.9249	4.73e-08	4.62e-07
SGMS2	3.32781	7.99763	82.8976	4.73e-08	4.62e-07
SCIN	-4.41135	6.50842	93.5055	4.76e-08	4.65e-07
TXNL4A	-2.16878	5.82573	81.8124	4.77e-08	4.66e-07
SRSF11	-2.57752	6.77532	81.7892	4.78e-08	4.66e-07
TMEM219	-2.84441	6.23508	81.74	4.8e-08	4.68e-07
HTATSF1	-2.75111	6.11712	81.735	4.81e-08	4.68e-07
HMX2	2.78612	4.20511	81.6197	4.86e-08	4.72e-07
ABCA5	-2.77541	5.12146	81.6181	4.86e-08	4.72e-07
MCUR1	3.07666	7.63246	81.5082	4.91e-08	4.76e-07
RPL27	-2.11941	8.38215	81.478	4.92e-08	4.77e-07
HACD3	-1.99868	5.95071	81.4627	4.93e-08	4.77e-07
SEC13	2.33685	6.8696	81.4144	4.95e-08	4.79e-07
WDR72	-1.85655	6.01735	81.3491	4.98e-08	4.81e-07
ENSA	-1.93449	5.82106	81.3406	4.98e-08	4.81e-07
GFER	2.37164	5.01158	81.3365	4.98e-08	4.81e-07
OCIAD2	-2.77409	5.53702	81.305	5e-08	4.82e-07
ADGRF1	-9.85242	4.82039	129.816	5.02e-08	4.83e-07
LSM3	-3.37405	5.4804	81.7775	5.02e-08	4.83e-07
TANC2	2.46911	5.33356	81.1853	5.05e-08	4.86e-07
UPB1	2.87912	7.02079	81.1748	5.06e-08	4.86e-07
PPHLN1	-3.31107	4.53566	81.0334	5.12e-08	4.91e-07
PDHB	2.11276	8.14055	81.0298	5.12e-08	4.91e-07
HSF2BP	5.94165	3.09183	80.8829	5.19e-08	4.98e-07
KIDINS220	1.98852	7.93147	80.8362	5.21e-08	4.99e-07
UQCRC2	2.00398	8.72842	80.8303	5.22e-08	4.99e-07
PCOLCE2	-4.56232	6.13435	92.1443	5.26e-08	5.03e-07
RPS27	-7.38804	9.47657	143.273	5.27e-08	5.03e-07
COQ7	1.91676	5.71534	80.7149	5.27e-08	5.03e-07
CSNK1G2	-2.39959	5.26921	80.7098	5.27e-08	5.03e-07
PTPDC1	2.22988	4.5828	80.6043	5.32e-08	5.07e-07
GEMIN7	2.39063	5.14782	80.5027	5.37e-08	5.11e-07
WDR59	-3.99499	4.64966	80.4883	5.38e-08	5.12e-07
FAM210A	2.12474	5.98639	80.4528	5.4e-08	5.13e-07
TNNT2	-6.52277	4.50783	80.4342	5.42e-08	5.14e-07
MLF1	-4.8047	4.31114	80.3693	5.44e-08	5.16e-07
ATP6V1B1	-2.30121	6.38705	80.364	5.44e-08	5.16e-07
MRPS21	2.46754	7.89513	80.2752	5.49e-08	5.19e-07
ARSG	2.96323	4.2551	80.1997	5.52e-08	5.22e-07
PATJ	-2.79894	5.97385	80.0788	5.59e-08	5.28e-07
RNF40	-2.45938	5.09444	80.0731	5.59e-08	5.28e-07
CUEDC1	-3.4167	4.62829	80.0508	5.6e-08	5.28e-07
STARD4	2.43979	5.54758	79.8609	5.7e-08	5.37e-07
PDCL3	2.80075	5.84816	79.9566	5.71e-08	5.38e-07
FAM20C	-2.49495	6.04913	79.8243	5.72e-08	5.38e-07
TRNAU1AP	2.02876	5.70258	79.8061	5.73e-08	5.38e-07
C2orf74	-6.11987	4.17842	79.7529	5.75e-08	5.4e-07
TACC1	-3.20052	6.41877	80.6621	5.77e-08	5.41e-07
LMBRD2	2.33223	6.49452	79.5826	5.84e-08	5.48e-07
AK4	-2.48054	7.23932	79.5634	5.86e-08	5.49e-07
MT.ND4L	-6.71051	9.5253	135.56	5.93e-08	5.56e-07
ACOT9	-5.83064	3.96534	79.3773	5.96e-08	5.57e-07
LIG3	1.98497	5.18552	79.3164	5.99e-08	5.6e-07
GJA1	-3.54851	4.70036	79.2318	6.04e-08	5.64e-07
JAG1	-3.19778	6.27225	80.0616	6.08e-08	5.67e-07
PRR15L	2.30564	6.31502	79.1344	6.09e-08	5.68e-07
FTL	-2.77654	10.7023	82.4544	6.13e-08	5.71e-07
TCHH	5.45077	1.83079	79.0149	6.16e-08	5.73e-07
S100A11	-2.529	6.84121	78.9662	6.19e-08	5.75e-07
CD276	-5.64508	3.80375	78.9657	6.19e-08	5.75e-07
PPIE	-3.93433	4.20666	78.9508	6.2e-08	5.75e-07
NME4	-2.82173	4.98846	78.9404	6.2e-08	5.75e-07
PCBP3	4.56283	2.98491	78.8057	6.28e-08	5.82e-07
GPSM1	-3.54015	5.00411	78.7158	6.33e-08	5.85e-07
PCK2	-4.05494	6.01652	86.7113	6.34e-08	5.85e-07
TMEM135	2.48145	6.59741	78.7031	6.34e-08	5.85e-07
DHRS1	2.49335	6.32898	78.695	6.34e-08	5.85e-07
RGS5	-2.87973	6.83663	78.6909	6.35e-08	5.85e-07
LETM1	2.44395	7.31117	78.6133	6.39e-08	5.89e-07
POLR3K	2.21431	5.32896	78.5976	6.4e-08	5.9e-07
PLA2R1	-4.38642	6.30387	89.6897	6.41e-08	5.9e-07
PRCC	-4.19265	4.40302	78.5782	6.41e-08	5.9e-07
CAPN7	1.9601	5.7167	78.4798	6.47e-08	5.94e-07
ATPAF1	-2.71983	5.86026	78.4705	6.48e-08	5.94e-07
SIRT3	2.40937	6.35203	78.4126	6.51e-08	5.97e-07
DUSP6	-2.53215	5.84817	78.4066	6.52e-08	5.97e-07
ITPR1	1.91309	7.43124	78.3181	6.57e-08	6.01e-07
METRNL	-2.90075	5.86268	78.3127	6.57e-08	6.01e-07
SCO1	-2.37857	4.77476	78.3049	6.58e-08	6.01e-07
THAP2	2.40744	4.64149	78.3039	6.58e-08	6.01e-07
MAPKAPK5	-3.69053	4.86613	78.2919	6.59e-08	6.01e-07
PLIN5	-3.13425	4.72287	78.289	6.59e-08	6.01e-07
CYB5D2	-2.94995	4.57371	78.2523	6.61e-08	6.02e-07
FAM3B	-9.40084	4.45203	123.784	6.61e-08	6.02e-07
LSM14B	1.75458	5.63282	78.2116	6.64e-08	6.03e-07
SLC5A8	7.27491	7.50572	118.859	6.69e-08	6.08e-07
ATP6V0A2	2.15874	5.20417	78.1095	6.7e-08	6.08e-07
HERPUD2	1.87877	5.72486	78.1011	6.7e-08	6.08e-07
APOD	-4.51819	4.67802	78.0675	6.73e-08	6.09e-07
PNISR	-3.16551	6.68692	79.282	6.73e-08	6.1e-07
KMT5A	3.09582	6.21517	79.2217	6.77e-08	6.12e-07
FEM1B	-2.27999	5.35439	77.9788	6.78e-08	6.13e-07
VEGFD	4.0627	3.17743	77.9653	6.79e-08	6.13e-07
ZFP62	2.23442	4.70634	77.9643	6.79e-08	6.13e-07
RHCG	-2.97001	7.79919	78.8163	6.8e-08	6.13e-07
NUDT2	2.37971	5.13558	77.9414	6.8e-08	6.13e-07
LRRC19	2.7775	7.68479	77.8658	6.85e-08	6.17e-07
RNF166	2.12039	4.64545	77.8133	6.89e-08	6.19e-07
BPNT1	4.18354	8.81937	90.3476	7.01e-08	6.29e-07
TOX3	-3.19463	4.74836	77.6247	7.01e-08	6.29e-07
PDHA1	2.40214	8.8271	77.5943	7.03e-08	6.31e-07
SLC1A4	3.27056	4.22832	77.4943	7.1e-08	6.36e-07
MEOX1	7.58672	1.69999	97.6742	7.12e-08	6.38e-07
XPNPEP2	-3.93418	5.14707	78.8569	7.15e-08	6.4e-07
C2CD2L	1.95905	5.33629	77.3748	7.18e-08	6.42e-07
SPART	-2.25991	5.61731	77.3441	7.2e-08	6.43e-07
AHCYL2	3.46803	7.82547	80.1383	7.2e-08	6.43e-07
IGFALS	4.80556	4.26192	87.709	7.23e-08	6.45e-07
MINPP1	-2.28495	5.28844	77.2266	7.28e-08	6.49e-07
FGG	5.25617	2.32598	77.1718	7.31e-08	6.51e-07
CERS4	-3.41733	4.71597	77.1702	7.32e-08	6.51e-07
HSPA14	2.4932	4.59094	77.0135	7.42e-08	6.59e-07
CYP2S1	3.9358	3.43473	77.0089	7.43e-08	6.59e-07
LRCH4	-4.68661	4.21471	77.0065	7.43e-08	6.59e-07
RNF6	1.92657	6.00763	77.0036	7.43e-08	6.59e-07
RCC1L	-2.34452	4.88045	76.9815	7.45e-08	6.59e-07
QTRT1	-3.31537	4.74959	76.9806	7.45e-08	6.59e-07
CDADC1	1.80487	5.26225	76.9665	7.46e-08	6.6e-07
KIF3B	-2.44496	5.33034	76.8944	7.51e-08	6.64e-07
MMACHC	2.26936	4.3354	76.8718	7.52e-08	6.65e-07
GAREM1	-2.77307	4.7006	76.8522	7.54e-08	6.65e-07
CSGALNACT2	2.10825	5.53855	76.8331	7.55e-08	6.66e-07
ATRNL1	4.14914	6.03538	92.0686	7.55e-08	6.66e-07
SYK	-5.54557	3.72341	76.7558	7.61e-08	6.7e-07
SYNPO	-2.68655	5.36971	76.706	7.64e-08	6.72e-07
ACYP2	2.69539	6.41372	76.694	7.65e-08	6.73e-07
SLC6A12	-9.48376	4.51805	120.668	7.66e-08	6.73e-07
SLC25A39	2.74021	8.73277	76.6538	7.68e-08	6.73e-07
MORF4L1	-2.82085	7.92686	76.6354	7.69e-08	6.73e-07
SERPINB6	-3.03843	5.54855	76.633	7.7e-08	6.73e-07
SAFB	-2.798	4.96689	76.6283	7.7e-08	6.73e-07
PKP3	3.64977	3.08519	76.6221	7.7e-08	6.73e-07
TMED2	-2.11876	6.51279	76.6121	7.71e-08	6.73e-07
RANBP3L	3.25025	4.30287	76.6118	7.71e-08	6.73e-07
BRCC3	-4.20298	4.16408	76.6005	7.72e-08	6.73e-07
PLCE1	-3.78044	4.47093	76.596	7.72e-08	6.73e-07
RENBP	1.95545	5.5269	76.5761	7.74e-08	6.74e-07
RBM6	-2.45325	5.59324	76.5678	7.74e-08	6.74e-07
NDUFA4	-1.71809	9.12899	76.4351	7.84e-08	6.82e-07
OBSCN	-5.34355	4.29015	76.3968	7.87e-08	6.84e-07
GSDMD	-3.54288	4.45105	76.3686	7.89e-08	6.85e-07
OSBPL10	-3.28285	4.38252	76.2994	7.94e-08	6.89e-07
PLAA	2.08518	5.63353	76.2238	8e-08	6.94e-07
MTFR1	3.51425	6.828	80.7716	8.01e-08	6.94e-07
BMT2	2.3181	4.73844	76.1782	8.04e-08	6.96e-07
SLC43A3	3.11393	4.69407	76.5804	8.05e-08	6.96e-07
ACYP1	2.09948	5.42292	76.1103	8.09e-08	6.99e-07
TMEM178A	-3.73677	6.19219	82.3989	8.09e-08	6.99e-07
PPAT	2.08277	4.69948	76.0441	8.14e-08	7.02e-07
NDUFB8	1.93755	8.93277	76.0297	8.15e-08	7.03e-07
AGBL3	2.94997	3.44635	76.0213	8.16e-08	7.03e-07
EFEMP1	-2.50866	6.3959	75.9479	8.21e-08	7.07e-07
GNGT2	4.35649	3.01529	75.7661	8.36e-08	7.19e-07
EXOSC3	1.69932	5.09972	75.7532	8.37e-08	7.19e-07
RNF128	2.70311	7.5033	75.7523	8.37e-08	7.19e-07
ZDHHC1	-4.95644	3.99823	75.7484	8.37e-08	7.19e-07
APLP2	-1.76601	8.38252	75.7383	8.38e-08	7.19e-07
OXSM	3.03593	6.16249	76.8784	8.41e-08	7.21e-07
RBPMS2	3.2728	7.28222	77.0327	8.46e-08	7.24e-07
GUCA2A	7.54316	1.61624	95.0098	8.5e-08	7.27e-07
TMED5	-1.8974	6.07105	75.5879	8.5e-08	7.27e-07
KNOP1	2.1749	4.65932	75.5182	8.56e-08	7.31e-07
DPH3	2.2776	6.24282	75.4844	8.59e-08	7.33e-07
PDZD8	-2.39582	5.042	75.4491	8.62e-08	7.34e-07
HSD17B10	1.99465	6.89728	75.4461	8.62e-08	7.34e-07
PHOSPHO2	3.03709	4.12226	75.4049	8.65e-08	7.37e-07
G0S2	-2.64339	6.19662	75.3751	8.68e-08	7.38e-07
SEMA6C	-4.89458	4.37825	75.3466	8.7e-08	7.4e-07
FBXW4	-2.46863	5.03259	75.338	8.71e-08	7.4e-07
PEMT	-4.60346	4.73578	75.7146	8.74e-08	7.42e-07
EMC6	2.65757	7.56126	75.265	8.77e-08	7.44e-07
TMEM70	2.34995	6.59054	75.2373	8.79e-08	7.45e-07
KDM1B	2.54536	5.43967	75.1937	8.83e-08	7.48e-07
BRAP	2.55415	5.75145	75.136	8.88e-08	7.51e-07
CLDN16	-2.80775	5.62249	75.1295	8.89e-08	7.51e-07
CD302	3.03318	7.48879	75.102	8.91e-08	7.53e-07
C1orf210	2.63098	6.4471	75.0239	8.98e-08	7.58e-07
GNA11	-2.40216	6.09567	74.9883	9.01e-08	7.6e-07
BCL7C	-2.50644	5.92127	74.9778	9.02e-08	7.6e-07
TADA3	-3.32579	4.85904	74.9639	9.03e-08	7.6e-07
PPT1	1.81352	7.32191	74.9377	9.05e-08	7.62e-07
C6orf62	2.08514	8.00531	74.9111	9.07e-08	7.63e-07
DHX30	-2.04346	5.17056	74.9083	9.08e-08	7.63e-07
ATP5MC3	2.14297	10.2523	74.8889	9.09e-08	7.63e-07
BLCAP	-3.42715	5.80476	78.3406	9.11e-08	7.64e-07
HGFAC	4.3235	2.76545	74.8282	9.15e-08	7.67e-07
EIF5A	2.44557	8.33327	74.8051	9.17e-08	7.68e-07
NUP88	1.89104	5.69576	74.785	9.19e-08	7.69e-07
NDUFA13	1.8575	9.14936	74.7164	9.25e-08	7.73e-07
FRMD3	-4.51426	4.07704	74.7075	9.26e-08	7.73e-07
C11orf71	1.65776	5.36738	74.6528	9.3e-08	7.76e-07
CLDN2	2.82132	8.66155	74.6527	9.3e-08	7.76e-07
SLC25A24	-3.32013	5.18511	74.6464	9.31e-08	7.76e-07
EPB41	2.22213	6.17495	74.6415	9.31e-08	7.76e-07
MPHOSPH8	-2.6922	5.44223	74.6324	9.32e-08	7.76e-07
ADGRG1	-2.1332	8.17198	74.61	9.34e-08	7.77e-07
LARP6	-9.16696	4.26304	116.568	9.35e-08	7.78e-07
TTC13	2.05703	4.27426	74.5627	9.39e-08	7.79e-07
KCNE3	-5.93899	4.03296	74.5456	9.4e-08	7.8e-07
WDR34	-3.45606	4.75672	74.5119	9.43e-08	7.82e-07
AC099850.3	7.49806	1.60443	93.4718	9.44e-08	7.82e-07
CPNE3	-2.18501	6.11096	74.4094	9.53e-08	7.89e-07
MEMO1	3.52579	5.54795	85.0537	9.53e-08	7.89e-07
ANXA6	-2.8926	5.85733	74.3897	9.54e-08	7.89e-07
TIMM8B	2.99446	7.93899	74.328	9.6e-08	7.93e-07
IGFBP3	1.99046	8.56993	74.2879	9.64e-08	7.96e-07
AMIGO2	-3.91119	4.39538	74.2193	9.7e-08	8e-07
PRPF31	-2.09835	5.02751	74.1645	9.76e-08	8.04e-07
PDSS1	3.19226	4.9227	76.8296	9.76e-08	8.04e-07
LIPA	1.92397	6.8412	74.0504	9.86e-08	8.12e-07
PABPC4	-2.22965	5.8595	74.0343	9.88e-08	8.12e-07
MXRA8	-1.99101	5.55701	73.9836	9.93e-08	8.16e-07
AIF1L	-2.68576	7.47592	73.9397	9.97e-08	8.19e-07
PP2D1	7.75679	1.88507	92.6169	1e-07	8.21e-07
CCDC25	-2.66431	4.7468	73.7591	1.01e-07	8.32e-07
EXOSC5	2.74154	4.18367	73.6191	1.03e-07	8.43e-07
ERLIN1	2.11005	6.18182	73.6017	1.03e-07	8.44e-07
SELENON	-3.91845	5.32644	77.9765	1.03e-07	8.46e-07
FNIP1	2.02073	5.79736	73.5288	1.04e-07	8.48e-07
CYB5D1	-3.87518	3.90429	73.5248	1.04e-07	8.48e-07
COA6	2.2288	6.61217	73.4025	1.05e-07	8.58e-07
RNPEPL1	2.13331	6.5192	73.39	1.05e-07	8.58e-07
MRO	-5.64311	4.54482	74.1491	1.05e-07	8.6e-07
OSGIN1	2.62303	5.2835	73.353	1.06e-07	8.6e-07
RTN3	2.11502	8.09825	73.3104	1.06e-07	8.63e-07
PHLDA1	-3.3468	5.64889	75.6965	1.06e-07	8.63e-07
ALDH1B1	-3.9954	4.47328	73.2814	1.06e-07	8.64e-07
CADPS2	-2.15504	5.29274	73.2	1.07e-07	8.7e-07
PTGER3	-3.80396	6.81568	82.6142	1.08e-07	8.74e-07
DLST	2.37382	7.54993	73.0819	1.08e-07	8.79e-07
GGT5	-6.38021	5.6205	92.315	1.09e-07	8.79e-07
RTN4	-2.40474	8.23191	73.0684	1.09e-07	8.79e-07
MBD6	-2.61969	4.97165	73.0328	1.09e-07	8.82e-07
SMS	-2.04584	5.82685	72.9981	1.09e-07	8.84e-07
IFT20	2.18378	6.88578	72.9567	1.1e-07	8.87e-07
MTOR	2.91774	6.60386	73.0035	1.1e-07	8.87e-07
PFDN6	2.11189	5.94498	72.9354	1.1e-07	8.87e-07
MAP3K3	-4.12244	4.11786	72.9261	1.1e-07	8.87e-07
TOMM40L	2.00387	4.63559	72.9121	1.1e-07	8.87e-07
ANKRD10	-2.20606	5.70505	72.9092	1.1e-07	8.87e-07
NDUFAF7	2.02727	5.18541	72.9087	1.1e-07	8.87e-07
TNFRSF11B	-4.83305	4.33016	72.8628	1.11e-07	8.9e-07
YAP1	-2.81085	5.95279	72.8572	1.11e-07	8.9e-07
N4BP2	2.62997	4.3725	72.6284	1.13e-07	9.1e-07
CAPN5	-3.72318	4.03953	72.5205	1.15e-07	9.19e-07
PDE2A	-8.83503	3.99208	112.312	1.16e-07	9.28e-07
MYO1B	-2.85661	5.52262	72.3699	1.16e-07	9.32e-07
MPV17L2	2.09056	4.52396	72.2713	1.18e-07	9.4e-07
ANAPC2	2.49834	4.19729	72.2612	1.18e-07	9.4e-07
HES1	-4.36346	6.95367	87.4564	1.18e-07	9.4e-07
COQ8A	2.223	6.6663	72.2503	1.18e-07	9.4e-07
SMG1	-2.55529	5.5789	72.235	1.18e-07	9.41e-07
RASSF7	-2.60935	5.1517	72.2146	1.18e-07	9.42e-07
LCAT	-5.5497	3.72258	72.1529	1.19e-07	9.47e-07
ADGRG4	5.91806	1.53483	72.1423	1.19e-07	9.47e-07
SORT1	-3.70495	6.35361	79.3909	1.19e-07	9.5e-07
DLAT	2.15262	7.16304	72.0641	1.2e-07	9.53e-07
ALG12	-3.39685	4.31855	72.0494	1.2e-07	9.54e-07
OSTF1	2.17119	6.35879	72.0458	1.2e-07	9.54e-07
SFRP2	4.48817	4.26835	81.3178	1.21e-07	9.56e-07
ARF1	-1.96926	7.66596	71.9862	1.21e-07	9.58e-07
PPP6R2	-3.38805	4.78951	71.962	1.21e-07	9.59e-07
PDGFRB	-2.35141	6.00562	71.9614	1.21e-07	9.59e-07
NMNAT3	2.1651	4.42718	71.8627	1.22e-07	9.67e-07
PXDC1	-5.2314	4.66613	73.1477	1.22e-07	9.67e-07
XPOT	2.10242	5.96668	71.8531	1.23e-07	9.67e-07
ARF5	1.95132	5.49934	71.8444	1.23e-07	9.67e-07
SUDS3	2.42846	6.44287	71.8419	1.23e-07	9.67e-07
RGN	-3.18704	4.65017	71.8351	1.23e-07	9.67e-07
CLSTN1	-1.75087	6.56371	71.8231	1.23e-07	9.67e-07
ST6GALNAC3	-3.86597	4.83311	71.7767	1.23e-07	9.71e-07
ANKRD13D	-5.57791	3.74341	71.7314	1.24e-07	9.75e-07
SNW1	1.78305	5.86889	71.7019	1.24e-07	9.77e-07
CALML3	-6.18687	4.24123	71.6997	1.24e-07	9.77e-07
ENPP6	3.0609	7.25765	72.4677	1.25e-07	9.77e-07
FAM122A	-4.25744	4.21513	71.6751	1.25e-07	9.78e-07
L2HGDH	2.40727	6.56953	71.64	1.25e-07	9.8e-07
KLHL36	-2.90855	4.8905	71.6191	1.25e-07	9.82e-07
FAAP100	-3.41376	5.02521	71.6032	1.26e-07	9.82e-07
GK	3.0255	8.96886	72.8678	1.26e-07	9.83e-07
E2F5	3.27771	6.06878	77.3651	1.26e-07	9.84e-07
HRG	-4.20918	4.16266	71.5421	1.26e-07	9.86e-07
AQP2	-5.4565	8.33768	105.51	1.27e-07	9.91e-07
PEA15	-2.48617	6.00029	71.4513	1.28e-07	9.94e-07
MTHFD2	-3.30416	4.92737	71.4112	1.28e-07	9.97e-07
KLF2	-4.0261	6.29854	80.9147	1.28e-07	9.98e-07
TPST2	-3.59874	5.95012	77.4611	1.28e-07	9.98e-07
NPLOC4	-2.1088	5.16177	71.3797	1.28e-07	9.98e-07
CLDN10	2.27855	8.1288	71.3583	1.29e-07	1e-06
COPS5	2.20021	7.05598	71.3345	1.29e-07	1e-06
C8orf37	2.97247	3.89687	71.3319	1.29e-07	1e-06
PACS1	-2.98403	4.59362	71.3309	1.29e-07	1e-06
PPP1R16A	-2.10232	5.55889	71.3076	1.29e-07	1e-06
ACTG1	-1.90915	9.86246	71.3001	1.3e-07	1e-06
RPL13A	-7.34095	9.23101	127.72	1.3e-07	1e-06
SLC43A1	-4.14987	4.10975	71.2984	1.3e-07	1e-06
FABP1	-5.81546	6.60981	95.9503	1.3e-07	1e-06
GPAT3	-4.86351	6.40117	88.2917	1.3e-07	1.01e-06
CTSH	-1.89056	8.19193	71.2331	1.3e-07	1.01e-06
PPIP5K1	2.67822	4.47666	71.2259	1.3e-07	1.01e-06
PTPRS	4.14193	3.51476	71.2034	1.31e-07	1.01e-06
CASTOR3	3.21249	5.11985	77.0586	1.32e-07	1.01e-06
PLSCR1	-2.26181	6.35473	71.0989	1.32e-07	1.02e-06
C6orf226	3.21657	6.41159	74.4029	1.33e-07	1.02e-06
MYH10	-2.6965	5.55065	70.8619	1.35e-07	1.04e-06
SEC22C	-3.56074	4.72717	70.8494	1.36e-07	1.04e-06
BOLA3	2.21243	7.137	70.8305	1.36e-07	1.04e-06
NDUFAF3	-2.58575	5.64187	70.8143	1.36e-07	1.04e-06
ERVW.1	9.50798	5.18157	118.278	1.36e-07	1.04e-06
RAP1GDS1	1.51899	5.51548	70.7959	1.36e-07	1.04e-06
CDPF1	2.32328	4.39095	70.7596	1.37e-07	1.05e-06
NUP160	-2.12154	4.70179	70.7277	1.37e-07	1.05e-06
D2HGDH	-2.81577	5.80366	70.7262	1.37e-07	1.05e-06
KREMEN1	-1.86973	5.11978	70.7189	1.37e-07	1.05e-06
DGKQ	2.12314	4.30519	70.7009	1.38e-07	1.05e-06
ACLY	2.22	7.2064	70.6872	1.38e-07	1.05e-06
COMMD10	-2.53756	4.89379	70.6489	1.38e-07	1.05e-06
GRB10	-2.1591	5.03683	70.6327	1.39e-07	1.05e-06
ACBD4	3.0575	5.93054	74.6756	1.39e-07	1.05e-06
ZNF706	2.87538	8.44305	70.6486	1.39e-07	1.05e-06
ANKRD52	-3.69379	4.23324	70.6277	1.39e-07	1.05e-06
HS3ST6	7.31678	1.44555	87.9687	1.39e-07	1.05e-06
GUCA2B	13.5662	8.57995	193.452	1.42e-07	1.07e-06
LACTB2	3.6761	8.90148	79.3523	1.42e-07	1.08e-06
CD200	2.24523	4.90686	70.3721	1.42e-07	1.08e-06
NOTCH3	-3.43749	5.92963	74.8848	1.43e-07	1.08e-06
SNX7	3.52004	7.76933	75.802	1.44e-07	1.09e-06
NF1	-2.372	4.97793	70.1341	1.46e-07	1.1e-06
ABR	-2.82273	5.59845	70.0728	1.47e-07	1.11e-06
ZNF791	-4.55735	4.12711	70.0505	1.47e-07	1.11e-06
FGFR4	-2.66486	5.26992	70.0495	1.47e-07	1.11e-06
MRPL42	2.09928	7.42546	70.0294	1.47e-07	1.11e-06
MSRA	2.74806	7.95212	69.997	1.48e-07	1.11e-06
SPRYD3	-3.14662	5.01782	69.9835	1.48e-07	1.11e-06
ACOT12	6.44565	7.12514	103.817	1.48e-07	1.11e-06
PPP1R12C	-2.36073	5.41713	69.9497	1.49e-07	1.12e-06
CYB5R1	-3.86613	5.188	73.1518	1.49e-07	1.12e-06
PPP6R1	1.94936	6.21753	69.8834	1.5e-07	1.12e-06
POGZ	-1.88049	5.25625	69.8154	1.51e-07	1.13e-06
PARP6	-2.75218	4.48675	69.7789	1.51e-07	1.13e-06
CHCHD7	2.06247	6.55566	69.7369	1.52e-07	1.14e-06
MAP3K13	-3.24619	4.95346	69.6936	1.52e-07	1.14e-06
UBL4A	1.75804	5.79582	69.6534	1.53e-07	1.14e-06
GABARAPL1	1.71684	8.57829	69.6249	1.54e-07	1.15e-06
PIK3CD	-3.95493	4.21	69.6246	1.54e-07	1.15e-06
FBXL17	-2.58959	5.06551	69.6031	1.54e-07	1.15e-06
LYRM1	-2.64323	4.7531	69.5596	1.55e-07	1.15e-06
AFMID	-2.39792	5.27571	69.5548	1.55e-07	1.15e-06
PLPP6	2.7019	5.49935	70.7574	1.55e-07	1.15e-06
ATF7IP2	-5.57827	3.74525	69.5257	1.55e-07	1.15e-06
PDE4D	-2.65588	5.08488	69.5006	1.55e-07	1.16e-06
FAM111A	-3.32814	4.54916	69.494	1.56e-07	1.16e-06
CENPB	2.20949	7.13561	69.4625	1.56e-07	1.16e-06
NQO2	-1.83384	5.5946	69.4161	1.57e-07	1.16e-06
ENTPD6	-2.80599	4.90227	69.4057	1.57e-07	1.16e-06
NGEF	2.77334	4.09302	69.3437	1.58e-07	1.17e-06
SOCS4	2.06342	5.64602	69.2491	1.6e-07	1.18e-06
COP1	2.1064	5.36246	69.1798	1.61e-07	1.19e-06
TMEM126A	2.45204	6.34925	69.1355	1.61e-07	1.19e-06
APOO	3.038	7.01968	70.1258	1.62e-07	1.2e-06
AFF1	-2.881	6.77899	69.7924	1.62e-07	1.2e-06
LMTK2	2.35691	6.13038	69.0453	1.63e-07	1.2e-06
ELOVL1	2.19714	6.6798	69.0102	1.64e-07	1.21e-06
GDA	-2.26127	5.31818	68.9872	1.64e-07	1.21e-06
DNPH1	-2.72315	5.29488	68.8814	1.66e-07	1.22e-06
TSPAN33	-2.43257	6.30174	68.8719	1.66e-07	1.22e-06
MYL3	-8.81608	3.97638	105.446	1.66e-07	1.22e-06
UBE2S	2.23146	5.46436	68.8543	1.66e-07	1.22e-06
SPPL2B	-2.14093	4.8869	68.8394	1.66e-07	1.22e-06
TRAPPC11	2.39597	5.95671	68.8365	1.67e-07	1.22e-06
TMEM144	2.60849	4.54438	68.827	1.67e-07	1.22e-06
PXMP4	2.64089	6.75092	68.7654	1.68e-07	1.23e-06
RSRP1	1.91256	7.59637	68.7261	1.68e-07	1.23e-06
API5	-2.01691	5.56238	68.7243	1.68e-07	1.23e-06
SORBS3	-2.70559	4.93943	68.6851	1.69e-07	1.24e-06
ENG	-1.80764	6.93004	68.6763	1.69e-07	1.24e-06
LRRC1	2.00564	4.85831	68.6519	1.7e-07	1.24e-06
OGT	-2.19203	6.32006	68.605	1.71e-07	1.24e-06
TBC1D4	-2.49416	5.32916	68.5141	1.72e-07	1.26e-06
CHEK2	3.05278	3.55261	68.4993	1.72e-07	1.26e-06
C8G	5.34713	2.90609	68.4943	1.73e-07	1.26e-06
NQO1	-1.88692	5.71361	68.4124	1.74e-07	1.27e-06
C6orf120	2.03458	5.04536	68.3677	1.75e-07	1.27e-06
ALG1L	4.20814	4.51791	77.6498	1.75e-07	1.27e-06
GSTZ1	2.67937	6.67354	68.3291	1.76e-07	1.27e-06
PTPRK	2.03194	6.21756	68.3264	1.76e-07	1.27e-06
DOLK	2.16393	4.89096	68.3261	1.76e-07	1.27e-06
CDKL1	2.13975	4.39469	68.3033	1.76e-07	1.28e-06
NACC2	2.19182	5.8116	68.2489	1.77e-07	1.28e-06
HAGHL	2.66007	4.93029	68.2186	1.78e-07	1.29e-06
PPP1R35	-4.18106	4.15869	68.1995	1.78e-07	1.29e-06
NDUFS6	1.80238	8.66213	68.1762	1.78e-07	1.29e-06
CHCHD6	2.01408	5.35499	68.1292	1.79e-07	1.29e-06
PTPRU	2.20388	4.75951	68.0822	1.8e-07	1.3e-06
PRKAR1A	-1.79182	7.80426	68.0249	1.81e-07	1.31e-06
ABHD14B	2.35734	8.14078	67.9721	1.82e-07	1.31e-06
DDAH2	-3.53252	5.27848	70.3762	1.83e-07	1.32e-06
CASC4	-2.16474	6.14987	67.9462	1.83e-07	1.32e-06
ANKRD12	-4.27915	6.27338	80.3141	1.84e-07	1.33e-06
HBA2	3.57208	9.1462	76.2315	1.86e-07	1.33e-06
STK24	-2.72032	5.55946	67.7866	1.86e-07	1.33e-06
TNNI1	-5.64837	3.80116	67.7751	1.86e-07	1.34e-06
LRPAP1	1.75755	8.31241	67.7723	1.86e-07	1.34e-06
UMAD1	2.2474	6.02612	67.7379	1.87e-07	1.34e-06
CACNA1H	-4.673	3.75605	67.7037	1.87e-07	1.34e-06
NDNF	-7.08959	5.75565	91.0238	1.89e-07	1.35e-06
OLFM3	4.35559	3.20873	67.6309	1.89e-07	1.35e-06
ZFP36L1	-1.90318	7.41053	67.6306	1.89e-07	1.35e-06
EFNB1	-2.08902	5.51407	67.5993	1.89e-07	1.35e-06
TAPBP	-1.70192	6.51175	67.5865	1.9e-07	1.35e-06
ATP6V0D2	-2.53892	6.57607	67.5769	1.9e-07	1.35e-06
UBE2I	-2.85916	5.68672	67.9696	1.9e-07	1.35e-06
ABHD10	-2.54979	5.35411	67.5424	1.91e-07	1.36e-06
GREB1L	5.22386	2.02913	67.4434	1.93e-07	1.37e-06
BRAT1	-3.03074	4.30185	67.3914	1.94e-07	1.38e-06
TMEM94	-2.66785	5.15596	67.3908	1.94e-07	1.38e-06
TNPO2	-2.81698	5.2824	67.3495	1.94e-07	1.38e-06
TXLNA	-2.23257	5.08742	67.3398	1.95e-07	1.38e-06
SAP30	4.22366	5.49487	88.5602	1.95e-07	1.38e-06
ST3GAL3	2.02602	5.09566	67.2804	1.96e-07	1.39e-06
AIFM3	3.26709	3.36818	67.2516	1.96e-07	1.39e-06
HTRA4	6.00536	1.13684	67.2131	1.97e-07	1.4e-06
NDRG1	2.54343	10.7303	67.1651	1.99e-07	1.41e-06
SLC5A9	2.29024	4.42024	67.1025	2e-07	1.41e-06
FUT8	2.909	6.22336	68.2598	2e-07	1.42e-06
ATP7A	-5.37889	3.58791	67.0582	2.01e-07	1.42e-06
USP19	1.72144	5.76612	67.0427	2.01e-07	1.42e-06
SMIM22	3.48874	6.52781	74.3945	2.01e-07	1.42e-06
PPP1R1A	2.2862	7.85604	67.027	2.01e-07	1.42e-06
GPRC5A	-5.05423	4.07524	67.0103	2.02e-07	1.42e-06
LAMB2	-3.6589	6.4511	75.1971	2.02e-07	1.42e-06
ASPA	2.54666	7.36538	66.9797	2.02e-07	1.42e-06
EVC2	2.3968	3.93516	66.9523	2.03e-07	1.43e-06
COX19	1.61326	5.3687	66.9467	2.03e-07	1.43e-06
ING4	-5.40282	3.60827	66.916	2.04e-07	1.43e-06
SLC35A1	1.87742	5.85021	66.9038	2.04e-07	1.43e-06
FBXL14	3.06721	3.42024	66.8856	2.04e-07	1.43e-06
EGFL7	-1.96774	5.7812	66.8557	2.05e-07	1.44e-06
BCAP31	-1.76189	6.98395	66.8264	2.06e-07	1.44e-06
STARD10	2.55112	8.05518	66.72	2.08e-07	1.46e-06
USP6	5.79683	5.34879	101.791	2.1e-07	1.47e-06
JTB	-1.68943	6.58363	66.5676	2.11e-07	1.48e-06
PDE6A	6.16965	2.17415	66.5052	2.13e-07	1.49e-06
COL6A3	2.3524	5.56499	66.4417	2.14e-07	1.5e-06
NDUFB9	1.61545	9.35133	66.3948	2.15e-07	1.5e-06
YTHDC1	-2.29018	5.57678	66.3768	2.16e-07	1.5e-06
GRPEL1	2.08408	6.43184	66.2777	2.18e-07	1.52e-06
CDK17	-2.47107	4.58218	66.2766	2.18e-07	1.52e-06
MRPL18	2.11802	6.56447	66.2204	2.19e-07	1.53e-06
ARHGDIB	-2.58075	5.20651	66.1626	2.21e-07	1.54e-06
LIN7A	-3.38648	3.98757	66.1287	2.21e-07	1.54e-06
NSL1	-4.58636	3.68839	65.9792	2.25e-07	1.56e-06
TIMMDC1	-3.10633	5.19968	66.3098	2.25e-07	1.56e-06
FBLN1	-3.17515	4.9836	65.9724	2.25e-07	1.56e-06
SEMA3B	-2.04404	5.8446	65.9463	2.26e-07	1.57e-06
TMEM134	1.92168	6.35583	65.9409	2.26e-07	1.57e-06
OLFML2A	-4.90514	3.93852	65.8983	2.27e-07	1.57e-06
ANGPTL1	-5.64909	3.80297	65.8695	2.28e-07	1.58e-06
CORO1B	-5.154	4.14356	65.8491	2.28e-07	1.58e-06
SLC16A10	1.70417	5.81276	65.7892	2.3e-07	1.59e-06
CNTD1	3.64674	3.61766	65.777	2.3e-07	1.59e-06
CLSTN3	-9.06635	4.18204	99.5611	2.3e-07	1.59e-06
RAP1GAP	-2.59902	5.76575	65.6829	2.32e-07	1.6e-06
VAMP5	-2.99653	5.10772	65.6743	2.32e-07	1.6e-06
PSAT1	-2.7659	5.32241	65.6607	2.33e-07	1.6e-06
ID2	2.30129	9.09273	65.6426	2.33e-07	1.61e-06
TEF	1.69641	5.50623	65.6114	2.34e-07	1.61e-06
SYNCRIP	-1.76116	6.10249	65.5987	2.34e-07	1.61e-06
TMEM150C	-3.18165	4.7377	65.4778	2.37e-07	1.63e-06
PTPRB	-2.00017	6.16362	65.4476	2.38e-07	1.64e-06
SMIM24	-2.5198	7.39903	65.4387	2.38e-07	1.64e-06
QPRT	-1.94221	5.90055	65.4007	2.39e-07	1.64e-06
RPL34	-1.60762	9.5525	65.3768	2.4e-07	1.65e-06
NRP1	-2.96695	6.04046	66.6454	2.41e-07	1.65e-06
TUBG2	-4.19154	3.83117	65.2805	2.42e-07	1.66e-06
C6orf136	1.60153	5.88389	65.2247	2.44e-07	1.67e-06
WIPI1	2.30552	5.96141	65.1899	2.45e-07	1.68e-06
TOGARAM1	1.76067	5.26586	65.1708	2.45e-07	1.68e-06
R3HDM1	1.7184	5.08798	65.1663	2.45e-07	1.68e-06
DKK2	4.31326	4.89246	80.8163	2.46e-07	1.68e-06
F3	-2.82552	5.63269	65.743	2.47e-07	1.69e-06
DSP	-3.23317	5.8038	69.5669	2.5e-07	1.7e-06
SETD1B	2.0437	4.68177	64.9921	2.5e-07	1.7e-06
TTC38	-2.79805	6.09428	65.6302	2.5e-07	1.71e-06
WDR1	-1.77265	6.72945	64.9752	2.51e-07	1.71e-06
ABCA8	-3.9922	4.63143	64.8841	2.53e-07	1.72e-06
KANK2	-2.92087	4.81138	64.8589	2.54e-07	1.73e-06
TXNDC17	2.20171	8.91572	64.842	2.54e-07	1.73e-06
BEX4	-4.7066	5.63813	79.065	2.55e-07	1.73e-06
SYT13	-4.27403	4.21061	64.7968	2.55e-07	1.73e-06
AGMAT	-7.88728	6.43283	94.2077	2.59e-07	1.76e-06
PTBP1	-1.81428	6.43797	64.6476	2.6e-07	1.76e-06
ATP10A	-5.466	3.65691	64.5139	2.63e-07	1.78e-06
CCDC181	2.11447	4.14166	64.5059	2.64e-07	1.78e-06
CSNK1G3	2.44491	6.25893	64.497	2.64e-07	1.79e-06
CCDC28A	-3.06549	5.46376	65.8803	2.64e-07	1.79e-06
CWC15	1.88867	6.98596	64.4436	2.66e-07	1.79e-06
ARL2	-2.66354	5.99198	64.4258	2.66e-07	1.8e-06
TMEM150A	2.90685	6.84535	65.4762	2.67e-07	1.8e-06
IL33	2.42685	5.0419	64.3498	2.68e-07	1.81e-06
PLAT	-2.53911	7.73598	64.3141	2.69e-07	1.81e-06
GINS4	4.02881	2.86527	64.265	2.71e-07	1.82e-06
USP1	2.02021	5.83206	64.2542	2.71e-07	1.82e-06
FRY	-2.44583	5.3661	64.243	2.71e-07	1.83e-06
MED25	1.67815	5.95589	64.215	2.72e-07	1.83e-06
CLNK	-5.0004	4.46313	64.8481	2.72e-07	1.83e-06
HIP1R	-3.1862	5.644	67.6833	2.72e-07	1.83e-06
SLC10A3	-5.86671	3.9811	64.138	2.75e-07	1.84e-06
DNAJC15	2.15184	7.30508	64.1366	2.75e-07	1.84e-06
PELO	-3.78789	4.08193	64.1339	2.75e-07	1.84e-06
SAMD5	-3.76762	4.09041	64.0601	2.77e-07	1.85e-06
PRRC2C	-2.24232	5.91113	64.0243	2.78e-07	1.86e-06
FAM89A	-3.78502	4.63893	64.0134	2.78e-07	1.86e-06
GLYAT	2.42453	9.22113	63.9934	2.79e-07	1.86e-06
ST14	-3.09673	5.42676	65.5329	2.79e-07	1.86e-06
SEZ6L2	-5.26391	3.49729	63.9863	2.79e-07	1.86e-06
GALC	2.28449	6.58735	63.9314	2.81e-07	1.87e-06
GOLIM4	-1.91076	6.12573	63.9178	2.81e-07	1.87e-06
CLIC5	-2.65202	6.9739	64.0116	2.81e-07	1.87e-06
ADORA1	-5.49526	3.67906	63.9104	2.81e-07	1.87e-06
SEPSECS	1.85305	5.09441	63.8313	2.84e-07	1.89e-06
SUSD1	-8.66787	3.85574	95.8017	2.86e-07	1.9e-06
ZER1	-2.21572	4.8863	63.7477	2.87e-07	1.9e-06
NRG4	4.44315	2.85732	63.6512	2.9e-07	1.92e-06
PEX11A	2.30118	5.09286	63.629	2.9e-07	1.93e-06
NME1	3.08659	7.58476	65.8067	2.91e-07	1.93e-06
CNP	-3.16233	4.7191	63.6033	2.91e-07	1.93e-06
TMEM117	2.21035	4.48196	63.5788	2.92e-07	1.93e-06
AKAP12	-4.1509	5.32236	71.1742	2.92e-07	1.94e-06
NAP1L2	-5.51724	3.70908	63.4965	2.95e-07	1.95e-06
DMXL1	1.91046	6.42397	63.477	2.95e-07	1.95e-06
KAT2A	-2.33289	4.35666	63.466	2.96e-07	1.95e-06
MLXIP	-3.83136	4.83779	64.3107	2.97e-07	1.96e-06
CPSF7	-2.58975	5.29894	63.4108	2.97e-07	1.96e-06
RNF180	-5.43259	3.64498	63.3988	2.98e-07	1.96e-06
NINL	-2.83352	5.06182	63.3952	2.98e-07	1.96e-06
ARAP1	-2.84879	5.32002	63.3894	2.98e-07	1.96e-06
TGIF2	-4.42443	4.01547	63.3596	2.99e-07	1.97e-06
FBXL5	-1.96376	6.36743	63.3145	3.01e-07	1.98e-06
PTGER4	-2.15844	4.85814	63.3017	3.01e-07	1.98e-06
CAB39	-1.84216	6.2288	63.2806	3.02e-07	1.98e-06
GTF2I	-1.77234	7.1573	63.2384	3.03e-07	1.99e-06
SUFU	1.95327	4.87351	63.2192	3.04e-07	1.99e-06
VILL	3.31925	5.03393	70.7034	3.05e-07	2e-06
HIKESHI	1.91289	5.78625	63.1294	3.07e-07	2.01e-06
ERBB3	-1.60885	5.8427	63.1133	3.07e-07	2.01e-06
GIPC2	2.58405	7.63643	63.0761	3.09e-07	2.02e-06
SLC30A4	1.81885	5.14401	63.0756	3.09e-07	2.02e-06
ACSS1	1.96597	7.68881	62.9919	3.11e-07	2.04e-06
TRMT112	-1.65464	5.87945	62.956	3.13e-07	2.05e-06
RPGRIP1	5.92497	2.29477	62.9238	3.14e-07	2.05e-06
CASC3	-1.85408	5.36644	62.9033	3.15e-07	2.05e-06
TOLLIP	-1.86055	5.50227	62.8816	3.15e-07	2.06e-06
HPS5	2.23581	5.59862	62.8459	3.17e-07	2.07e-06
HLA.DRB1	-11.2764	6.03395	147.541	3.17e-07	2.07e-06
UAP1L1	1.71914	5.48763	62.8354	3.17e-07	2.07e-06
COQ3	1.85219	4.8431	62.8251	3.17e-07	2.07e-06
STRA6	-3.87447	4.83351	63.8132	3.19e-07	2.08e-06
C3orf38	2.0373	4.64251	62.7289	3.21e-07	2.09e-06
TFB2M	1.79941	5.76668	62.6531	3.23e-07	2.1e-06
HOOK1	2.32189	6.81665	62.642	3.24e-07	2.1e-06
PRCP	-1.61103	6.22682	62.551	3.27e-07	2.12e-06
TUBA1B	-2.54399	7.07037	62.5329	3.28e-07	2.13e-06
RDH14	1.85101	6.1887	62.4954	3.29e-07	2.13e-06
LARGE2	-3.30563	4.74202	62.4943	3.29e-07	2.13e-06
CLRN3	1.83662	5.11422	62.4861	3.3e-07	2.13e-06
VAT1	-2.30925	5.27469	62.4835	3.3e-07	2.13e-06
SMN2	3.97971	2.53748	62.4726	3.3e-07	2.14e-06
ABCD3	2.46535	7.84436	62.3691	3.34e-07	2.16e-06
SNU13	-2.05721	6.28516	62.3604	3.34e-07	2.16e-06
ATP6V1F	1.65853	8.20234	62.3329	3.35e-07	2.17e-06
RAB11B	-1.71584	6.20509	62.2771	3.37e-07	2.18e-06
DDX24	-2.02947	5.83676	62.2172	3.4e-07	2.19e-06
TMEM203	-2.47095	5.12651	62.2165	3.4e-07	2.19e-06
PPA1	-2.09301	6.1907	62.1737	3.41e-07	2.2e-06
TXNRD3	2.30348	4.20554	62.1679	3.42e-07	2.2e-06
ADGRA3	1.77541	5.4123	62.0978	3.44e-07	2.21e-06
TBX3	-3.73934	5.26704	67.5511	3.45e-07	2.22e-06
ADNP2	-2.58643	4.48002	62.076	3.45e-07	2.22e-06
TGFA	-3.74467	4.43367	62.0519	3.46e-07	2.22e-06
MBD2	1.97973	7.09494	62.0286	3.47e-07	2.23e-06
CHST12	-4.06415	4.05473	62.0054	3.48e-07	2.23e-06
AKTIP	1.7578	6.39823	61.9043	3.52e-07	2.26e-06
ST8SIA1	5.14853	5.00441	87.5555	3.52e-07	2.26e-06
MS4A6E	7.21112	1.34168	75.8552	3.53e-07	2.26e-06
LAMA5	-2.35941	5.9331	61.8507	3.54e-07	2.27e-06
MEAF6	-2.32173	5.08876	61.7774	3.57e-07	2.28e-06
FMN1	1.99967	5.33768	61.7336	3.59e-07	2.29e-06
INSR	-4.16183	6.92997	76.6077	3.59e-07	2.29e-06
ORAI2	-4.6365	3.73142	61.7158	3.59e-07	2.29e-06
PRPF19	1.6874	6.06832	61.7099	3.6e-07	2.29e-06
POLR3E	2.34187	6.1569	61.7016	3.6e-07	2.29e-06
ZSCAN26	2.31908	4.60579	61.7016	3.6e-07	2.29e-06
SPARC	-2.12398	8.44826	61.6929	3.6e-07	2.3e-06
TUBGCP4	2.24565	4.387	61.562	3.66e-07	2.33e-06
ARPC4	-2.26753	6.53053	61.5438	3.66e-07	2.33e-06
ODR4	2.16182	6.38656	61.5012	3.68e-07	2.34e-06
CNN3	-2.33121	7.40431	61.4579	3.7e-07	2.35e-06
VPS35	2.53227	7.61773	61.4554	3.7e-07	2.35e-06
PGM3	2.31191	5.57646	61.4501	3.7e-07	2.35e-06
TBC1D19	2.06626	4.57013	61.4319	3.71e-07	2.35e-06
TRIM56	-2.3455	5.25547	61.3867	3.73e-07	2.36e-06
SLC17A1	5.61661	9.06275	91.2938	3.74e-07	2.37e-06
MMP14	-3.75832	4.28263	61.3623	3.74e-07	2.37e-06
MR1	-2.81587	4.26	61.3445	3.75e-07	2.37e-06
WDPCP	2.25792	4.45612	61.3245	3.76e-07	2.38e-06
KCNAB2	-4.13408	4.11851	61.3181	3.76e-07	2.38e-06
PIP4P2	2.3925	6.10738	61.2778	3.78e-07	2.39e-06
AKR1D1	9.16221	5.9386	108.067	3.78e-07	2.39e-06
SAMD4B	-2.63988	4.94467	61.2686	3.78e-07	2.39e-06
MICAL2	-4.28221	4.49592	61.2412	3.79e-07	2.39e-06
SORL1	-1.90173	6.50608	61.236	3.79e-07	2.39e-06
DYNC1LI2	-2.13813	5.62432	61.2336	3.8e-07	2.39e-06
COA5	1.67964	6.55393	61.2038	3.81e-07	2.4e-06
MGST3	-2.25484	6.07383	61.2001	3.81e-07	2.4e-06
SRSF2	-2.30415	7.16112	61.17	3.82e-07	2.4e-06
TAF15	-2.10568	5.71166	61.0918	3.86e-07	2.42e-06
SLC25A48	2.97019	3.863	61.0742	3.86e-07	2.43e-06
TMEM141	-2.93073	5.09447	61.0411	3.88e-07	2.44e-06
PCSK5	1.7412	4.87916	61.0302	3.88e-07	2.44e-06
ABCC2	2.78333	6.86716	61.8188	3.9e-07	2.45e-06
TESC	2.46865	4.29026	60.8801	3.95e-07	2.48e-06
QDPR	2.07302	7.91856	60.8454	3.97e-07	2.48e-06
MAST4	-2.61565	4.68942	60.7828	4e-07	2.5e-06
SGCE	-3.05482	4.89344	60.7704	4e-07	2.5e-06
IDH1	2.52272	9.15234	60.7604	4.01e-07	2.5e-06
NFATC2IP	-2.91139	4.63878	60.7318	4.02e-07	2.51e-06
CDK3	-8.60862	3.80664	90.1654	4.03e-07	2.52e-06
SHLD2	-2.65866	5.20257	60.6691	4.05e-07	2.53e-06
PTRHD1	3.43667	7.00896	67.6608	4.05e-07	2.53e-06
COPB2	1.94095	7.24208	60.6577	4.05e-07	2.53e-06
UBE2G2	-1.86977	5.90577	60.6526	4.05e-07	2.53e-06
TRUB2	-1.98358	4.7234	60.6062	4.08e-07	2.54e-06
DNM1	-4.0427	4.02603	60.5938	4.08e-07	2.54e-06
SLFN5	2.07318	4.80418	60.5856	4.09e-07	2.54e-06
OVCA2	7.41643	1.54616	73.9635	4.12e-07	2.56e-06
SNX10	-2.86006	5.35681	61.2909	4.14e-07	2.57e-06
SHANK3	-2.46775	5.44663	60.4683	4.14e-07	2.57e-06
C1GALT1	2.51234	7.06914	60.4525	4.15e-07	2.58e-06
RANBP2	-1.76453	5.6736	60.4294	4.16e-07	2.58e-06
FARP1	-2.84058	5.88406	62.1559	4.21e-07	2.61e-06
TMEM259	-1.71804	6.15375	60.2638	4.24e-07	2.63e-06
SLC48A1	1.71812	6.65615	60.2415	4.25e-07	2.63e-06
TFAP2A	-4.38892	4.56732	61.0318	4.26e-07	2.64e-06
C2orf42	1.81697	4.62929	60.166	4.29e-07	2.65e-06
STRN3	-2.90887	4.42447	60.1412	4.3e-07	2.66e-06
MTERF3	2.20783	5.69591	60.1396	4.3e-07	2.66e-06
NDUFA8	2.07962	7.56772	60.1138	4.31e-07	2.66e-06
RNF149	-3.7893	4.89303	61.9814	4.32e-07	2.66e-06
PIPOX	4.53647	8.20857	78.8181	4.32e-07	2.66e-06
AGPAT1	-1.96618	5.32226	60.0935	4.32e-07	2.67e-06
GRK6	2.10059	4.49756	60.0464	4.35e-07	2.68e-06
CCDC14	-4.35316	3.95822	60.043	4.35e-07	2.68e-06
SDHB	2.04468	8.53247	60.0335	4.35e-07	2.68e-06
MT.ND2	-1.96352	13.19	60.0128	4.36e-07	2.68e-06
HSF1	-2.60145	5.10264	59.9821	4.38e-07	2.69e-06
SETX	-1.6384	5.16009	59.9801	4.38e-07	2.69e-06
GADD45B	-7.74938	6.3194	87.5064	4.38e-07	2.69e-06
PLEKHJ1	-2.22321	5.50273	59.9542	4.39e-07	2.7e-06
SC5D	-2.1722	6.13863	59.9355	4.4e-07	2.7e-06
BDNF	4.22726	2.30452	59.9293	4.41e-07	2.7e-06
RNF186	-3.84783	6.42322	70.595	4.41e-07	2.7e-06
ENPP3	1.81693	5.79351	59.8887	4.43e-07	2.71e-06
PLN	-6.36237	5.12413	73.4938	4.44e-07	2.72e-06
SPRY4	-2.94623	4.46271	59.8137	4.47e-07	2.73e-06
SERF2	-1.5092	8.68616	59.7391	4.5e-07	2.75e-06
TBCEL	1.87385	4.97657	59.7385	4.51e-07	2.75e-06
PTGES	2.54738	3.72157	59.7288	4.51e-07	2.75e-06
DDO	2.38931	4.88415	59.6738	4.54e-07	2.77e-06
GTF2B	1.85743	5.72312	59.657	4.55e-07	2.77e-06
RSPH9	4.18699	2.32974	59.65	4.55e-07	2.77e-06
PRX	-5.22876	3.47223	59.6492	4.55e-07	2.77e-06
DHFR	2.52481	6.14704	59.9183	4.56e-07	2.78e-06
ABHD17B	2.78108	5.9488	62.9902	4.56e-07	2.78e-06
FOLR1	1.74752	7.67345	59.6196	4.57e-07	2.78e-06
PRDX5	2.1903	9.52403	59.5446	4.61e-07	2.8e-06
FBLN7	3.21082	3.29546	59.5306	4.61e-07	2.8e-06
HELZ	-2.4343	4.8033	59.5111	4.63e-07	2.81e-06
UQCRQ	1.98381	9.81879	59.4967	4.63e-07	2.81e-06
HMGCL	1.81972	7.02987	59.4715	4.65e-07	2.82e-06
BTBD1	1.76148	5.80792	59.4619	4.65e-07	2.82e-06
SLC2A5	2.01157	6.39605	59.4566	4.65e-07	2.82e-06
PCDH9	-5.38202	3.608	59.4247	4.67e-07	2.83e-06
MOSMO	1.68778	5.1534	59.4127	4.68e-07	2.83e-06
NCOR1	-2.02519	6.63391	59.3883	4.69e-07	2.84e-06
TERF2IP	-2.38153	6.0895	59.3757	4.7e-07	2.84e-06
PAXIP1	1.97882	4.60222	59.3407	4.72e-07	2.85e-06
ZNF445	1.75057	5.49025	59.3382	4.72e-07	2.85e-06
SUCLA2	2.41124	7.7032	59.2678	4.76e-07	2.87e-06
SPEF2	-3.9458	4.21153	59.2485	4.77e-07	2.88e-06
OCLN	-1.83092	5.3839	59.2205	4.78e-07	2.88e-06
C13orf42	6.14443	1.24878	59.2191	4.79e-07	2.88e-06
PRKCA	-2.8554	5.40305	60.0079	4.79e-07	2.88e-06
MAP7D3	-5.31194	3.53632	59.1982	4.8e-07	2.89e-06
HEBP1	2.38439	7.30524	59.1663	4.81e-07	2.9e-06
DHTKD1	-1.81771	5.27298	59.1404	4.83e-07	2.9e-06
CEBPB	-4.50351	6.20949	74.4263	4.85e-07	2.91e-06
TCEA3	1.66571	6.61163	59.0799	4.86e-07	2.92e-06
LYZ	-5.69443	3.8458	59.0407	4.89e-07	2.93e-06
RFFL	2.07006	5.64231	58.9736	4.92e-07	2.95e-06
SLC2A4	2.11416	4.41699	58.9136	4.96e-07	2.97e-06
SMIM3	-3.23401	4.82292	58.9039	4.96e-07	2.97e-06
RABL3	-3.03883	4.3342	58.8976	4.97e-07	2.97e-06
ZNF605	-5.45904	3.64556	58.8691	4.99e-07	2.98e-06
CCSER2	2.8181	6.92769	60.1309	4.99e-07	2.98e-06
SYNJ2	-5.24514	3.47918	58.7961	5.03e-07	3.01e-06
SPSB3	-2.12062	4.98641	58.774	5.04e-07	3.01e-06
ALDOA	-4.63481	3.7363	58.7723	5.04e-07	3.01e-06
N4BP2L2	-2.43127	6.17826	58.6918	5.09e-07	3.04e-06
THRAP3	-2.16386	5.7625	58.6756	5.1e-07	3.04e-06
TES	-2.97911	5.06825	58.727	5.1e-07	3.04e-06
SDF2L1	-3.22242	4.69016	58.6662	5.11e-07	3.04e-06
FRZB	-2.60822	6.10035	59.1306	5.16e-07	3.07e-06
RSL24D1	-1.97883	5.14973	58.5535	5.17e-07	3.08e-06
SCNN1A	-1.9935	7.17719	58.5265	5.19e-07	3.09e-06
ARHGEF2	1.64031	5.02017	58.505	5.2e-07	3.09e-06
TMEM106C	-2.38699	5.53405	58.502	5.2e-07	3.09e-06
UBTD2	-8.77572	3.94729	86.0959	5.22e-07	3.1e-06
DCN	-2.37657	8.19752	58.4354	5.25e-07	3.11e-06
SPNS3	2.66139	3.92414	58.4178	5.26e-07	3.12e-06
ATF1	1.75001	5.57172	58.4097	5.26e-07	3.12e-06
CMYA5	-4.97863	4.02236	58.3625	5.29e-07	3.13e-06
GPRIN3	-4.32928	4.73342	60.9621	5.3e-07	3.14e-06
TMEM106B	2.59052	8.17865	58.3371	5.31e-07	3.14e-06
NDUFB4	2.15966	9.59197	58.3265	5.31e-07	3.14e-06
ADD1	-1.60495	6.3026	58.294	5.33e-07	3.15e-06
SLC14A1	-3.67	3.994	58.2937	5.33e-07	3.15e-06
CYB5R4	1.60771	4.98939	58.224	5.38e-07	3.18e-06
AVPR1A	-2.05085	4.98744	58.1903	5.4e-07	3.19e-06
NECTIN2	-2.75465	5.60138	59.2919	5.42e-07	3.19e-06
GIN1	1.95088	4.2115	58.1547	5.42e-07	3.2e-06
AP006333.1	6.0691	1.6993	58.1446	5.43e-07	3.2e-06
KBTBD4	1.77179	5.34712	58.1134	5.45e-07	3.21e-06
USP53	-1.95404	5.35091	58.1109	5.45e-07	3.21e-06
PIK3CB	-2.08185	5.4862	58.0346	5.5e-07	3.24e-06
HSPA9	2.09836	8.87753	58.0295	5.5e-07	3.24e-06
KRT10	-1.97167	5.54419	57.9969	5.52e-07	3.25e-06
MT.CO1	-1.88149	14.568	58.0332	5.53e-07	3.25e-06
DNAJC3	2.53727	7.47676	57.9467	5.56e-07	3.26e-06
PXMP2	2.00048	6.47504	57.9404	5.56e-07	3.26e-06
HJURP	5.51206	2.51693	57.934	5.57e-07	3.26e-06
DCUN1D5	2.28612	6.0598	57.8165	5.64e-07	3.31e-06
CHMP6	2.24701	5.95738	57.8145	5.65e-07	3.31e-06
BOD1	1.75682	6.32842	57.8132	5.65e-07	3.31e-06
TBC1D5	-2.02592	4.70691	57.758	5.68e-07	3.33e-06
ITPKB	-2.53322	5.015	57.7336	5.7e-07	3.33e-06
ARL16	-2.93791	4.23418	57.6586	5.75e-07	3.36e-06
FAM110B	-4.18028	3.81045	57.6271	5.77e-07	3.37e-06
NMRAL1	-3.39784	4.1834	57.5408	5.83e-07	3.41e-06
SKIV2L	1.67072	5.15622	57.5278	5.84e-07	3.41e-06
LRRC75B	-3.47429	4.0519	57.5021	5.86e-07	3.42e-06
TYK2	-3.03244	4.72488	57.4807	5.87e-07	3.42e-06
CFL2	1.99801	6.45592	57.4801	5.88e-07	3.42e-06
TPPP3	-4.51929	5.07557	64.8421	5.88e-07	3.42e-06
KLF11	-2.36025	4.60394	57.4764	5.88e-07	3.42e-06
PPIH	-5.23239	3.47785	57.4555	5.89e-07	3.43e-06
NADK	2.51813	6.83829	57.4514	5.9e-07	3.43e-06
NKTR	-1.94341	5.96183	57.4267	5.91e-07	3.43e-06
CD44	-3.60151	4.76555	58.1499	5.91e-07	3.43e-06
NDEL1	2.83856	6.51304	59.7649	5.93e-07	3.44e-06
PPP1R14A	-3.82038	4.85325	59.0934	6e-07	3.48e-06
EMX2	-2.83623	5.43594	58.6391	6.03e-07	3.49e-06
RPP40	3.73266	3.02373	57.2457	6.04e-07	3.5e-06
CHCHD2	1.88454	10.1171	57.1973	6.08e-07	3.52e-06
IFITM10	-5.43837	3.63248	57.1567	6.11e-07	3.53e-06
TFCP2L1	-2.20722	7.38868	57.1157	6.14e-07	3.55e-06
CGRRF1	1.5013	5.63986	57.1041	6.15e-07	3.55e-06
SHTN1	-2.72067	4.39498	57.0693	6.17e-07	3.57e-06
DNAJC12	5.32867	8.35485	82.3663	6.17e-07	3.57e-06
AGTPBP1	1.84341	4.50333	57.0292	6.2e-07	3.58e-06
C15orf61	2.48379	7.26853	57.0289	6.2e-07	3.58e-06
EFCAB14	-2.1855	6.51857	56.9868	6.23e-07	3.59e-06
GPC3	-3.18333	5.38729	60.8435	6.24e-07	3.59e-06
PARD6B	-1.76891	5.73146	56.9603	6.25e-07	3.6e-06
DENND4B	-2.92018	4.528	56.8979	6.3e-07	3.63e-06
TTC37	-2.14473	5.40076	56.8761	6.32e-07	3.63e-06
TRPM3	-3.79516	4.92653	59.7269	6.32e-07	3.64e-06
MAPK14	1.8773	6.13743	56.8119	6.37e-07	3.66e-06
COX7C	1.55397	10.8349	56.783	6.39e-07	3.67e-06
CDC42EP4	-2.44913	4.88947	56.7826	6.39e-07	3.67e-06
DPH7	-4.49187	3.62323	56.7537	6.41e-07	3.68e-06
MAMDC4	-5.34903	3.5764	56.6951	6.46e-07	3.7e-06
ABAT	2.01345	8.23158	56.6899	6.46e-07	3.7e-06
ULK3	-2.67683	4.68535	56.6659	6.48e-07	3.71e-06
HINT1	1.5376	9.45479	56.6427	6.5e-07	3.72e-06
BOLA1	1.94724	4.87779	56.6072	6.52e-07	3.73e-06
SNX31	8.32601	2.53368	71.6649	6.54e-07	3.74e-06
ENTPD4	3.9099	7.4486	68.4501	6.59e-07	3.77e-06
NOP10	1.75714	7.76329	56.499	6.61e-07	3.78e-06
DLEU7	8.79079	5.46291	100.882	6.64e-07	3.79e-06
MRPS18B	-2.03525	5.10903	56.4533	6.65e-07	3.79e-06
LSM6	1.43909	5.51812	56.4325	6.66e-07	3.8e-06
VSIR	-2.78211	4.34358	56.4272	6.67e-07	3.8e-06
TCEANC2	2.33785	3.95571	56.4167	6.68e-07	3.81e-06
CPLX2	7.36288	1.45697	68.3882	6.68e-07	3.81e-06
GPX4	1.78353	9.30176	56.3757	6.71e-07	3.82e-06
CTNND1	-2.55575	6.52273	56.8836	6.72e-07	3.82e-06
PPP1R2	1.66565	6.38959	56.3591	6.72e-07	3.82e-06
ZFYVE1	1.56031	4.78795	56.3488	6.73e-07	3.83e-06
ZC3H18	1.80057	5.3262	56.3478	6.73e-07	3.83e-06
PGF	-5.06726	3.34111	56.3285	6.75e-07	3.83e-06
PACRG	-4.69947	3.77835	56.2995	6.77e-07	3.84e-06
MYO1D	-1.86954	5.22863	56.2743	6.79e-07	3.85e-06
XDH	6.46471	2.19592	56.2364	6.82e-07	3.87e-06
UBL3	-2.1894	6.15677	56.1917	6.86e-07	3.89e-06
ALS2CL	-3.18598	5.3467	59.8313	6.87e-07	3.89e-06
KCTD10	-1.89297	5.02783	56.1755	6.87e-07	3.89e-06
ADPRM	2.11422	3.97236	56.1589	6.89e-07	3.9e-06
STAT2	-3.40253	5.43182	61.9485	6.89e-07	3.9e-06
ARHGAP28	-3.56166	4.11801	56.1047	6.93e-07	3.92e-06
RPL19	-1.56579	8.65776	56.0862	6.95e-07	3.93e-06
ZC3H6	-3.24258	4.33407	56.0745	6.96e-07	3.93e-06
SOST	-6.19216	5.44864	74.6114	6.99e-07	3.94e-06
CYP2D6	3.98872	3.64732	57.2663	7e-07	3.95e-06
ZBTB10	-1.78405	5.00873	56.0155	7.01e-07	3.95e-06
CCDC186	-2.32766	5.03035	55.9992	7.02e-07	3.96e-06
COPS7A	1.89016	6.66331	55.9893	7.03e-07	3.96e-06
IL1R1	-2.55374	4.95634	55.9704	7.05e-07	3.97e-06
MMS19	-2.08991	5.17781	55.9702	7.05e-07	3.97e-06
NOP58	-1.77149	5.01203	55.9483	7.07e-07	3.97e-06
KIFC2	-3.51952	4.55129	55.9198	7.09e-07	3.99e-06
B4GALNT3	-4.04178	4.02721	55.9068	7.1e-07	3.99e-06
CD52	2.88532	3.92917	55.8977	7.11e-07	3.99e-06
OGFOD2	1.88919	4.90371	55.8977	7.11e-07	3.99e-06
MT.ND6	1.89532	6.8277	55.8927	7.12e-07	3.99e-06
ATP6V0D1	-1.61856	6.35559	55.8443	7.16e-07	4.01e-06
TRIM28	-1.94003	5.55796	55.8423	7.16e-07	4.01e-06
CENPL	3.71013	2.7377	55.8371	7.16e-07	4.01e-06
CD151	-1.60638	6.54465	55.8346	7.17e-07	4.01e-06
ITGB5	-2.4259	6.5815	55.818	7.18e-07	4.02e-06
TGM2	1.68643	7.03411	55.8137	7.18e-07	4.02e-06
RMI1	2.27979	3.95018	55.8045	7.19e-07	4.02e-06
CPNE2	-2.39927	4.40607	55.6737	7.31e-07	4.08e-06
ARRDC2	-4.21193	5.24857	64.195	7.36e-07	4.11e-06
CAMK2G	-2.02732	4.66051	55.5668	7.4e-07	4.13e-06
FAM122B	-3.23143	4.48198	55.543	7.43e-07	4.14e-06
YWHAH	-2.33852	5.65891	55.5361	7.43e-07	4.14e-06
EFHC1	-5.06511	3.33962	55.3991	7.56e-07	4.21e-06
OTUD1	-2.77025	5.06627	55.387	7.57e-07	4.22e-06
COL1A1	2.36078	6.26115	55.3812	7.58e-07	4.22e-06
THBS1	-5.12781	7.10014	77.9411	7.64e-07	4.25e-06
EHBP1L1	-2.53037	4.4218	55.3153	7.64e-07	4.25e-06
MACF1	-1.90939	6.68789	55.2915	7.66e-07	4.26e-06
NDUFAF2	2.17781	5.92602	55.2564	7.69e-07	4.27e-06
ASXL1	-2.58122	5.21843	55.219	7.73e-07	4.29e-06
OTUD6B	2.74953	6.23389	57.5682	7.75e-07	4.3e-06
TPRKB	1.83519	6.12164	55.1763	7.77e-07	4.31e-06
USP5	1.59887	5.31705	55.1712	7.77e-07	4.31e-06
TMEM223	1.82828	5.24084	55.171	7.77e-07	4.31e-06
OSGEPL1	2.43641	4.46814	55.1607	7.78e-07	4.31e-06
PPP1R12B	-3.68276	5.05479	59.4604	7.79e-07	4.31e-06
PLEKHA5	-2.2886	5.6354	55.1547	7.79e-07	4.31e-06
STRBP	2.13725	5.81469	55.1178	7.82e-07	4.33e-06
SPAG5	-4.20086	4.1514	55.083	7.86e-07	4.34e-06
MRGPRF	-3.63997	4.17523	55.0676	7.87e-07	4.35e-06
HLF	1.83313	6.03446	55.0575	7.88e-07	4.35e-06
SLC22A3	-8.41919	3.65383	79.866	7.91e-07	4.37e-06
ENPP2	3.28674	7.96531	61.0302	7.92e-07	4.37e-06
REC114	7.61558	1.74292	66.4986	7.93e-07	4.37e-06
KIAA1522	-1.60551	5.77171	54.9916	7.95e-07	4.38e-06
NEDD4L	-2.07087	6.49682	54.9781	7.96e-07	4.38e-06
TMEM176B	2.37586	8.86758	54.9781	7.96e-07	4.38e-06
P4HTM	-4.20486	4.45637	55.4609	7.97e-07	4.39e-06
MED7	1.70517	5.43558	54.9333	8.01e-07	4.4e-06
EPB41L1	-2.23649	5.35731	54.9247	8.01e-07	4.4e-06
GUK1	-1.88395	6.48243	54.9007	8.04e-07	4.41e-06
FGA	3.74288	2.83417	54.861	8.08e-07	4.43e-06
TACSTD2	-2.86406	6.60598	58.3533	8.08e-07	4.43e-06
KXD1	1.70244	6.18749	54.8473	8.09e-07	4.44e-06
FAM166A	4.95387	1.61344	54.7628	8.18e-07	4.48e-06
CHUK	3.05814	7.05236	59.2079	8.19e-07	4.49e-06
LEPROT	-3.00006	6.42848	59.1874	8.21e-07	4.49e-06
NPHS2	-1.85735	7.45099	54.7281	8.21e-07	4.49e-06
STYXL1	-8.34994	3.60129	79.3051	8.23e-07	4.5e-06
PUS10	2.38333	3.94668	54.6978	8.24e-07	4.51e-06
CDK5	2.17628	4.57308	54.6544	8.29e-07	4.53e-06
GAMT	-2.4475	5.89755	54.9314	8.29e-07	4.53e-06
CHCHD10	1.69281	9.90591	54.6302	8.31e-07	4.54e-06
ANKIB1	2.53787	7.50244	54.6345	8.32e-07	4.54e-06
AFAP1L2	-3.26552	5.07111	56.7143	8.32e-07	4.54e-06
ACVR1B	-2.3241	5.48109	54.5775	8.37e-07	4.56e-06
CWC25	-2.08029	4.50056	54.521	8.43e-07	4.59e-06
TMEM248	-2.54587	5.86498	55.179	8.47e-07	4.61e-06
CTBP2	-2.4906	5.28688	54.4789	8.47e-07	4.61e-06
TP53BP2	2.43169	6.85919	54.4745	8.47e-07	4.61e-06
SIRT2	1.57083	6.17791	54.4691	8.48e-07	4.61e-06
COPS6	1.62549	6.51615	54.4665	8.48e-07	4.61e-06
FAM149B1	1.71493	5.01903	54.4482	8.5e-07	4.62e-06
TEX2	1.89164	5.56127	54.4348	8.52e-07	4.62e-06
SP140	3.57607	2.63758	54.4318	8.52e-07	4.62e-06
APOM	1.94571	7.21019	54.4148	8.54e-07	4.63e-06
MAP6	-4.34964	3.9628	54.3852	8.57e-07	4.64e-06
OFD1	-3.10415	4.68407	54.3485	8.61e-07	4.66e-06
[truncated: 8,831 more rows]
