# Supplementary material for: Spatially Resolved Transcriptomes of Mammalian Kidneys Illustrate the Molecular Complexity and Interactions of Functional Nephron Segments
Source: Front Med (Lausanne). 2022 Jul 7;9:873923. doi: 10.3389/fmed.2022.873923 (PMC9300864; doi:10.3389/fmed.2022.873923)
Supplement: Supplementary file 1 [file Data_Sheet_1.zip › Supplementary Table 9.XLSX]

## Sheet: Supplemental_Table_9_GO_Biologi
	GO.ID	Term	Annotated	Significant	Expected	Rank in p.value_classic	p.value_elim	p.value_classic	padj_BY_elim	genes
97	GO:2000026	regulation of multicellular organismal development	785	394	301.53	27	0.00296	1.9e-12	1	ABL1,ACACB,ACIN1,ACVR1B,ACVR2B,ADAMTS1,ADAMTS9,ADD1,ADGRL2,ADGRV1,ADM,ADM2,AGO4,AGRN,AHI1,AJAP1,AKAP6,AKT1,AKT3,AMIGO2,ANGPTL3,ANKH,ANKRD54,ANO6,ANXA1,AP3D1,APLNR,APOLD1,AQP1,AQP3,ARHGAP4,ARHGDIA,ATF4,ATOH8,ATP2B4,ATP6AP1,ATRAID,B2M,BAD,BAG6,BIN1,BMP2,BMPR2,C3AR1,C5,CCBE1,CD109,CD34,CD4,CD40,CD46,CD74,CD83,CDH3,CEBPB,CEMIP2,CHD7,CHI3L1,CLASP1,CLASP2,CLDN5,CLSTN1,CLSTN2,CLSTN3,COL4A2,CRB2,CREBBP,C…
21	GO:0031032	actomyosin structure organization	140	90	53.78	46	0.00032	4e-10	0.744231	ABL1,ACTG1,AKAP13,ALMS1,ARAP1,ARHGAP28,ARHGEF10L,ASAP3,CARMIL1,CCDC88A,CDC42BPA,CDC42BPB,CFLAR,CGNL1,CIT,CLASP1,CLASP2,CNN1,CNN2,CNN3,CORO2B,CSRP1,DLC1,EDN1,ELN,EPB41L1,EPB41L2,EPB41L4A,EVL,F11R,FAM171A1,FERMT2,FRMD3,ITGB1BP1,ITGB5,KCTD13,KRT19,KRT8,LDB3,LIMCH1,LMOD1,MEF2A,MKKS,MYH10,MYH11,MYH14,MYH9,NRP1,OBSCN,OBSL1,PDGFRB,PDLIM1,PFN1,PFN2,PGM5,PHACTR1,PIK3R1,PPM1F,PRKAR1A,PTGER4,PXN,RAC1,RACGAP…
28	GO:0006936	muscle contraction	178	109	68.37	48	0.00043	4.4e-10	0.783477	ACTA2,ADORA1,ADRA2C,AKAP9,ALDOA,ANK2,ANXA6,ARG2,ASPH,ATP1A2,ATP2B4,BBS2,BDKRB2,BIN1,CACNA1C,CACNA1H,CALD1,CALM1,CALM2,CNN1,CRYAB,CTTN,CXCR4,DAPK3,DMPK,DOCK4,DOCK5,DSC2,DSG2,DSP,DYSF,EDN1,EDNRA,EDNRB,EHD3,EMD,ENO1,FLNA,FXYD1,GAMT,GJA1,GJA5,GPD1L,GRK2,GSN,HRC,HSPB6,ITGA2,ITGB5,KCNE3,KCNE4,KCNMA1,KCNQ1,KIT,LMOD1,MAP2K3,MKKS,MYH11,MYH14,MYL12A,MYL12B,MYL3,MYL6,MYL6B,MYL9,MYLK,MYOM2,MYOM3,NEDD4L,ORMDL…
51	GO:0022603	regulation of anatomical structure morphogenesis	650	323	249.68	51	0.00106	9.8e-10	1	ABI2,ABL1,ACTN4,ADAMTS1,ADAMTS9,ADM,ADM2,AGO4,AHI1,AJAP1,AKT3,ALDOA,ANGPTL3,ANKRD6,ANXA1,AP2B1,APLNR,AQP1,ARAP1,ARHGAP18,ARHGAP35,ARHGAP4,ARHGDIA,ARHGEF7,ATP10A,ATP2B4,BMP2,BMPR2,BRWD1,C3AR1,C5,CAMSAP1,CAPZB,CARMIL1,CCBE1,CCL2,CD34,CD40,CD44,CDC42EP1,CDC42EP3,CDC42EP4,CDC42SE2,CDH2,CELSR1,CEMIP2,CHI3L1,CLASP1,CLASP2,CLDN3,CLDN4,CLDN5,COL4A2,CORO1B,CPNE5,CRB2,CRK,CST3,CTSH,CXCR4,CYFIP1,DAAM1,DAB2I…
4	GO:0001525	angiogenesis	347	188	133.29	52	6e-05	1e-09	0.625361	ABL1,ACTG1,ADAMTS1,ADAMTS9,ADGRG1,ADM,ADM2,AKT1,AKT3,AMOTL1,ANG,ANGPTL1,ANGPTL3,ANPEP,ANXA1,ANXA2,APLNR,APOD,APOLD1,AQP1,ATP2B4,B4GALT1,C3AR1,C5,CALD1,CCBE1,CCL2,CD34,CD40,CEMIP2,CHI3L1,CLDN5,COL18A1,COL4A2,CSPG4,CTSH,CXCR4,DAB2IP,DCN,DDAH1,DLL1,EDN1,EDNRA,EFNA1,EFNB2,EGFL7,EMILIN1,EMP2,ENG,ENPEP,EPAS1,EPHA2,EPHB4,ERBB2,ETS1,F3,FBXW7,FGF2,FGFR2,FLNA,FLT1,FLT4,FOXC1,FOXJ2,GADD45A,GATA2,GJA5,GPNMB,…
12	GO:0098609	cell-cell adhesion	455	236	174.77	54	0.00016	1.7e-09	0.682212	ABL1,ACTB,ACTG1,ADGRV1,AFDN,AIF1,AKNA,AKT1,AMIGO2,ANXA1,ANXA2,ANXA9,AP3D1,ARG2,ATP1B2,ATP2C1,BAD,BCL2,BMP2,BTN2A2,C1QTNF1,CADM1,CBLB,CCL2,CCL21,CD276,CD34,CD4,CD44,CD46,CD55,CD74,CD81,CD83,CD9,CD93,CDC42EP1,CDH1,CDH16,CDH2,CDH3,CDH6,CEBPB,CELSR1,CERCAM,CLDN11,CLDN16,CLDN23,CLDN3,CLDN4,CLDN5,CLDN7,CLDN8,CLIC1,CLSTN1,CLSTN2,CLSTN3,CNN3,CRB2,CSRP1,CTNNA1,CTNND1,CYFIP2,DPP4,DSC2,DSG2,DSP,EFNA5,EFNB1,…
16	GO:0045597	positive regulation of cell differentiation	505	254	193.98	72	0.00024	1.7e-08	0.716322	ABL1,ACIN1,ACVR1B,ACVR2B,ADD1,ADM,ADRA2C,AHI1,AKAP6,AKIRIN1,AKT1,ANKRD54,ANXA1,AP3D1,ARHGDIA,ARHGEF7,ATOH8,ATP6AP1,ATRAID,BAD,BCL2,BIN1,BMP2,BMPR2,BNIP2,CARM1,CARMIL1,CCDC3,CCDC71L,CD34,CD4,CD46,CD74,CD83,CDH2,CEBPB,CLDN5,CLIC1,CMKLR1,CPNE1,CRB2,CRK,CSNK1D,CTNNA1,CTNNBIP1,CXCR4,CYB5D2,CYFIP1,CYP27B1,DBN1,DBNL,DICER1,DNM2,DOCK5,EDN1,EEF2K,EFEMP2,EFNB2,ENG,ETS1,ETV5,F11R,FAM210B,FAXDC2,FBXO31,FERMT…
25	GO:0051240	positive regulation of multicellular organismal process	796	378	305.76	78	0.00037	3.4e-08	0.757255	ABL1,ACACB,ACIN1,ACVR1B,ACVR2B,ADGRL2,ADGRV1,ADM,ADM2,ADRA2C,AFAP1L2,AGPAT1,AGRN,AIF1,AKAP6,AKT1,AKT3,ALMS1,AMIGO2,ANGPTL3,ANO6,ANXA1,ANXA2,AP3D1,APLNR,APOE,APPL1,AQP1,ARHGDIA,ATF4,ATP1A2,ATP6AP1,ATP6AP2,ATRAID,AVPR1A,B2M,BAD,BBS2,BCL2,BCL3,BIN1,BMP2,BMPR2,C1QTNF1,C3AR1,C5,CADM1,CASR,CBLB,CCBE1,CD14,CD276,CD34,CD4,CD40,CD46,CD74,CD81,CD83,CEBPB,CHD7,CHI3L1,CLNK,CLSTN1,CLSTN2,CLSTN3,CMKLR1,CRB2,CR…
20	GO:0032956	regulation of actin cytoskeleton organization	261	143	100.26	79	0.00028	4.1e-08	0.716322	ABI2,ABL1,ACTG1,ADD1,ADD3,AKAP13,ALMS1,ARAP1,ARF1,ARF6,ARHGAP17,ARHGAP18,ARHGAP28,ARHGAP35,ARHGDIA,ARHGDIB,ARHGEF10L,ARPC1A,ARPC3,ARPC4,ASAP3,BIN1,BST1,BST2,CAPG,CAPZA1,CAPZA2,CAPZB,CARMIL1,CCDC88A,CCL21,CDC42EP1,CDC42EP3,CDC42EP4,CDK10,CELSR1,CGNL1,CLASP1,CLASP2,CORO1B,CORO2B,COTL1,CRK,CTTN,CYFIP1,CYFIP2,DAPK3,DBN1,DBNL,DLC1,DSTN,EDN1,EFNA5,ELN,ESAM,EVL,F11R,F2RL1,FAM107A,FCHSD2,FER,FERMT2,FES,F…
11	GO:0030198	extracellular matrix organization	248	136	95.26	89	0.00014	8.2e-08	0.651202	A2M,ABL1,ADAMTS1,ADAMTS16,ADAMTS9,ADAMTSL1,ADAMTSL2,ADAMTSL3,AGRN,ANTXR1,ATP7A,ATXN1L,B4GALT1,BCL3,BGN,BMP2,CAPN1,CAPN2,CAPNS1,CCDC80,CD44,CDH1,CFLAR,CLASP1,CLASP2,COL12A1,COL18A1,COL27A1,COL4A2,COL4A6,COL6A1,COL6A2,COL9A2,CRISPLD2,CRTAP,CSGALNACT1,CST3,DCN,DDR1,DPP4,ECM2,EFEMP2,ELF3,ELN,EMILIN1,ENG,ERO1A,ETS1,F11R,FBLN1,FBLN2,FGF2,FGFR4,FLOT1,FOXC1,GAS6,GFOD2,HSD17B12,HSPG2,HTRA1,ICAM2,ITGA11,IT…
49	GO:0001667	ameboidal-type cell migration	296	158	113.7	92	0.00099	8.3e-08	1	ABL1,ACVR1B,ADAMTS9,AKAP12,AKT1,AKT3,AMOTL1,ANXA1,ANXA6,APOE,APPL1,ARF6,ARHGAP4,ARHGDIB,ARHGEF7,ARID5B,ATOH8,ATP2B4,BMPR2,CAP1,CCBE1,CD40,CDH2,CLASP1,CLASP2,CORO1B,CRB2,CSNK2B,CTSH,DAB2IP,DCN,DOCK5,DPP4,EDN1,EDNRB,EFNA1,EFNB1,EFNB2,EMP2,EPHA2,EPHB4,ERBB4,ETS1,EVL,FBXW7,FER,FGF2,FGF7,FLT4,FSTL1,GADD45A,GATA2,GATA3,GIPC1,GJA1,GLIPR2,GPC3,GPI,GRN,HDAC7,HIF1A,HRG,HSPB1,HYAL1,HYAL2,ID1,IQSEC1,ITGA2,IT…
77	GO:0042060	wound healing	338	177	129.83	93	0.00237	8.3e-08	1	A2M,ACTB,ACTG1,ADRA2C,AJAP1,AK3,ANO6,ANXA1,ANXA5,ANXA6,APOE,ARHGAP35,B4GALT1,C1QTNF1,CAPZA1,CAPZA2,CAPZB,CARMIL1,CASK,CD109,CD151,CD34,CD40,CD44,CD9,CDH3,CDKN1A,CFLAR,CLASP1,CLASP2,CLDN3,CLDN4,CLIC1,CORO1B,CRK,CSRP1,CXCR4,CYP4F2,DCBLD2,DCN,DDR1,DGKH,DGKZ,DOCK6,DSP,DYSF,EDN1,EHD2,EHD3,ENPP4,ERBB2,ERBB3,ETS1,F11R,F13A1,F2RL1,F3,F8,FBLN1,FERMT2,FGF2,FGFR2,FIBP,FLNA,FYN,FZD6,FZD7,GAS6,GATA2,GATA3,GGC…
72	GO:0048584	positive regulation of response to stimulus	1321	592	507.42	104	0.00193	2e-07	1	A2M,AAK1,ABL1,ACTB,ACTG1,ACTN4,ACVR1B,ACVR2B,ADGRG1,ADGRV1,ADORA1,ADRA2C,AFAP1L2,AGPAT1,AIF1,AKAP12,AKAP13,AKAP6,AKIRIN1,AKR1B1,AKT1,AKT3,ALPK1,ALS2,ANKRD6,ANO6,ANXA1,APAF1,APOE,APPL1,ARAP1,ARG2,ARHGAP8,ARL6IP5,ARPC1A,ARPC3,ARPC4,ASXL1,ATF3,ATF6,ATM,ATP2C1,ATP6AP1,ATP6AP2,ATP6V1C2,ATP7A,AUTS2,AZGP1,B2M,BAD,BAG6,BCAP31,BCL2,BCL2L1,BCLAF1,BIRC2,BMP2,BMPR2,BOK,BRCC3,BRD4,BST2,BTN2A2,BTN3A1,C1QA,C1QT…
3	GO:0045944	positive regulation of transcription by RNA polymerase II	754	355	289.63	111	3.9e-05	2.8e-07	0.625361	ABL1,ABLIM3,ACVR1B,AGRN,AHI1,AKAP8L,AKIRIN1,AKNA,AKT1,AP3D1,APBB1,APEX1,ARID4A,ARMCX3,ASH1L,ASXL1,ATF3,ATF4,ATF5,ATF6,ATM,ATMIN,ATOH8,ATRX,AUTS2,BARX2,BCL3,BCL9,BCLAF1,BCLAF3,BMP2,BMPR2,BPTF,BRD4,CAMTA2,CARF,CCNC,CCPG1,CD40,CD81,CDC5L,CDK12,CDK13,CDK5RAP3,CEBPB,CEBPD,CHD7,CHD8,CIITA,CITED4,CKAP2,CREB3L4,CREBBP,CRTC1,CRTC3,CSRNP1,CSRNP2,CTBP2,DAB2IP,DCAF6,DCN,DDIT3,DDX17,DLL1,DMRT2,DOT1L,DVL3,E2F3…
96	GO:0043086	negative regulation of catalytic activity	501	245	192.44	116	0.00296	6.2e-07	1	A2M,ABL1,ACACB,ADAR,ADARB1,ADGRV1,AIDA,AKT1,ANGPTL3,ANXA1,ANXA2,ANXA4,ANXA5,ANXA9,AOC3,APLP2,APOE,AQP1,ARL2,ATP2B4,BAG5,BEX3,BIN1,BOD1L1,BST2,C5,CAAP1,CABIN1,CAMK2N1,CBLB,CCAR2,CCDC8,CD109,CD2BP2,CD44,CDK5RAP3,CDKN1A,CDKN1B,CDKN1C,CHP1,CIT,CNN3,CRB2,CRIM1,CRY2,CRYAB,CSRNP2,CST3,CYP27B1,DAB2IP,DFFA,DNAJB6,DUSP1,DUSP6,DUSP7,DUSP8,DUSP9,DYNLL1,EDNRB,ELL,ENSA,F11R,FABP1,FARP1,FBXO7,FNIP2,GADD45A,GAPD…
70	GO:0044087	regulation of cellular component biogenesis	706	332	271.19	120	0.00174	8.2e-07	1	ABI2,ABL1,ACTG1,ADAMTS16,ADD1,ADD3,ADGRL2,AGRN,AIDA,AKAP9,AKIRIN1,ALMS1,AMIGO2,ANTXR1,APOD,APOE,ARAP1,ARF1,ARF6,ARHGAP18,ARHGAP28,ARHGAP35,ARHGEF10L,ARL2,ARPC1A,ARPC3,ARPC4,ASAP3,ATM,ATMIN,ATP7A,ATP8B1,ATXN2,AUTS2,BAG5,BBS10,BBS4,BIN1,BIN3,BIRC2,CAMSAP1,CAMSAP2,CAPG,CAPZA1,CAPZA2,CAPZB,CARMIL1,CCDC88A,CCL21,CDC42EP1,CDC42EP3,CDC42EP4,CDK10,CDK5RAP2,CEP135,CGNL1,CHMP1B,CHMP4C,CKAP5,CLASP1,CLASP2,C…
2	GO:0030335	positive regulation of cell migration	366	185	140.59	127	3.5e-05	1e-06	0.625361	ABL1,ACTG1,ACTN4,ACVR1B,ADAMTS1,AIF1,AKAP12,AKIRIN1,AKT1,AKT3,ANGPTL3,ANO6,ANXA1,ARF6,ARHGEF7,ATM,ATOH8,ATP7A,ATP8A1,BCL2,BMP2,BMPR2,C3AR1,CAMK1D,CARMIL1,CCAR1,CCBE1,CCL21,CD151,CD40,CD74,CLASP1,CLASP2,CLDN3,CLDN4,CMKLR1,CPNE3,CRK,CTSH,CXCL14,CXCR4,DAB2IP,DAPK3,DOCK4,DOCK5,EDN1,ELP6,ETS1,F2RL1,F3,FAM107A,FAM110C,FAM83H,FAM89B,FBXO31,FER,FERMT2,FGF2,FGF7,FGF9,FLNA,FLT1,FLT4,GAS6,GATA2,GATA3,GLIPR2…
6	GO:0000398	mRNA splicing, via spliceosome	305	157	117.16	137	7.5e-05	1.7e-06	0.625361	ALYREF,BUD13,C9orf78,CACTIN,CASC3,CCAR1,CD2BP2,CDC5L,CDK13,CIRBP,CLNS1A,CPSF4,CPSF7,CSTF1,CTNNBL1,CWC22,CWC25,CWF19L1,CWF19L2,DAZAP1,DDX1,DDX17,DDX23,DDX42,DHX38,DHX8,DNAJC8,DYRK1A,FRG1,FUS,GCFC2,GEMIN4,GTF2F1,HNRNPA1,HNRNPD,HNRNPH1,HNRNPH2,HNRNPH3,HNRNPL,HNRNPU,HNRNPUL1,HTATSF1,JMJD6,KDM1A,KHDC4,KHDRBS1,KHDRBS3,LARP7,LSM2,LSM3,LSM5,LSM7,LSM8,LUC7L,LUC7L3,MBNL1,MBNL3,METTL3,NCL,NOL3,NONO,NOVA1,NS…
60	GO:0048041	focal adhesion assembly	76	49	29.19	155	0.00142	3.5e-06	1	ABL1,ACTG1,ACTN1,APOD,ARHGEF7,BCL2,BCR,CLASP1,CLASP2,CORO2B,CTTN,DAPK3,DLC1,EFNA5,FAM107A,FERMT2,HRG,IQGAP1,ITGA2,ITGB1BP1,LIMCH1,MACF1,MAP4K4,MMP14,NRP1,PDPK1,PEAK1,PIP5K1A,PPM1F,PTK2,PTPRJ,RAC1,RCC2,RHOA,ROCK1,ROCK2,S100A10,SDC4,SLK,SMAD3,SORBS1,TEK,THBS1,THY1,TRIP6,TSC1,VCL,VEGFA,WHAMM
30	GO:0010810	regulation of cell-substrate adhesion	168	93	64.53	169	0.00047	5.3e-06	0.783477	ABL1,ACTG1,ACTN4,AJAP1,APOD,ARHGEF7,ARL2,BCL2,BST1,CARMIL1,CASK,CCDC80,CCL21,CLASP1,CLASP2,CORO2B,CRK,DAPK3,DDR1,DLC1,DNM2,DOCK5,ECM2,EDIL3,EFEMP2,EFNA5,EMILIN1,EMP2,FAM107A,FBLN1,FBLN2,FERMT2,FLNA,FZD4,FZD7,GSK3B,HRG,HSD17B12,IQGAP1,ITGA3,ITGA5,ITGB1BP1,JAG1,LIMCH1,LIMS2,MACF1,MAP4K4,MMP14,NDNF,NEDD9,NF1,NID1,NOTCH1,NRP1,PEAK1,PIK3CB,PIK3R1,PLEKHA2,PLG,POSTN,PPM1F,PREX1,PTK2,PTN,PTPRJ,PTPRO,RAC1…
76	GO:0030336	negative regulation of cell migration	182	99	69.91	181	0.00235	7.4e-06	1	ADAMTS9,ADARB1,ADGRG1,ADORA1,AFDN,AIF1,AKT1,APEX1,APOD,APOE,ARHGAP4,ARHGDIB,ATP1B2,ATP2B4,BCL2,BST2,C5,CCL2,CCL21,CD74,CDH1,CHRD,CLASP1,CLASP2,CLDN3,CLDN5,CORO1B,CSNK2B,DAB2IP,DCN,DLC1,DPP4,DUSP1,EMILIN1,ENG,ERBB4,EVL,FGF2,GADD45A,GJA1,GSTP1,HRG,HYAL2,IGFBP5,ITGB1BP1,JAG1,KLF4,LIMCH1,LRCH1,MAGI2,MECP2,MEF2C,MIIP,MITF,NBL1,NF1,NFE2L2,NOTCH1,PADI2,PATZ1,PBLD,PFN2,PPARG,PPARGC1A,PRKG1,PTGER4,PTN,PTP…
75	GO:0007169	transmembrane receptor protein tyrosine kinase signaling pathway	513	244	197.05	183	0.00226	9.2e-06	1	ABL1,ACTB,ACTG1,ADORA1,AFAP1L2,AHI1,AKT1,ANGPTL1,ANKS1A,AP2B1,APH1A,APOD,APPL1,ARAP1,ARHGEF28,ARHGEF7,ARID5B,ARPC1A,ARPC3,ARPC4,ATP6AP1,ATP6V0A1,ATP6V0B,ATP6V0D1,ATP6V0D2,ATP6V0E1,ATP6V0E2,ATP6V1B1,ATP6V1C2,BCR,BDKRB2,BMP2,CBLB,CCBE1,CCDC88A,CD4,CDC37,CDH3,CLNK,CNOT9,COL4A2,COL4A6,CPNE3,CRIM1,CRK,CSPG4,CSRNP1,CYFIP1,CYFIP2,DAB2IP,DCN,DDIT4,DDR1,DLL1,DNM1,EFEMP1,EFNA1,EFNA5,EFNB1,EFNB2,EIF4EBP2,EL…
40	GO:0051492	regulation of stress fiber assembly	72	46	27.66	188	0.00079	1e-05	1	ABL1,ACTG1,ALMS1,ARAP1,ARHGAP28,ARHGEF10L,ASAP3,CARMIL1,CCDC88A,CGNL1,CLASP1,CLASP2,CORO2B,DLC1,EVL,F11R,FERMT2,ITGB1BP1,LIMCH1,MKKS,NRP1,PFN1,PFN2,PIK3R1,PPM1F,PTGER4,PXN,RAC1,RAPGEF3,RGCC,RHOA,RHOC,ROCK1,ROCK2,S100A10,S1PR1,SDC4,SMAD3,SORBS3,STMN1,TACSTD2,TGFB3,TGFBR1,TJP1,TPM1,TSC1
32	GO:0003094	glomerular filtration	21	18	8.07	189	0.00049	1.1e-05	0.783477	ADGRF5,ADORA1,CD34,CORO2B,EMP2,F2RL1,GAS6,GJA1,GJA5,IGHA1,JCHAIN,MCAM,MYO1E,PTPRO,SULF1,SULF2,TBC1D8B,XPNPEP3
7	GO:0008284	positive regulation of cell population proliferation	504	239	193.6	198	9.4e-05	1.5e-05	0.625361	ABL1,ADAMTS1,ADGRG1,ADM,AIF1,AKR1B1,AKT1,AKT3,ALDH1A2,ANG,ANXA1,APLNR,AQP1,ATF3,ATP7A,ATXN1L,AVPR1A,B4GALT1,BAD,BCL2,BMP2,BMPR2,BST1,BST2,CAPN1,CAPNS1,CARM1,CASR,CCAR1,CCPG1,CD248,CD276,CD4,CD40,CD46,CD55,CD74,CD81,CDC25B,CDH3,CDK13,CDK2,CDKN1A,CFLAR,CHRD,CHTOP,CLDN5,CLDN7,CLEC11A,CNOT8,CRIP2,CTSH,DHPS,DLL1,DOT1L,DPP4,E2F3,EDN1,EDNRB,EFNB1,EFNB2,EGFL7,EGR1,EMP2,EPCAM,ERBB2,ERBB3,ERBB4,ETS1,ETV5,F…
92	GO:0007417	central nervous system development	592	276	227.4	199	0.00285	1.7e-05	1	ABL1,ACSL3,ACTB,ACVR1B,ADAM22,ADARB1,ADGRG1,ADGRL2,AHI1,AK4,AKNA,AKT1,AKT3,ALDH1A2,ALDH1A3,ALDH3A2,AMIGO2,ANKLE2,ANP32B,APAF1,APOD,AQP1,ARHGAP35,ATF5,ATIC,ATM,ATP1A2,ATP1B2,ATP2B4,ATP6AP2,ATP7A,ATRX,ATXN1L,AVPR1A,B2M,B4GALT2,BACE2,BAD,BAG6,BBS2,BBS4,BCL2,BIN1,BMP2,BMPR2,BOK,BPTF,BTBD3,BTG2,C1QA,C21orf91,CA10,CALM1,CALM2,CAPG,CCDC14,CDH1,CDH2,CDK5RAP2,CDK5RAP3,CELSR1,CEP290,CHD7,CHD8,CHRD,CKB,CLDN…
1	GO:0051897	positive regulation of protein kinase B signaling	104	61	39.95	204	2.1e-05	2.1e-05	0.625361	C1QTNF1,CCL21,CHI3L1,CPNE1,ENG,ERBB2,ERBB3,ERBB4,F3,FAM110C,FERMT2,FGF2,FGF7,FGF9,FGFR2,FGFR3,FGFR4,FYN,GAS6,GATA3,GDF15,GRB2,HCLS1,HGF,HIP1,HPSE,HSP90AA1,IGFBP5,IL18,INSR,IRS2,ITGB1,ITGB1BP1,KIT,KITLG,MAZ,PDGFA,PDGFRB,PIK3AP1,PIK3CB,PIK3CD,PIK3R1,PTK2,PTPN11,PTPRJ,RAC1,RAMP3,RHOG,RICTOR,RTN4,SEMA5A,SPRY2,STK3,TCF7L2,TEK,TGFA,TGFB1,TGFBR1,THBS1,TPBG,TSPYL5
44	GO:0010975	regulation of neuron projection development	284	143	109.09	206	0.00096	2.2e-05	1	ABI2,ACAP3,AKT1,APOE,ARF6,ARHGAP35,ARHGAP4,ARHGDIA,ATP1B2,B2M,BAG5,BMPR2,CAMK1D,CAMK2G,CAMSAP2,CARM1,CCDC88A,CDH2,CFLAR,CNTN1,CRK,CRTC1,CYFIP1,DAB2IP,DBN1,DBNL,DDX56,DGUOK,DIP2B,DYNLT1,EEF2K,EFNA1,EFNB2,ENC1,FBXO31,FBXO7,FES,FLNA,FYN,GAK,GATA3,GOLGA4,GRN,GSK3B,HDAC2,HECW1,HGF,ID1,INPP5J,IQGAP1,IST1,ITGA3,ITM2C,KALRN,KDM1A,KIF13B,KLF4,KREMEN1,LRIG2,LZTS1,MACF1,MAGI2,MAP1B,MAP2,MAP3K13,MAP6,MARK1,M…
33	GO:0008285	negative regulation of cell population proliferation	434	208	166.71	208	0.00054	2.3e-05	0.83726	ADAMTS1,ADARB1,ADGRG1,ADM,ADORA1,AIF1,AKIRIN1,ALDH1A2,ANG,APOD,APOE,ARG2,ATF5,ATM,ATOH8,ATRAID,AZGP1,B2M,B4GALT1,B4GALT7,BAP1,BCL2,BMP2,BMPR2,BTG2,BTG3,BTN2A2,CAMK2N1,CASK,CBLB,CCL2,CD109,CDK10,CDKN1A,CDKN1B,CDKN1C,CEBPB,CLDN3,CLMN,CNN1,COL18A1,COPS8,CSNK2B,CTBP2,CTNNA1,CTNNBIP1,CYP27B1,DAB2IP,DDAH1,DDR1,DICER1,DLC1,DLL1,DNAJB2,E2F3,EFEMP2,EIF2AK1,EIF2AK2,EMD,ERBB2,ERBB4,ETS1,FBLN1,FBXO2,FBXW7,FG…
66	GO:0007162	negative regulation of cell adhesion	186	99	71.45	210	0.00159	2.5e-05	1	ABL1,ACTN4,ADAM22,AJAP1,AKNA,AKT1,ANXA1,APOD,ARG2,ARHGDIA,ARHGDIB,BMP2,BTN2A2,C1QTNF1,CASK,CBLB,CCL21,CD74,CD9,CDH1,CEBPB,CLASP2,CLDN7,CORO2B,DLC1,DUSP1,EFNA5,EPCAM,ERBB2,ERBB3,FAM107A,FBLN1,FGL2,FZD4,FZD7,GPNMB,HAVCR2,HRG,IL4R,IRF1,ITGB1BP1,JAG1,JAK3,KLF4,KNG1,LAPTM5,LGALS3,LPXN,LRRC32,MAD2L2,MAP4K4,MAPK7,MBP,METTL3,MMP14,MUC1,NOTCH1,PAWR,PIK3R1,PLG,PLXNA2,PLXNA3,PLXNB1,PLXNB2,PODXL,POSTN,PPARA,…
37	GO:0030048	actin filament-based movement	88	53	33.8	213	0.00064	2.6e-05	0.875206	ACTN4,ADORA1,AKAP9,ANK2,ATP1A2,BIN1,CACNA1C,DSC2,DSG2,DSP,EMP2,EPDR1,FLNA,GJA1,GJA5,GPD1L,GSN,KCNE3,KCNE4,KCNQ1,LIMCH1,MYH10,MYH14,MYH9,MYL3,MYL6,MYL6B,MYO1B,MYO1C,MYO1D,MYO1E,MYO5C,MYO9B,NEDD4L,PDE4D,PLN,RNF207,SHTN1,STC1,SUN2,SYNE2,TNNC1,TNNI1,TNNT2,TPM1,TPM2,TPM3,TRPM4,VIM,WASL,WIPF1,WIPF2,WIPF3
55	GO:0051346	negative regulation of hydrolase activity	267	135	102.56	218	0.00119	2.9e-05	1	A2M,ABL1,AKT1,ANGPTL3,ANXA1,ANXA2,APLP2,AQP1,ARL2,BEX3,BIN1,BOD1L1,BST2,C5,CAAP1,CABIN1,CCDC8,CD109,CD2BP2,CD44,CHP1,CNN3,CRB2,CRIM1,CRY2,CRYAB,CSRNP2,CST3,DAB2IP,DFFA,DNAJB6,ELL,ENSA,F11R,FABP1,FARP1,GAPDH,GAS6,GPC3,GPSM1,GSK3B,HGF,HRG,IFI16,IPO5,IQGAP1,ITIH5,KLF4,KNG1,LAMTOR5,LEPR,LGALS3,LRCH1,LTF,LXN,MAP2,MAPK7,MARF1,MGAT5,MICAL1,MKKS,MPHOSPH10,MYO1D,NEIL1,NGFR,NOL3,PAPLN,PAX2,PCID2,PHACTR1,PL…
63	GO:0009968	negative regulation of signal transduction	871	389	334.57	236	0.0015	4.7e-05	1	ABL1,ADAMTSL2,ADAR,ADM,AIDA,AKT1,ALPK2,ANKRD6,APLNR,APOD,APOE,APPL1,ARHGAP35,ARHGEF7,ARMC10,ARRDC3,ASH1L,ASXL1,ATF3,ATM,ATP2B4,BAG5,BCL2,BCL2L1,BCL2L2,BCL3,BDKRB2,BMP2,BOK,CAAP1,CACTIN,CAMK2N1,CASTOR1,CBLB,CBY1,CCAR2,CCDC3,CD109,CD14,CD44,CD46,CD74,CDH2,CDK5RAP3,CFLAR,CGNL1,CHD8,CHP1,CHRD,CHRDL1,CISH,CIT,CNKSR3,CNOT1,CNOT9,CPNE1,CRHBP,CRIM1,CRTC3,CRY1,CRY2,CTDSPL2,CTNNA1,CTNNBIP1,CTNND1,CTTN,DAB2…
89	GO:0032835	glomerulus development	52	34	19.97	252	0.00274	7.2e-05	1	ACTA2,ASXL1,BCL2,CD34,CFLAR,EGR1,ENPEP,FOXC1,HES1,HEYL,IL6R,IQGAP1,JAG1,LAMB2,LHX1,MAGI2,MEF2C,MYO1E,NID1,NOTCH1,NOTCH2,NPHS2,PAX2,PDGFRB,PECAM1,PLCE1,PODXL,PTPRO,SULF1,SULF2,TCF21,TEK,WT1,WWTR1
5	GO:0006939	smooth muscle contraction	54	35	20.74	256	7.4e-05	7.4e-05	0.625361	ACTA2,ADORA1,ADRA2C,ATP1A2,ATP2B4,BBS2,BDKRB2,CNN1,CTTN,DAPK3,DOCK4,DOCK5,EDN1,EDNRA,EDNRB,ITGA2,KCNMA1,KIT,MKKS,MYH11,MYLK,ORMDL3,PLCE1,PRKG1,PTGER3,RGS2,ROCK1,ROCK2,SRF,SULF1,SULF2,TBX2,TBX3,TBXA2R,TPCN2
90	GO:0031345	negative regulation of cell projection organization	118	66	45.33	262	0.00275	7.8e-05	1	APOE,ARF6,ARHGAP4,ARHGDIA,B2M,BAG5,CAPZB,CARM1,CCL21,CDK10,DGUOK,DIP2B,DNM2,EFNA1,EFNB2,EVI5L,EVL,FLNA,FYN,GAK,HDAC2,HRG,ID1,INPP5J,ITGA3,ITM2C,KREMEN1,LRIG2,MAP2,MAP4,MYLIP,NGFR,NR2F1,NRP1,ODF2L,PAQR3,PFN2,PLXNA3,PRNP,PSEN1,PTPN9,PTPRG,PTPRO,RAB29,RAP1GAP,RAPGEF2,RHOA,RTN4,SEMA3B,SEMA3F,SEMA4B,SEMA4C,SEMA5A,SEMA6C,SEMA6D,SPART,SPOCK1,SPRY2,STAP1,TACSTD2,THY1,TSC1,TSKU,VIM,YAP1,YWHAH
8	GO:0031532	actin cytoskeleton reorganization	85	50	32.65	269	0.0001	0.0001	0.625361	ABL1,ANTXR1,ANXA1,ARAP1,ARHGDIA,ARHGDIB,ATP2C1,AUTS2,CDC42BPA,CDC42BPB,CLDN3,CTTN,DAPK3,ESAM,EZR,F11R,FER,FES,FGF7,FLNA,GRB2,GSN,HCLS1,KIT,MCU,MKLN1,MYH9,NEDD9,NOTCH2,NPHS2,NRP1,NTRK3,PARVB,PDLIM4,PHACTR1,PHPT1,PIP5K1A,PTK7,PTPN1,RAPGEF3,RHOA,RICTOR,S1PR1,SHC1,STAP1,TEK,THSD7A,TJP1,TNIK,WHAMM
9	GO:0050900	leukocyte migration	241	121	92.57	276	0.00011	0.00011	0.625361	ADORA1,AIF1,AKIRIN1,AKT1,ANO6,ANXA1,APOD,ATP1B2,ATP1B3,B4GALT1,BST1,C3AR1,C5,CAMK1D,CCL2,CCL21,CD34,CD44,CD74,CD81,CMKLR1,CRK,CXCL14,CXCR4,DPP4,DUSP1,EDN1,EDNRB,EMILIN1,EPCAM,ESAM,F11R,F2RL1,FCAMR,FER,FLT1,FUT4,FYN,GAS6,GATA3,GBA,GLG1,GP2,GPC1,GRB14,GRB2,GYPC,HSD3B7,IGHA1,IGHM,IGKC,IL17RC,IL1R1,IL6R,IRAK4,ITGA2,ITGA3,ITGA5,ITGAV,ITGB1,ITGB2,JCHAIN,KIT,KITLG,LGALS3,LRCH1,MCU,MMP14,MSN,MYH9,NBL1,OX…
10	GO:0016525	negative regulation of angiogenesis	61	38	23.43	285	0.00013	0.00013	0.651202	ADAMTS1,ADAMTS9,ATP2B4,CLDN5,COL4A2,DAB2IP,DCN,EMILIN1,EPHA2,FOXC1,FOXJ2,GADD45A,GTF2I,HOXA5,HRG,HSPG2,KLF2,KLF4,MECP2,NPR1,PIK3CB,PML,PPARG,PTN,PTPRM,RGCC,ROCK1,ROCK2,SERPINE1,SERPINF1,SPARC,SPRY2,STAB1,STAT1,SULF1,TEK,THBS1,YJEFN3
94	GO:0060348	bone development	127	69	48.78	299	0.00288	0.00018	1	AKAP13,ANXA2,ANXA6,ASXL1,ATP6AP1,BBX,BGN,BMP2,BMPR2,CHSY1,COL27A1,CSGALNACT1,ENG,FAT4,FBXW7,FGFR2,FGFR3,FOXC1,FREM1,GJA1,GLG1,IFT80,INPPL1,INSIG1,KAT2A,KIT,LOX,LRP5,LTBP3,LTF,MCPH1,MEF2C,MEF2D,MEIS1,MMP14,NAB2,NOTCH2,P3H1,PAPPA2,PDGFC,PIP4K2A,PLS3,PLXNB1,PTGER4,PTPN11,PTPRC,RARB,RGN,RHOA,RPL13,SBDS,SLC38A10,SMAD5,SNX10,SRF,STC1,SULF1,SULF2,TAPT1,TEK,TFAP2A,TGFB3,TGFBR2,THBS3,TP53,TRIP11,TSKU,ZFPM…
13	GO:0007411	axon guidance	158	83	60.69	300	0.0002	0.0002	0.716322	ARHGAP35,B3GNT2,BMPR2,CHL1,CXCR4,CYFIP1,DPYSL2,EFNA1,EFNA5,EFNB1,EFNB2,EPHA2,EPHB4,ERBB2,EVL,EZR,FLRT3,FYN,FZD3,GATA3,GFRA1,GPC1,GRB10,GRB2,IRS2,KALRN,KLF7,LAMA5,LAMB2,LHX1,LYPLA2,MAPK7,NEO1,NEXN,NFASC,NGFR,NOTCH1,NOTCH2,NOTCH3,NPTN,NRCAM,NRP1,NRXN3,NTN4,PALLD,PDLIM7,PIK3CB,PIK3CD,PIK3R1,PLCG1,PLXNA2,PLXNA3,PLXNB1,PLXNB2,PRKCA,PTK2,PTPN11,PTPRM,PTPRO,RAC1,RAP1GAP,RHOG,ROBO4,SEMA3B,SEMA3F,SEMA4B,S…
14	GO:0007565	female pregnancy	106	59	40.72	305	0.00022	0.00022	0.716322	ACSL4,ACVR1B,ADM,ADRA2C,AKR1B1,AKT1,APOL2,ARHGDIB,ASH1L,ATP7A,BCL2,BMPR2,CAD,CAPN2,CLDN4,CLIC5,CRHBP,CYP27B1,DAZAP1,DDR1,DSG2,EMP2,EPOR,ETS1,FOS,GJA1,HAVCR2,HPGD,HSD11B2,IGFBP2,IGFBP5,IGFBP7,ITGA2,ITGA3,ITGA5,ITGB4,JUNB,MAGED2,MMP2,PAM,PAPPA,PTN,RAMP2,RGS2,RPL29,SLC2A1,SLC38A2,SP3,STAT5B,STC1,TGFB3,TGFBR2,TIMP1,TMED2,TPPP3,TRIM28,TRO,UPRT,VEGFA
15	GO:0051894	positive regulation of focal adhesion assembly	22	17	8.45	310	0.00024	0.00024	0.716322	ABL1,FERMT2,HRG,IQGAP1,MAP4K4,NRP1,PPM1F,PTPRJ,RAC1,ROCK1,S100A10,SDC4,SMAD3,TEK,THY1,TSC1,VEGFA
17	GO:0006937	regulation of muscle contraction	83	48	31.88	314	0.00025	0.00025	0.716322	ADORA1,ADRA2C,AKAP9,ANK2,ANXA6,ATP1A2,BIN1,CACNA1C,CALM1,CALM2,CNN1,CTTN,DAPK3,DMPK,DOCK4,DOCK5,DSC2,DSG2,DSP,EDN1,EHD3,ENO1,GJA5,GRK2,HRC,HSPB6,ITGA2,KCNMA1,KCNQ1,KIT,MYL3,MYL9,ORMDL3,PDE4D,PLCE1,PLN,PPP1R12B,PRKG1,RGS2,RNF207,SRF,STC1,TBXA2R,TNNC1,TNNI1,TNNT2,TPM1,TRPM4
18	GO:1902895	positive regulation of pri-miRNA transcription by RNA polymerase II	33	23	12.68	318	0.00026	0.00026	0.716322	ATOH8,BMP2,EGR1,ETS1,FGF2,FOS,GATA2,GATA3,HIF1A,JUN,KLF4,KLF5,NGFR,PPARG,RELA,SMAD3,SMAD4,SMAD6,SREBF2,SRF,TGFB1,TP53,WT1
19	GO:0033688	regulation of osteoblast proliferation	17	14	6.53	321	0.00027	0.00027	0.716322	ABL1,ATRAID,BCL2,BMP2,EIF2AK2,FGFR2,HPSE,ITGAV,LRP5,LTF,NPR3,PLXNB1,RHOA,SMAD3
22	GO:0007612	learning	67	40	25.74	330	0.00032	0.00032	0.744231	AAAS,ADCY3,ATP1A2,ATP8A1,ATXN1L,B4GALT2,BTG2,CLDN5,CLN8,DDHD2,EIF2AK4,FOS,FYN,HIF1A,INSR,JUN,KALRN,KIT,MECP2,MEIS2,NF1,NPTN,NRGN,NRXN2,NRXN3,NTRK2,PAK6,PIAS1,PPP1R9B,PRKAR2B,PRKN,PTN,RGS14,RIC8A,SHANK3,SRF,STRA6,TACO1,TPBG,UBA6
23	GO:0001764	neuron migration	88	50	33.8	334	0.00034	0.00034	0.746169	ACAP3,ADGRG1,AUTS2,CELSR1,CRK,CXCR4,DAB2IP,DCDC2,DDIT4,DNER,ERBB4,FBXO31,FLNA,FYN,FZD3,GAS6,GATA2,GATA3,ITGA3,LHX1,LRIG2,MAP1B,MARK1,MEF2C,NDN,NDNF,NIPBL,NR4A2,NRCAM,NRP1,NSMF,NTNG1,NTRK2,PCM1,PHACTR1,PLXNB2,PRKG1,PSEN1,RAC1,RAPGEF2,SDCCAG8,SHTN1,SPOCK1,SRF,TOP2B,TUBB2B,TUBGCP2,USP9X,VEGFA,ZNF609
24	GO:0061045	negative regulation of wound healing	45	29	17.29	338	0.00035	0.00035	0.746169	AJAP1,APOE,C1QTNF1,CASK,CD109,CD34,CD9,CLASP1,CLASP2,CLDN3,CRK,EDN1,FGF2,GJA1,HRG,KLKB1,KNG1,PDGFA,PLAT,PLG,PRKG1,PROS1,SERPINE1,SERPING1,SMAD3,TFPI,THBS1,TSPAN8,WFDC1
26	GO:0006959	humoral immune response	80	46	30.73	346	0.0004	0.0004	0.758013	A2M,ANG,ATP7A,BCL2,BCL3,BST1,C1QA,C1R,C1S,C3AR1,C5,CCL2,CD46,CD55,CD81,CD83,COLEC11,CXCL14,GAPDH,GATA3,GPI,HRG,IGHA1,IGHM,IGKC,JCHAIN,LTF,LYZ,MEF2C,MFAP4,NOTCH1,NOTCH2,OCIAD2,PROS1,PTPRC,RARRES2,RGCC,RNASE6,RPL39,RPS19,SERPING1,ST6GAL1,SUSD4,TFE3,TFEB,TRAF3IP2
27	GO:0007193	adenylate cyclase-inhibiting G protein-coupled receptor signaling pathway	28	20	10.76	347	0.0004	0.0004	0.758013	ADCY3,ADCY4,ADCY5,ADCY9,ADORA1,AKAP12,CASR,EDN1,EDNRA,FLNA,NPR3,NPY1R,PALM,PDE2A,PSAP,RGS1,RGS2,RIC8A,S1PR1,S1PR3
29	GO:0008360	regulation of cell shape	117	63	44.94	354	0.00047	0.00047	0.783477	ALDOA,ANXA1,ARAP1,ARHGAP18,ARHGAP35,ATP10A,BRWD1,CCL2,CDC42EP1,CDC42EP3,CDC42EP4,CDC42SE2,CRK,CYFIP1,DAPK3,DIAPH1,DLC1,DNMBP,EZR,F11R,FAM171A1,FERMT2,FES,FGD3,FMNL2,FYN,ITGA7,ITGB2,KIT,MKLN1,MSN,MYH10,MYH14,MYH9,PALM,PALMD,PARVB,PHIP,PLEKHO1,PLXNA2,PLXNA3,PLXNB1,PLXNB2,PTK2,PTN,RAC1,RHOA,RHOB,RHOBTB3,RHOC,RHOF,RHOG,RHOQ,RHOU,RND3,S100A13,SH3KBP1,SHROOM3,STRIP2,TPM1,VEGFA,WDR1,ZMPSTE24
31	GO:0048662	negative regulation of smooth muscle cell proliferation	32	22	12.29	355	0.00048	0.00048	0.783477	AIF1,ANG,APOD,CDKN1A,CDKN1B,CNN1,CTNNBIP1,EFEMP2,GSTP1,IGFBP5,KLF4,MEF2C,NDRG2,NPR1,NPR3,PPARG,PPARGC1A,PRKG1,TGFB3,TNFAIP3,TPM1,TRIB1
34	GO:0001570	vasculogenesis	54	33	20.74	365	0.00059	0.00059	0.875206	ADM,APLNR,CCM2,CD34,EGFL7,EMP2,ENG,EPHA2,FBXW7,FZD4,HEG1,HIF1AN,ITGAV,JUNB,MYO1E,NOTCH1,NTRK2,PDGFRB,RAMP2,RAPGEF2,RASIP1,RIN2,RRAS,SETD2,SOX18,TEAD2,TGFB1,TGFBR2,TGFBR3,VEGFA,WT1,YAP1,ZFP36L1
35	GO:0050678	regulation of epithelial cell proliferation	217	107	83.35	377	0.00062	0.00062	0.875206	AKT1,AKT3,ALDH1A2,ANG,APLNR,APOE,ATOH8,ATP7A,B2M,B4GALT1,BAD,BMP2,BMPR2,CASK,CCL2,CD109,CDH3,CDKN1C,CFLAR,DAB2IP,DEAF1,EDNRB,EGFL7,ERBB2,F3,FBXW7,FGF2,FGF7,FGF9,FGFR2,FLT1,FLT4,FZD7,GATA2,GATA3,GJA1,GPC3,GRN,HES1,HIF1A,HOXA5,HTRA1,HYAL1,ID1,IFT57,IFT80,KDM5B,LAMB1,LAMC1,LIMS2,MAGED1,MEF2C,MYC,NF1,NGFR,NOTCH1,NOTCH2,NR4A1,NRAS,NRP1,NUPR1,PAX2,PBLD,PDPK1,PGF,PIK3CD,PLCG1,PPARG,PRKCA,PRKD1,PRKDC,PTN…
36	GO:0030900	forebrain development	201	100	77.21	378	0.00063	0.00063	0.875206	ADGRG1,AKNA,ALDH1A2,ALDH1A3,APAF1,AQP1,ARHGAP35,ATF5,ATIC,ATP1A2,ATP1B2,ATP2B4,ATP7A,ATRX,AVPR1A,B2M,BAD,BBS2,BBS4,BMP2,BTBD3,BTG2,C21orf91,CDH1,CDH2,CHD7,CNP,CRK,CXCR4,DAB2IP,DLC1,DNAJB1,EFHC1,EMX1,EMX2,ERBB4,ETS1,FAT4,FGFR2,FLNA,FYN,GATA2,GSK3B,HES1,HIF1A,KAT2A,KDM1A,KDM6B,LAMB1,LEF1,LHX1,MCPH1,METTL3,MKKS,MYO1D,NDNF,NF1,NIN,NOTCH1,NR4A2,NRGN,NSUN5,NTRK2,NUMB,NUMBL,PCDH9,PCM1,PHACTR1,PLXNA3,POU…
38	GO:0045766	positive regulation of angiogenesis	105	57	40.33	382	0.00065	0.00065	0.875206	ABL1,ADM,ADM2,AKT3,ANGPTL3,APLNR,AQP1,C3AR1,C5,CCBE1,CD34,CD40,CHI3L1,CTSH,CXCR4,DDAH1,DLL1,ENG,ETS1,F3,FGF2,FLT1,GATA2,GRN,HGF,HIF1A,HIPK2,HSPB1,HSPB6,HYAL1,ITGA5,ITGB1,ITGB2,JMJD8,KLF4,NFE2L2,PDPK1,PGF,PIK3CD,PKM,PLCG1,PRKCA,PRKD1,RAMP2,RAPGEF3,RHOB,RRAS,SEMA5A,SERPINE1,SIRT1,SP1,TBXA2R,TEK,TGFBR2,THBS1,TJP1,VEGFA
39	GO:1990138	neuron projection extension	112	60	43.02	387	0.00075	0.00075	0.983959	ABL1,APOE,ARHGAP4,AUTS2,BMPR2,CPNE1,CPNE5,CTTN,CXCR4,CYFIP1,DBN1,DBNL,DDR1,DIP2B,DNM2,DPYSL2,EIF2AK4,EMX1,FLRT3,GOLGA4,GSK3B,HSP90AA1,IMPACT,IQGAP1,ITSN2,LAMB2,MACF1,MAP1B,MAP2,MAP3K13,NDN,NEDD4L,NRCAM,NRP1,PAK6,PLXNA3,POSTN,PRKN,RNF157,RTN4,SEMA3B,SEMA3F,SEMA4B,SEMA4C,SEMA5A,SEMA6C,SEMA6D,SHTN1,SIN3A,SLC23A2,SLIT3,SMURF1,SPG11,SRF,STK11,ULK1,USP9X,VCL,VEGFA,ZFYVE27
41	GO:0043392	negative regulation of DNA binding	29	20	11.14	396	0.00082	0.00082	1	CPNE1,CTNNBIP1,DDIT3,FBXW7,HDAC2,ID1,IFI16,JUN,KDM1A,LEF1,MAD2L2,NFKBIA,PSEN1,RSF1,SIN3A,SUMO3,TMSB4X,ZFP90,ZNF462,ZNF593
42	GO:0007204	positive regulation of cytosolic calcium ion concentration	137	71	52.62	403	0.0009	0.0009	1	ABL1,ADCY5,ADM,AKAP6,ANK2,APLNR,ATP1A2,ATP2B4,AVPR1A,BCAP31,BCL2,BDKRB2,C1QTNF1,C3AR1,CACNA1C,CALM1,CALM2,CCL21,CD4,CD55,CHD7,CMKLR1,CXCR4,DDIT3,DIAPH1,EDN1,EDNRA,EDNRB,ERO1A,F2RL1,FGF2,FYN,GATA2,GJA1,GNB1,GPR157,HRC,ITGAV,ITPR3,KNG1,NMB,NOL3,NPTN,PDE4D,PDPK1,PLCE1,PLCG1,PLCG2,PLN,PML,PRNP,PTGER1,PTGER3,PTGER4,PTH1R,PTPRC,RAMP3,RIC3,S1PR1,S1PR3,SELENON,SLC8B1,SPPL3,SWAP70,TBXA2R,THY1,TMBIM6,TPCN1…
43	GO:0007156	homophilic cell adhesion via plasma membrane adhesion molecules	57	34	21.89	406	0.00091	0.00091	1	AMIGO2,CADM1,CDH1,CDH16,CDH2,CDH3,CDH6,CELSR1,CLSTN1,CLSTN2,CLSTN3,DSC2,DSG2,ESAM,FAT1,FAT4,ITGB1,NECTIN2,NEXN,NPTN,OBSL1,PALLD,PCDH1,PCDH10,PCDH9,PCDHB5,PECAM1,PLXNB2,PTPN23,PTPRM,PVR,ROBO4,SDK1,TRO
45	GO:0019933	cAMP-mediated signaling	35	23	13.44	411	0.00096	0.00096	1	AHR,AKAP6,APLNR,CAP1,CAP2,CRTC3,EIF4EBP2,KSR1,MAPK7,PCLO,PDE2A,PDE4A,PDE4D,PDE7A,PDE7B,PRKAR1A,PRKAR1B,PRKAR2B,RAPGEF2,RAPGEF3,RAPGEF4,RGS2,RNF157
46	GO:1903829	positive regulation of cellular protein localization	233	113	89.5	414	0.00096	0.00096	1	ABHD17A,ABLIM3,ACSL3,AKT1,AP2B1,ARF6,ARIH2,ATG13,ATP2B4,BAD,BAP1,BCL2,CCDC88A,CD81,CDH1,CDK5RAP3,CHP1,CLIP3,DKC1,DMAP1,EPB41L2,EPHA2,ERBB2,ERBB4,EZR,FBXW7,FERMT2,FLNA,FYN,GAS8,GPD1L,GSK3B,HCLS1,HDAC3,HPS4,HYAL2,IPO5,IQGAP1,ITGA3,ITGB1,ITGB1BP1,ITGB2,LAMTOR5,LARP7,LEPROT,LGALS3,LRIG2,MAPK8,MAVS,MEPCE,MIEF2,MSN,MYO1C,NECAB2,NGFR,NIPBL,NPEPPS,NPTN,NUMA1,NUP62,NUTF2,ORMDL3,PARP1,PARP9,PDPK1,PIK3R1,PP…
47	GO:0032515	negative regulation of phosphoprotein phosphatase activity	37	24	14.21	416	0.00099	0.00099	1	BOD1L1,CABIN1,CRY2,ENSA,GSK3B,LGALS3,MGAT5,PHACTR1,PPP1R10,PPP1R14A,PPP1R14B,PPP1R15A,PPP1R26,PPP1R35,PPP1R8,PPP1R9B,PTN,PTPA,RGN,ROCK1,ROCK2,SET,STYXL1,URI1
48	GO:0003208	cardiac ventricle morphogenesis	37	24	14.21	417	0.00099	0.00099	1	CHD7,DSP,ENG,FGFR2,FOXC1,GATA3,HEG1,HEYL,HIF1A,JAG1,MEF2C,MYL3,NOTCH1,PPP1R13L,SMAD4,SMARCD3,SOX4,TGFB1,TGFBR1,TGFBR2,TGFBR3,TNNC1,TNNT2,TPM1
50	GO:0048008	platelet-derived growth factor receptor signaling pathway	45	28	17.29	422	0.00101	0.00101	1	ABL1,APOD,ARID5B,BCR,CBLB,CSPG4,CSRNP1,F3,FER,HIP1,HIP1R,LOX,LRIG2,MYO1E,NRP1,PDGFA,PDGFC,PDGFRB,PLAT,PLEKHA1,PTPN1,PTPN11,PTPN12,PTPRJ,RGS14,TXNIP,VEGFA,ZFAND5
52	GO:0036003	positive regulation of transcription from RNA polymerase II promoter in response to stress	22	16	8.45	430	0.00114	0.00114	1	ATF3,ATF4,ATF6,CEBPB,DDIT3,GCN1,HIF1A,HSF1,KLF2,MAPK7,MUC1,NFE2L2,NOTCH1,SESN2,TP53,VEGFA
53	GO:0034446	substrate adhesion-dependent cell spreading	83	46	31.88	434	0.00118	0.00118	1	ABL1,ACTN4,ANTXR1,ARHGEF7,CARMIL1,CRK,DNM2,DOCK5,EFNA1,EFNA5,FBLN1,FER,FERMT2,FLNA,FZD4,FZD7,ITGAV,ITGB1BP1,LAMA5,LAMB1,LAMB2,LAMC1,LAMC3,LIMS2,LPXN,MEGF9,NEDD9,NRP1,NTN4,NTNG1,PARVB,PEAK1,PIK3R1,POSTN,PREX1,PTK2,PXN,RAC1,RCC2,RHOA,S100A10,SPRY4,TACSTD2,TEK,TRIOBP,TYRO3
54	GO:0003417	growth plate cartilage development	10	9	3.84	435	0.00119	0.00119	1	ANXA6,COL27A1,IFT80,RARB,STC1,TGFBR2,THBS3,TSKU,ZMPSTE24
56	GO:0050731	positive regulation of peptidyl-tyrosine phosphorylation	105	56	40.33	443	0.00128	0.00128	1	ABL1,ADORA1,AFAP1L2,CD4,CD40,CD44,CD74,CD81,CNTN1,CSPG4,EFNA1,EFNA5,EHD4,ERBB3,ERBB4,FBXW7,FGF7,FGFR3,FYN,GAS6,GPRC5B,HCLS1,HDAC2,HES1,HGF,HSF1,IL18,IL6R,IL6ST,IQGAP1,ITGA5,KIT,KITLG,NEDD9,NRP1,NTRK2,PARP14,PARP9,PECAM1,PIBF1,PRNP,PTPN1,PTPN11,PTPRC,PTPRJ,RICTOR,SOCS3,STAP1,SYK,TGFA,TGFB1,TNFRSF1A,TNK2,TP53,UNC119,VEGFA
57	GO:0045601	regulation of endothelial cell differentiation	24	17	9.22	444	0.00129	0.00129	1	ADD1,APOLD1,ATOH8,CLDN5,F11R,FOXJ2,ID1,JAG1,NOTCH1,ROCK1,ROCK2,S1PR3,TNFRSF1A,VCL,VEGFA,VEZF1,ZEB1
58	GO:0031346	positive regulation of cell projection organization	251	120	96.41	450	0.00133	0.00133	1	ABI2,AGRN,AKIRIN1,APOE,ARAP1,ARHGAP35,ARHGDIA,ARHGEF7,ATMIN,ATP1B2,ATP7A,AUTS2,BBS4,BMPR2,CAMK1D,CARMIL1,CCDC88A,CCL21,CDC42EP1,CDC42EP3,CDC42EP4,CEP135,CFLAR,CNTN1,CORO1B,CRTC1,CYFIP1,DAB2IP,DBN1,DBNL,DDX56,DNM2,DVL3,DYNLL1,DYNLT1,DZIP1,EEF2K,ENC1,EPS8L1,EPS8L2,F2RL1,FBXO31,FES,FLNA,FYN,FZD4,GOLGA4,GRN,HGF,IQGAP1,IST1,ITGA2,ITGA3,KALRN,KAT2A,KDM1A,KIT,MACF1,MAGI2,MAP1B,MAP3K13,MAP6,METRN,NCKIPSD…
59	GO:0001819	positive regulation of cytokine production	235	113	90.27	455	0.00141	0.00141	1	ABL1,AFAP1L2,AGPAT1,AIF1,ANXA1,APPL1,ATF4,ATP6AP2,B2M,BCL3,C3AR1,C5,CADM1,CCBE1,CD14,CD276,CD34,CD4,CD40,CD46,CD74,CD81,CD83,CEBPB,CLNK,CREBBP,DDIT3,DDX21,DHX58,EGR1,EIF2AK2,F2RL1,F3,FLOT1,FLT4,FRMD8,GAPDH,GATA3,GPRC5B,GSDMD,HAVCR2,HDAC2,HEG1,HGF,HIF1A,HPSE,HSP90AA1,HSPA1B,HSPB1,HYAL2,IFI16,IFNGR1,IL17RC,IL18,IL18R1,IL1R1,IL1RL1,IL4R,IL6R,IL6ST,INAVA,IRF1,LAMTOR5,LAPTM5,LRRFIP1,LUM,MALT1,MAPK11,M…
61	GO:0043066	negative regulation of apoptotic process	555	247	213.19	460	0.00148	0.00148	1	ABL1,ADAR,ADORA1,AGO4,AHI1,AKR1B1,AKT1,ALB,AMIGO2,ANKLE2,ANXA1,ANXA4,ANXA5,API5,APIP,APOE,AQP1,ARG2,ARHGDIA,ARMC10,ATF5,BAD,BAG5,BCL2,BCL2L1,BCL2L2,BCL3,BDKRB2,BEX3,BIRC2,BNIP2,BOK,BTG2,CAAP1,CAMK1D,CCAR2,CCL2,CCL21,CD44,CD74,CDKN1A,CEBPB,CFLAR,CHD8,CLDN7,CLN8,CRYAB,CTNNA1,CTSH,CTTN,DDAH2,DFFA,DLL1,DNAJB6,DUSP1,DYRK3,EDN1,EDNRB,EEF2K,EFNA1,ENO1,ERBB3,ERC1,EYA3,FABP1,FGFR2,FLNA,FLT4,FOXC1,FSTL1,FY…
62	GO:0032507	maintenance of protein location in cell	54	32	20.74	461	0.00149	0.00149	1	AKT1,ARL2,BBS4,BCL3,CCDC88A,CD4,DBN1,GJA1,GPAA1,GSN,HNRNPU,INSIG1,KDELR1,KDELR3,MORC3,OS9,PML,SCIN,SKP1,SORL1,SRGN,SUN1,SUN2,SUPT7L,SYNE1,TAF3,TAF8,TAPT1,TMSB10,TMSB4X,VPS13A,VPS13C
64	GO:0003229	ventricular cardiac muscle tissue development	30	20	11.52	469	0.00158	0.00158	1	ADAMTS9,CHD7,DSG2,DSP,ENG,FGFR2,FOXC1,HEG1,MYL3,NOTCH1,PPP1R13L,SMAD4,TBX3,TGFB1,TGFBR1,TGFBR3,TNNC1,TNNT2,TPM1,ZMPSTE24
65	GO:0046777	protein autophosphorylation	171	85	65.68	470	0.00159	0.00159	1	AAK1,ABL1,ACVR1B,AKT1,ATM,BCR,CAD,CALM1,CALM2,CAMKK2,CDK12,CHP1,CLK1,CLK2,CLK3,CLK4,CSNK1G2,DAPK1,DAPK3,DDR1,DYRK1A,EEF2K,EIF2AK1,EIF2AK2,EIF2AK4,ENG,EPHB4,ERBB2,ERBB4,FER,FES,FGFR2,FGFR3,FGFR4,FLT1,FLT4,GPNMB,GSK3B,IMPACT,INSR,IQGAP1,IRAK3,KIT,MAP3K11,MAP3K13,MAP3K21,MAP3K3,MAPKAPK2,MAPKAPK3,MAPKAPK5,MKNK2,NTRK2,OXSR1,PASK,PDGFA,PDGFC,PDGFRB,PDPK1,PEAK1,PIM1,PPP2R5C,PPP2R5D,PRKD1,PRKX,PTK2,PTPRC…
67	GO:0071364	cellular response to epidermal growth factor stimulus	36	23	13.83	479	0.0017	0.0017	1	AKT1,CAD,CFLAR,DAB2IP,ERBB2,ERBB4,FOXC1,GAREM1,GSTP1,ID1,IQGAP1,PAX2,PDPK1,PLCG1,PPP1R9B,PTPN11,PTPN12,SNAI2,STAT5B,SYAP1,ZFP36,ZFP36L1,ZFP36L2
68	GO:0000381	regulation of alternative mRNA splicing, via spliceosome	40	25	15.36	480	0.00171	0.00171	1	DDX17,DYRK1A,HNRNPA1,HNRNPL,HNRNPU,KHDRBS1,KHDRBS3,MBNL1,MBNL3,NOVA1,NSRP1,PTBP1,RBFOX2,RBM10,RBM15B,RBM25,RBM5,RBM8A,REST,RNPS1,SAP18,THRAP3,WTAP,YTHDC1,ZBTB7A
69	GO:0006027	glycosaminoglycan catabolic process	40	25	15.36	481	0.00171	0.00171	1	AGRN,BGN,CD44,CEMIP2,CHP1,CSPG4,DCN,FGF2,GNS,GPC1,GPC3,GPC6,HPSE,HSPG2,HYAL1,HYAL2,IDS,LUM,LYVE1,NAGLU,SDC1,SDC4,SGSH,TGFB1,VCAN
71	GO:0030218	erythrocyte differentiation	93	50	35.72	486	0.00181	0.00181	1	ACIN1,ACVR1B,ADAR,ADD1,ADGRF5,ANKRD54,ARID4A,B2M,CDK5RAP3,DNASE2,DYRK3,EPAS1,ETS1,FAM210B,GATA2,GATA3,HCLS1,HIF1A,HIPK2,HOXA5,HSPA1B,ISG15,JAK3,JMJD6,KIT,KLF13,KLF2,KMT2E,MAFB,P4HTM,PRKDC,RB1,RBFOX2,RPS14,RPS19,RPS6,SLC25A38,SLC4A1,SMAD5,SP3,SRF,STAT1,STAT5B,TGFBR3,TMOD3,VEGFA,ZBTB7A,ZFP36,ZFP36L1,ZFPM1
73	GO:0032891	negative regulation of organic acid transport	12	10	4.61	492	0.00195	0.00195	1	ADORA1,AKT1,ARL6IP5,CYP4F2,IRS2,PLA2R1,RGS2,SLC43A1,SLC43A2,THBS1
74	GO:0045639	positive regulation of myeloid cell differentiation	61	35	23.43	494	0.002	0.002	1	ACIN1,ACVR1B,ANKRD54,ATP6AP1,CD4,CD74,CTNNBIP1,ETS1,FAM210B,FAXDC2,FES,FOS,GATA2,HCLS1,HIF1A,HOXA5,HSPA1B,ISG15,JAG1,JUN,KITLG,KLF10,LEF1,MTURN,NOTCH2,PITHD1,PRKCA,PRKDC,RB1,SCIN,STAT1,STAT5B,TGFB1,TRIB1,ZFP36L1
78	GO:0006614	SRP-dependent cotranslational protein targeting to membrane	70	39	26.89	507	0.00239	0.00239	1	RPL10A,RPL13,RPL13A,RPL18,RPL19,RPL27,RPL29,RPL3,RPL32,RPL34,RPL35,RPL36,RPL37,RPL39,RPL4,RPL6,RPL8,RPL9,RPLP2,RPS11,RPS13,RPS14,RPS16,RPS18,RPS19,RPS27,RPS27A,RPS28,RPS3A,RPS4X,RPS5,RPS6,SEC61A1,SEC61B,SRP14,SRP9,TRAM2,UBA52,ZFAND2B
79	GO:0001885	endothelial cell development	51	30	19.59	508	0.00243	0.00243	1	ADD1,AFDN,ARHGEF26,CCM2,CLDN3,CLDN5,COL18A1,ENG,EZR,F11R,F2RL1,GSTM3,HEG1,MSN,PDE2A,PDE4D,PECAM1,RAPGEF2,RAPGEF3,ROBO4,ROCK1,ROCK2,S1PR3,SOX18,STC1,TJP1,TNFRSF1A,VCL,VEGFA,VEZF1
80	GO:0071417	cellular response to organonitrogen compound	414	187	159.03	509	0.00244	0.00244	1	ABL1,ACTB,ADCY3,ADCY4,ADCY5,ADCY9,AHR,AKAP6,AKAP9,AKR1B1,AKT1,AOC1,APEX1,APPL1,APRT,AQP1,ATF4,ATP2B4,ATP6AP1,ATP6V0A1,ATP6V0B,ATP6V0D1,ATP6V0D2,ATP6V0E1,ATP6V0E2,ATP6V1B1,ATP6V1C2,ATP7A,CAPN2,CASP7,CASR,CASTOR1,CDC5L,CDH1,CEBPB,CFLAR,COL6A1,CRHBP,CRK,CTNNA1,CYFIP1,DIAPH1,DNM2,ECHDC3,EDN1,EEF2K,EGR1,EIF4EBP2,EZR,FER,FLNA,FOLR2,FYN,GCGR,GDF15,GJA1,GNA11,GNB1,GNB5,GPT,GRB10,GRB14,GRB2,GSK3B,GSTP1,HD…
81	GO:0090288	negative regulation of cellular response to growth factor stimulus	68	38	26.12	511	0.00251	0.00251	1	ABL1,ATP2B4,CASK,CFLAR,CHRD,CHRDL1,CRIM1,CTDSPL2,DAB2IP,DCN,EMILIN1,FGF2,FSTL3,GATA3,GPC1,HIPK2,HRG,HTRA1,HTRA3,NBL1,NGFR,NOTCH1,PIK3CB,PPARG,PTPN1,SHISA2,SKIL,SMAD6,SMURF1,SORL1,SOST,SPART,SPRY2,SPRY4,SULF1,SULF2,THBS1,TOB1
82	GO:0032147	activation of protein kinase activity	222	106	85.27	514	0.0026	0.0026	1	ABL1,ADCY3,ADCY4,ADCY5,ADCY9,ADORA1,ADRA2C,AKT1,ANG,BMP2,C5,CAB39,CCDC88A,CD74,CD81,CHI3L1,COPS8,CRK,CSPG4,CXCR4,DAB2IP,DBNL,DUSP6,DUSP7,DUSP9,EFNA5,EIF2AK2,EMP2,ERP29,FGF2,GADD45A,GADD45B,GAS6,GDF15,GPRC5A,GPRC5B,GPRC5C,HACD3,HGF,IGFBP6,IL18,IL6R,INAVA,INSR,ITGB1BP1,KIT,KSR1,LAMTOR3,MALT1,MAP2K3,MAP3K11,MAP3K13,MAP3K20,MAP3K21,MAP3K3,MAP3K6,MAP4K3,MAP4K4,MAPK10,MAPK11,MAPKAP1,MAPKAPK2,MAPKAPK3,M…
83	GO:0048015	phosphatidylinositol-mediated signaling	130	66	49.94	515	0.00263	0.00263	1	AKT1,CA8,DAB2IP,DCN,EDN1,EPOR,ERBB2,ERBB3,ERBB4,EXOC1,EZR,F2RL1,FGF2,FLT1,FYN,GATA3,GSN,HCLS1,HGF,IER3,IL18,INSR,IRS2,KIT,KLF4,MAZ,NCS1,NF1,NOP53,NPR3,NTRK2,NTRK3,OGT,PDGFA,PDGFC,PDGFRB,PEAR1,PI4KB,PIK3AP1,PIK3C2B,PIK3CB,PIK3CD,PIK3IP1,PIK3R1,PIP4K2A,PIP4K2B,PIP5K1A,PIP5K1B,PITPNM2,PLCD1,PLCD3,PLCE1,PLCL1,PLEKHA1,PLXNB1,PPP2R5C,PTK2,PTPN13,RGL2,RHOA,SELP,SIRT1,TEK,TYRO3,UNC5B,ZFP36L1
84	GO:2000648	positive regulation of stem cell proliferation	14	11	5.38	517	0.00266	0.00266	1	ATXN1L,EPCAM,FERMT2,GJA1,HNRNPU,KDM1A,KITLG,LTBP3,N4BP2L2,PTPRC,TBX3
85	GO:0030318	melanocyte differentiation	14	11	5.38	518	0.00266	0.00266	1	BCL2,EDNRB,GNA11,HPS4,HPS6,KIT,KITLG,LRMDA,MEF2C,MITF,USP13
86	GO:0001895	retina homeostasis	43	26	16.52	521	0.00273	0.00273	1	ACTB,ACTG1,ADGRV1,ALB,ATP1B2,AZGP1,B2M,BBS10,BBS2,BBS4,CDH3,CLN8,CRB2,HSPB1,IGHA1,IGKC,JCHAIN,LCA5,LTF,LYZ,MKKS,NPHP4,PIGR,POC1B,SLC2A1,TUB
87	GO:0051496	positive regulation of stress fiber assembly	43	26	16.52	522	0.00273	0.00273	1	ABL1,ARHGEF10L,CARMIL1,CCDC88A,EVL,FERMT2,ITGB1BP1,LIMCH1,NRP1,PFN2,PPM1F,PXN,RAC1,RAPGEF3,RGCC,RHOA,RHOC,ROCK2,S100A10,SDC4,SMAD3,SORBS3,TGFB3,TGFBR1,TPM1,TSC1
88	GO:0022617	extracellular matrix disassembly	43	26	16.52	523	0.00273	0.00273	1	A2M,CAPN1,CAPN2,CAPNS1,CD44,CLASP1,CLASP2,CST3,DDR1,DPP4,ETS1,FGFR4,FLOT1,HTRA1,KIF9,KLKB1,LAMC1,MMP14,MMP15,MMP2,PLG,SCUBE1,TGFB1,TIMP1,TIMP2,WASHC1
91	GO:0030308	negative regulation of cell growth	128	65	49.17	527	0.0028	0.0028	1	ACVR1B,APBB1,APBB2,ARHGAP4,BCL2,BMPR2,BST2,CCAR2,CCDC85B,CDKN1A,CDKN1B,CRYAB,CTDP1,CYP27B1,DACT3,DCBLD2,DIP2B,DNAJB2,ENO1,FRZB,GJA1,HRG,HSPA1B,HYAL1,HYAL2,IP6K2,JADE1,MAP2,NPR1,NRP1,OSGIN2,PLXNA3,PML,PPARA,PPARG,PPP1R9B,PPP2R1A,PTPRJ,RB1,RERG,RGS2,RTN4,SEMA3B,SEMA3F,SEMA4B,SEMA4C,SEMA5A,SEMA6C,SEMA6D,SERTAD3,SESN2,SH3BP4,SIPA1,SIRT1,SLIT3,SMAD3,SMAD4,SPART,STK11,TGFB1,TP53,TSPYL2,VGLL4,WFDC1,WT1
93	GO:0050922	negative regulation of chemotaxis	37	23	14.21	530	0.00287	0.00287	1	AIF1,C5,CCL2,CORO1B,DPP4,DUSP1,GSTP1,HRG,NBL1,NOTCH1,NRP1,PADI2,PLXNA3,PTPRO,SEMA3B,SEMA3F,SEMA4B,SEMA4C,SEMA5A,SEMA6C,SEMA6D,STAP1,THBS1
95	GO:2000351	regulation of endothelial cell apoptotic process	33	21	12.68	531	0.00289	0.00289	1	ABL1,ANO6,CCL2,CD248,CD40,GAS6,GATA2,GATA3,MAPK7,NDNF,NFE2L2,PDPK1,PLCG1,RAMP2,RGCC,SEMA5A,SERPINE1,TEK,THBS1,TNFAIP3,TNIP2
98	GO:0009612	response to mechanical stimulus	126	64	48.4	535	0.00298	0.00298	1	ABHD12,ADGRV1,AKT1,AQP1,ATP1A2,BAD,BTG2,CASP8AP2,CD40,CDH2,CHI3L1,CLCN6,CNN2,CXCR4,DCN,EDN1,ENG,ETS1,F11R,FOS,FYN,GADD45A,GJA1,GSN,IGFBP2,IRF1,ITGA2,JUN,JUND,KIT,MAP1B,MAPK8,MEIS2,MKKS,MMP14,NFKB1,NFKBIA,NRXN2,PDE2A,PIEZO1,POSTN,PPARG,PPL,PTGER4,PTK2,PTN,PTPN11,RAC1,RELA,RIPOR2,SHANK3,SLC2A1,SLC38A2,SOST,STRA6,TGFBR2,THBS1,TLR4,TMEM150C,TNC,TNFRSF1A,TXNIP,USP53,XPC
99	GO:0043410	positive regulation of MAPK cascade	303	140	116.39	536	0.00299	0.00299	1	ABL1,ADRA2C,AKAP12,AKAP13,ANKRD6,APOE,ARHGAP8,ARL6IP5,ATP6AP1,BMP2,C1QTNF1,C5,CASR,CCL2,CCL21,CD4,CD40,CD44,CD74,CD81,CDH2,CDK10,CFLAR,CHI3L1,CSPG4,CXCR4,DAB2IP,DBNL,DNAJC27,DUSP15,DUSP6,DUSP7,DUSP9,DVL3,EDN1,EFNA1,EIF2AK2,ERBB2,ERBB4,ERP29,F2RL1,FBXW7,FERMT2,FGF2,FGF9,FGFR2,FGFR3,FGFR4,FLT1,FLT4,FZD4,FZD7,GADD45A,GADD45B,GAREM1,GAS6,GDF15,GLIPR2,GPNMB,HACD3,HAVCR2,HGF,HIPK2,IGFBP6,INAVA,INSR,IQG…
100	GO:0030510	regulation of BMP signaling pathway	60	34	23.05	539	0.00306	0.00306	1	ABL1,BMPR2,CHRD,CHRDL1,CRB2,CRIM1,CTDSPL2,ENG,FBXL15,FSTL1,FSTL3,GPC3,HES1,HIPK2,HTRA1,HTRA3,ITGA3,NBL1,NEO1,NOTCH1,NOTCH2,NUMA1,PELO,PPARG,SKIL,SMAD2,SMAD4,SMAD6,SMURF1,SORL1,SOST,SPART,SULF1,TOB1
